# Supplementary material for: EBNA1 inhibitors reveal CDC7 and POU2F1 as direct functional targets in EBV epithelial cancers
Source: mBio. 2026 May 14;17(6):e00329-26. doi: 10.1128/mbio.00329-26 (PMC13251362; doi:10.1128/mbio.00329-26)
Supplement: Data Table S1 — RNA-seq analysis of differentially expressed genes. [file mbio.00329-26-s0002.xlsx]

## Sheet: PDX_C15_DGE
	baseMean	log2FoldChange	lfcSE	stat	pvalue	padj
IGF2BP1	28.2572	-2.00537	0.403811	-4.96612	6.83e-07	6.73e-05
CDC7	1843.63	-1.97629	0.348191	-5.67589	1.38e-08	2.32e-06
H19	42.1912	-1.96044	0.3236	-6.05821	1.38e-09	3.33e-07
CD44	113.47	-1.79692	0.24055	-7.47005	8.02e-14	5.27e-11
AC009951.1	133.404	-1.73176	0.204058	-8.48662	2.13e-17	3.67e-14
POU2F1	3008.8	-1.71998	0.314113	-5.47568	4.36e-08	6.27e-06
PACERR	33.4737	-1.69816	0.357243	-4.75352	2e-06	0.000168249
PPBPP2	55.5742	-1.62108	0.280024	-5.78908	7.08e-09	1.27e-06
FGFBP1	273.779	-1.56444	0.15022	-10.4143	2.13e-25	9.82e-22
CXCL1	98.0891	-1.54491	0.246068	-6.27838	3.42e-10	9.84e-08
MIR194-2HG	79.9578	-1.45461	0.243616	-5.97091	2.36e-09	5.34e-07
SOX2	1054.19	-1.43335	0.135738	-10.5596	4.58e-26	3.16e-22
AC114812.4	41.9903	-1.30265	0.314009	-4.14846	3.35e-05	0.00164161
MYCN	35.5242	-1.28292	0.356896	-3.59466	0.000324818	0.00887815
AC011370.1	28.4552	-1.26336	0.367656	-3.43626	0.000589795	0.0136593
SLC15A3	87.2238	-1.25284	0.23315	-5.37352	7.72e-08	1.02e-05
CXCL2	765.255	-1.2276	0.126563	-9.69954	3.03e-22	1.05e-18
AL390719.2	83.13	-1.20921	0.228568	-5.29038	1.22e-07	1.55e-05
ENSG00000288754	90.5158	-1.18837	0.241829	-4.91411	8.92e-07	8.43e-05
ARHGEF38-IT1	64.437	-1.17952	0.253138	-4.65958	3.17e-06	0.000238991
AC131392.1	33.7339	-1.17751	0.351376	-3.35115	0.00080478	0.0171956
UGT1A4	51.3831	-1.16698	0.297862	-3.91786	8.93e-05	0.00353336
AC104695.4	33.1884	-1.14823	0.357887	-3.20837	0.0013349	0.024413
AL450344.3	50.3676	-1.1434	0.309464	-3.69479	0.00022007	0.00684151
THAP12P3	45.6097	-1.1313	0.302998	-3.73369	0.000188692	0.00607112
ENSG00000288705	55.5758	-1.1217	0.276765	-4.05289	5.06e-05	0.00224531
KIT	91.9959	-1.12055	0.220594	-5.0797	3.78e-07	4.09e-05
CDK1	2915.15	-1.09954	0.36572	-3.00651	0.00264267	0.0392224
AP003168.2	28.3097	-1.09709	0.374006	-2.93334	0.00335334	0.0454883
PAPPA2	120.475	-1.08474	0.193827	-5.59642	2.19e-08	3.47e-06
AL450344.1	40.3621	-1.08295	0.312121	-3.46963	0.000521177	0.0127099
UGT1A2P	42.9736	-1.08072	0.322714	-3.34886	0.00081146	0.0172849
AC016405.3	36.3922	-1.08017	0.371412	-2.90829	0.00363415	0.0475921
PDE4B	997.899	-1.07977	0.113684	-9.49802	2.14e-21	5.91e-18
AC079866.2	37.2748	-1.07967	0.34528	-3.12695	0.00176633	0.0296601
PRDM1	562.599	-1.06253	0.133111	-7.98228	1.44e-15	1.8e-12
HIST3H2A	84.4926	-1.06249	0.246843	-4.30431	1.68e-05	0.000966416
CD177	156.606	-1.06246	0.172304	-6.16619	7e-10	1.86e-07
HKDC1	56.3922	-1.06078	0.262655	-4.03869	5.38e-05	0.00236279
AC114812.3	42.5702	-1.0476	0.295388	-3.54653	0.000390345	0.0102406
FOXP1-IT1	144.578	-1.04496	0.211333	-4.94463	7.63e-07	7.31e-05
KRT2	164.688	-1.03597	0.170598	-6.0726	1.26e-09	3.1e-07
PWWP3B	35.1453	-1.03068	0.341697	-3.01635	0.00255836	0.0383005
EDN1	142.537	-1.01673	0.182282	-5.5778	2.44e-08	3.78e-06
RPL21P16	35.0808	-1.00575	0.331957	-3.02977	0.00244742	0.0372651
LMP-1	3720.19	-1.00418	0.279526	-3.59243	0.000327612	0.0089192
GATA3	1414.93	-0.970279	0.108994	-8.90212	5.48e-19	1.26e-15
MIR17HG	478.173	-0.968241	0.3003	-3.22424	0.00126305	0.0235594
CDK4	5531.43	-0.957228	0.312837	-3.05983	0.00221465	0.0346585
KCNN3	41.9854	-0.952374	0.300934	-3.16473	0.00155227	0.0270683
ECM2	230.429	-0.950663	0.181789	-5.22949	1.7e-07	2.08e-05
TRIB1	3015.6	-0.943046	0.122792	-7.68005	1.59e-14	1.29e-11
IFIT1	186.708	-0.933128	0.15686	-5.94881	2.7e-09	5.81e-07
CDC25C	143.287	-0.919493	0.203208	1.08014	0.0280082	0.0477355
RN7SL838P	85.078	-0.916731	0.232798	-3.93789	8.22e-05	0.00330801
MYOSLID	37.0917	-0.915695	0.315571	-2.90171	0.0037113	0.0479655
ENSG00000289609	55.9469	-0.912673	0.295447	-3.08913	0.00200744	0.0323072
AC123767.1	56.0768	-0.910343	0.277527	-3.28019	0.00103737	0.0203972
SEMA4C	2357.82	-0.894437	0.0789936	-11.3229	1.01e-29	1.4e-25
CXCL6	81.3891	-0.893676	0.237478	-3.7632	0.000167752	0.00568913
IL12A	125.565	-0.891519	0.183488	-4.85874	1.18e-06	0.00010799
KDM4C	2065.72	-0.89085	0.0794876	2.3788	0.0173691	0.00123708
FCER2	237.557	-0.884645	0.143162	-6.17933	6.44e-10	1.74e-07
CCDC169	338.298	-0.865212	0.147733	-5.85658	4.73e-09	9.19e-07
CES5A	141.395	-0.862477	0.186697	-4.61967	3.84e-06	0.000280698
SLC28A1	118.057	-0.856512	0.190663	-4.49229	7.05e-06	0.000472131
NMRAL2P	49.015	-0.844121	0.279783	-3.01706	0.00255243	0.0382532
MCM2	5330.18	-0.842282	0.271946	-3.09724	0.00195333	0.0317945
GAS1	560.087	-0.835468	0.149582	-5.58537	2.33e-08	3.66e-06
ASPG	53.1984	-0.833232	0.271306	-3.07119	0.00213207	0.0337488
BHLHE40-AS1	562.759	-0.829629	0.112966	-7.34408	2.07e-13	1.3e-10
MYC	3558.42	-0.826241	0.105265	-7.84912	4.19e-15	4.45e-12
ZEB2	1374.92	-0.819629	0.0936294	-8.75398	2.06e-18	4.06e-15
COL1A1	419.157	-0.818258	0.115291	-7.09732	1.27e-12	7.02e-10
HEY1	1333.62	-0.817326	0.103459	-7.90002	2.79e-15	3.21e-12
BNRF1	99.4242	-0.813865	0.204349	-3.98272	6.81e-05	0.00285843
ADRB2	435.911	-0.813422	0.120421	-6.75481	1.43e-11	5.98e-09
RIMBP2	71.3286	-0.812136	0.230763	-3.51935	0.000432609	0.0109969
HSPA2	420.668	-0.805399	0.13706	-5.87623	4.2e-09	8.4e-07
ERC2	102.821	-0.804265	0.214871	-3.743	0.000181833	0.00596127
IL23A	120.916	-0.790147	0.213596	-3.69926	0.000216231	0.0067491
COLCA1	764.075	-0.790114	0.105564	-7.4847	7.17e-14	4.95e-11
GCNT4	254.412	-0.780458	0.164799	-4.7358	2.18e-06	0.000177156
IRX5	1093.34	-0.778359	0.127779	-6.09146	1.12e-09	2.81e-07
MCM3	7433.08	-0.776684	0.252837	-3.07187	0.00212721	0.0337455
DUSP6	55.4515	-0.776555	0.263521	-2.94685	0.00321033	0.0442022
LINC00488	352.08	-0.768507	0.130459	-5.89079	3.84e-09	7.8e-07
CXCL3	979.709	-0.764337	0.113411	-6.73955	1.59e-11	6.27e-09
ZSWIM3	69.249	-0.764084	0.237124	-3.2223	0.00127167	0.0236561
TSPAN10	86.4745	-0.760997	0.220221	-3.45561	0.000549051	0.0131117
AC104232.2	105.661	-0.760087	0.194778	-3.90233	9.53e-05	0.00370574
B3GNT5	237.252	-0.7557	0.171611	-4.40355	1.06e-05	0.000665117
SDR9C7	91.9509	-0.755065	0.229976	-3.28324	0.00102622	0.0202355
RIPPLY2	86.1737	-0.75285	0.218282	-3.44899	0.00056269	0.013368
CXCR4	994.881	-0.749316	0.105344	-7.11302	1.14e-12	6.53e-10
MPZL3	96.9581	-0.748687	0.217339	-3.44479	0.000571506	0.013482
AC034213.1	90.1646	-0.74761	0.233636	-3.19989	0.0013748	0.0247732
SFN	279.967	-0.744936	0.150137	-4.96169	6.99e-07	6.79e-05
MITF	59.6718	-0.744368	0.251906	-2.95495	0.00312723	0.0434694
PCDH1	124.544	-0.73756	0.180896	-4.07726	4.56e-05	0.00208361
FRMD4B	97.3069	-0.736025	0.20239	-3.63666	0.000276195	0.0079739
CADPS	351.012	-0.733657	0.127763	-5.74233	9.34e-09	1.61e-06
PTGER4	1705.03	-0.731464	0.0943776	-7.7504	9.16e-15	9.03e-12
SNHG26	1082.25	-0.727397	0.0940008	-7.73819	1.01e-14	9.28e-12
CD6	82.5673	-0.727342	0.223488	-3.2545	0.00113591	0.0218345
ITIH3	148.749	-0.721456	0.165599	-4.35663	1.32e-05	0.000796098
AC020916.1	1268.19	-0.718089	0.0851235	-8.43585	3.29e-17	4.54e-14
KLF6	4630.77	-0.715921	0.0845764	-8.46478	2.57e-17	3.94e-14
FOXQ1	2232.18	-0.715471	0.110253	-6.48935	8.62e-11	2.9e-08
PABPC4L	340.454	-0.71219	0.135405	-5.25969	1.44e-07	1.79e-05
ISL1	342.91	-0.711319	0.126114	-5.64028	1.7e-08	2.79e-06
AC011602.1	130.69	-0.709925	0.191353	-3.71002	0.000207242	0.00655533
AC091181.1	80.148	-0.707061	0.228342	-3.0965	0.00195819	0.0318057
RGS1	5856.22	-0.703408	0.100784	-6.97937	2.97e-12	1.52e-09
CMPK2	194.668	-0.702161	0.15384	-4.56423	5.01e-06	0.000349494
HBEGF	737.07	-0.698285	0.111219	-6.27844	3.42e-10	9.84e-08
MAB21L4	86.1419	-0.697868	0.223961	-3.11603	0.00183305	0.0304472
VNN1	590.683	-0.693945	0.141894	-4.89061	1.01e-06	9.38e-05
CA9	221.013	-0.688025	0.144998	-4.74507	2.08e-06	0.000172277
TMEM200C	690.038	-0.683334	0.114914	-5.94647	2.74e-09	5.81e-07
ALG1L5P	75.7805	-0.680386	0.231601	-2.93776	0.00330597	0.0450957
ARL4D	531.569	-0.6796	0.116423	-5.83733	5.3e-09	9.89e-07
UGT1A1	125.077	-0.675943	0.196233	-3.4446	0.00057191	0.013482
SOCS3	365.812	-0.673571	0.146848	-4.58684	4.5e-06	0.000316903
IFI44L	1237.8	-0.670233	0.0973639	-6.88379	5.83e-12	2.68e-09
MIR193BHG	116.885	-0.66944	0.194337	-3.44473	0.000571625	0.013482
AC015871.6	131.996	-0.668418	0.210588	-3.17406	0.00150325	0.0264323
GC	7979.87	-0.665652	0.0955323	-6.96782	3.22e-12	1.59e-09
B3GALNT1	96.7765	-0.661606	0.214109	-3.09004	0.0020013	0.0322709
HSPE1	930.315	-0.657923	0.136775	-4.81025	1.51e-06	0.000131688
IL6R	410.911	-0.65686	0.12481	1.25446	0.0109675	0.049949
RPL41	5570	-0.655229	0.128291	-5.10736	3.27e-07	3.64e-05
PPP1R3D	101.019	-0.653315	0.196556	-3.32381	0.000887978	0.0182937
AC007342.7	128.018	-0.65183	0.197316	-3.30348	0.00095494	0.0191307
RASL11A	154.102	-0.646012	0.176889	-3.65207	0.000260132	0.00763958
SCARA3	106.197	-0.645524	0.195481	-3.30224	0.000959157	0.0191873
LINC01539	397.294	-0.644004	0.136845	-4.70607	2.53e-06	0.000201494
FOSL1	178.582	-0.64264	0.169926	-3.78189	0.000155643	0.00540644
PTPRT	1524.82	-0.642433	0.091231	-7.04183	1.9e-12	1.01e-09
LIN28B	94.1912	-0.642257	0.219993	-2.91944	0.00350663	0.0467086
AL136164.3	1021.58	-0.639611	0.0952512	-6.71499	1.88e-11	7.17e-09
ARL4A	373.989	-0.636036	0.143155	-4.443	8.87e-06	0.000577594
GPR160	197.961	-0.635663	0.185067	-3.43477	0.000593066	0.0136704
PTGS2	4091.18	-0.635659	0.0849221	-7.48521	7.14e-14	4.95e-11
IL1A	207.434	-0.635444	0.162157	-3.9187	8.9e-05	0.00353115
LINC02426	274.945	-0.632667	0.135026	-4.6855	2.79e-06	0.000219024
AC053545.1	358.672	-0.631446	0.120823	-5.22622	1.73e-07	2.08e-05
TENT5A	613.347	-0.625879	0.11648	-5.37328	7.73e-08	1.02e-05
SLC30A1	1389.9	-0.624619	0.128176	-4.87314	1.1e-06	0.00010175
ABCB10	2363.64	-0.619126	0.100474	-6.16204	7.18e-10	1.87e-07
C1D	260.824	-0.616353	0.151634	-4.06473	4.81e-05	0.00216208
RASSF9	864.64	-0.615606	0.120518	-5.10801	3.26e-07	3.64e-05
PHACTR1	111.584	-0.612889	0.193084	-3.1742	0.00150249	0.0264323
TGIF1	484.634	-0.612708	0.10907	-5.61755	1.94e-08	3.11e-06
NR1H3	1461.4	-0.61176	0.0953006	-6.41927	1.37e-10	4.3e-08
NDOR1	701.463	-0.609984	0.104177	-1.05574	0.00291085	0.00588994
PKDCC	1948.22	-0.603012	0.0780451	-7.72645	1.11e-14	9.54e-12
KBTBD7	359.543	-0.601806	0.12632	-4.76413	1.9e-06	0.000162606
ISG15	146.921	-0.601545	0.168687	-3.56604	0.000362411	0.00965706
AL591885.1	162.386	-0.599302	0.16458	-3.6414	0.000271155	0.0078961
S100A14	5462.53	-0.598654	0.109446	-5.46984	4.5e-08	6.41e-06
FUT4	2092.11	-0.598579	0.0864797	-6.92161	4.47e-12	2.13e-09
MTCO1P11	169.95	-0.59524	0.159332	-3.73585	0.000187083	0.00605418
UMOD	447.899	-0.593821	0.124735	-4.76068	1.93e-06	0.000164395
AIRE	304.152	-0.591348	0.140688	-4.20325	2.63e-05	0.00137047
VIL1	596.323	-0.589972	0.111786	-5.27767	1.31e-07	1.64e-05
RBBP4P1	122.473	-0.585877	0.193517	-3.02752	0.00246569	0.037441
GPR142	155.273	-0.585659	0.165066	-3.54804	0.000388113	0.0102235
ZFP36L1	18389.8	-0.583392	0.0897855	-6.49762	8.16e-11	2.82e-08
KRT16	556.454	-0.583107	0.108045	-5.3969	6.78e-08	9.27e-06
SGK1	326.473	-0.582648	0.134322	-4.3377	1.44e-05	0.000838569
LINC01094	216.176	-0.580738	0.151352	-3.83699	0.000124551	0.00459674
KCNK5	714.391	-0.579331	0.102645	-5.64403	1.66e-08	2.76e-06
MANEA	786.11	-0.577942	0.144468	-4.00048	6.32e-05	0.00269302
NBL1	1322.98	-0.57779	0.129052	-4.47718	7.56e-06	0.000497146
PMVK	478.072	-0.576385	0.124703	-4.62206	3.8e-06	0.000278958
MMP16	297.264	-0.571729	0.147163	-3.88501	0.000102324	0.00394519
MSC	1021.34	-0.571346	0.0922151	-6.1958	5.8e-10	1.6e-07
NAP1L2	195.343	-0.569248	0.160491	-3.54692	0.000389759	0.0102406
PHLDA3	401.617	-0.569048	0.14067	-4.04526	5.23e-05	0.00231219
BHLHE40	3393.27	-0.568376	0.0940185	-6.04536	1.49e-09	3.55e-07
AC006230.1	340.476	-0.567997	0.128154	-4.43214	9.33e-06	0.000593483
IL21R	2417.43	-0.567038	0.0791302	-7.16588	7.73e-13	4.64e-10
SAMSN1	1692.97	-0.565665	0.109256	-5.17741	2.25e-07	2.61e-05
TM4SF1	181.674	-0.562993	0.164408	-3.42437	0.000616216	0.0139895
GCLM	658.992	-0.561823	0.133139	-4.21984	2.44e-05	0.00130787
TMC8	311.235	-0.559344	0.141328	-3.95776	7.57e-05	0.00309876
MUSK	1026.42	-0.558296	0.0924985	-6.03573	1.58e-09	3.7e-07
SNCG	3740.21	-0.554761	0.0949879	-5.84034	5.21e-09	9.85e-07
FZD8	436.552	-0.554563	0.117326	-4.7267	2.28e-06	0.000184204
SPIC	639.928	-0.552544	0.116408	-4.74664	2.07e-06	0.000171978
CRAT	367.101	-0.551446	0.12568	-4.38768	1.15e-05	0.00070595
CGAS	1494.65	-0.54779	0.0986414	-5.55335	2.8e-08	4.16e-06
SFR1	229.564	-0.547327	0.15334	-3.56938	0.000357834	0.00957205
RAB39A	158.183	-0.545801	0.167725	-3.25414	0.00113736	0.0218345
HS3ST1	226.092	-0.543736	0.142562	-3.81404	0.000136716	0.00490153
DUSP10	5900.47	-0.543497	0.091431	-5.94434	2.78e-09	5.81e-07
SCD	23126.3	-0.543357	0.0826872	-6.57123	4.99e-11	1.77e-08
OASL	196.994	-0.542356	0.171647	-3.15971	0.00157925	0.027385
SLC13A5	696.515	-0.541793	0.122184	-4.43424	9.24e-06	0.000590443
C6orf222	175.978	-0.540695	0.165563	-3.2658	0.00109157	0.0211614
IFIT5	167.919	-0.538797	0.170847	-3.15368	0.00161224	0.0277478
CHIT1	522.434	-0.538364	0.113226	-4.75479	1.99e-06	0.000168224
SMIM13	248.029	-0.53771	0.14911	-3.60613	0.000310802	0.0086492
ST8SIA4	920.491	-0.53499	0.114783	-4.6609	3.15e-06	0.000238991
TMEM14A	523.295	-0.533652	0.141933	-3.7599	0.000169984	0.00573665
TCIM	2639.98	-0.530995	0.0887104	-5.98571	2.15e-09	4.96e-07
PDLIM2	206.643	-0.530406	0.154482	-3.43345	0.000595942	0.0136868
SURF2	185.095	-0.528602	0.164776	-3.20801	0.00133659	0.024413
DNAH17	129.234	-0.527377	0.181505	-2.90559	0.00366564	0.0476761
IFI6	289.662	-0.527284	0.152974	-3.44688	0.000567101	0.0134496
CHRNA6	1040.22	-0.524753	0.103615	-5.06447	4.1e-07	4.36e-05
ZBTB18	4605.59	-0.519772	0.0808007	-6.43277	1.25e-10	4.12e-08
RRAD	271.775	-0.519339	0.133961	-3.8768	0.000105839	0.00403561
UHRF1	2133.32	-0.518477	0.0806472	-6.42895	1.28e-10	4.12e-08
C18orf54	234.389	-0.518454	0.149894	-3.45881	0.000542559	0.0130339
AC112777.1	190.776	-0.518345	0.165937	-3.12375	0.0017856	0.0298393
RAB27B	492.253	-0.516755	0.152911	-3.37945	0.000726322	0.0159387
MSMO1	1846.65	-0.516117	0.0890055	-5.79871	6.68e-09	1.21e-06
DUSP4	177.232	-0.515116	0.169908	-3.03173	0.00243156	0.0370995
LRIG3	16075.6	-0.51492	0.0756664	-6.80513	1.01e-11	4.35e-09
DLL4	310.777	-0.51491	0.133459	-3.85819	0.000114232	0.00429629
APRT	1243.56	-0.513222	0.10199	-5.0321	4.85e-07	4.96e-05
HMGCS1	3050.88	-0.512664	0.0920472	-5.56958	2.55e-08	3.92e-06
PTN	192.747	-0.511446	0.152225	-3.35981	0.000779966	0.016848
ZNF217	5643.37	-0.510559	0.0856422	-5.96154	2.5e-09	5.56e-07
FSD1	204.432	-0.510104	0.145349	-3.50952	0.000448921	0.0112663
FAIM	238.414	-0.509316	0.137571	-3.7022	0.000213734	0.00670494
Z97200.1	2140.47	-0.508123	0.0857304	-5.92699	3.09e-09	6.36e-07
ALG10	469.357	-0.505689	0.160648	-3.14781	0.001645	0.0281505
RHOV	142.223	-0.504626	0.172446	-2.92628	0.00343042	0.0460581
TSSC2	165.394	-0.504106	0.172257	-2.92648	0.00342823	0.0460581
ACAT2	1075.18	-0.50166	0.0967578	-5.1847	2.16e-07	2.53e-05
NUDT21	1136.75	-0.500998	0.138451	-3.61859	0.000296218	0.00834427
ZNF764	165.727	-0.500915	0.17182	-2.91535	0.00355287	0.0470185
C6orf223	2849.76	-0.498404	0.0836933	-5.95512	2.6e-09	5.69e-07
PLA2G3	1463.1	-0.497686	0.0883092	-5.63573	1.74e-08	2.83e-06
METTL4	297.03	-0.497364	0.144654	-3.43831	0.000585366	0.0135795
ZXDA	282.133	-0.496395	0.14057	-3.53131	0.000413505	0.0106679
DOK4	656.806	-0.495723	0.106056	-4.67415	2.95e-06	0.000228887
EOMES	864.514	-0.495616	0.11351	-4.36628	1.26e-05	0.00076511
MAB21L3	197.563	-0.494682	0.154579	-3.20018	0.00137342	0.0247732
DLL1	171.15	-0.494178	0.163227	-3.02756	0.0024654	0.037441
IRF2BPL	2637.25	-0.492695	0.115271	-4.27425	1.92e-05	0.00108491
H2AFZ	4737.57	-0.491479	0.106071	-4.6335	3.6e-06	0.000266804
SCRN2	249.107	-0.490124	0.167917	-2.91884	0.00351333	0.0467192
UNC13C	195.548	-0.490071	0.164183	-2.9849	0.00283668	0.0410191
ITIH5	353.084	-0.489855	0.125719	-3.89641	9.76e-05	0.0037747
IRX3	4815.25	-0.488365	0.113982	-4.28459	1.83e-05	0.0010399
HIST1H4A	1207.49	-0.487699	0.0880021	-5.5419	2.99e-08	4.39e-06
MIS18A	433.98	-0.486388	0.136645	-3.55949	0.000371571	0.00988208
GJB3	328.428	-0.48598	0.128457	-3.7832	0.000154822	0.00540644
DNAJB4	859.135	-0.484038	0.142917	-3.38684	0.00070702	0.0156144
AMBP	259.92	-0.481951	0.140702	-3.42533	0.000614056	0.0139634
CAPG	2824.96	-0.477987	0.0860344	-5.55576	2.76e-08	4.15e-06
STK17B	3776.03	-0.477753	0.100845	-4.73748	2.16e-06	0.00017674
BIRC3	25028.6	-0.477592	0.103071	-4.63362	3.59e-06	0.000266804
SMAD7	394.283	-0.477456	0.133198	-3.58456	0.000337641	0.00913815
TLR4	169.362	-0.477309	0.163046	-2.92745	0.00341759	0.0460225
ZFP36L2	736.343	-0.47685	0.12537	-3.80354	0.000142644	0.00508762
AL121839.2	2002.93	-0.476753	0.0949344	-5.02191	5.12e-07	5.15e-05
POLR3G	431.296	-0.476142	0.152707	-3.11801	0.00182074	0.0302792
INSM1	1803.92	-0.475918	0.119852	-3.97089	7.16e-05	0.0029591
TVP23A	691.348	-0.474825	0.106988	-4.4381	9.08e-06	0.00058813
DIPK2A	2514.99	-0.473044	0.134474	-3.51773	0.00043525	0.0110234
STYK1	170.742	-0.471945	0.157461	-2.99721	0.0027246	0.0399656
LINC00472	6799.01	-0.469748	0.0927977	-5.06206	4.15e-07	4.37e-05
RAD9B	170.315	-0.468855	0.160956	-2.91294	0.00358041	0.0472922
KREMEN2	861.478	-0.466459	0.105183	-4.43475	9.22e-06	0.000590443
PRMT6	379.862	-0.466296	0.127622	-3.65373	0.000258454	0.00763958
OLMALINC	462.199	-0.462456	0.126391	-3.65894	0.000253265	0.00755035
FUT2	324.145	-0.461333	0.126272	-3.65348	0.000258709	0.00763958
SOX9	2445.5	-0.4605	0.101242	-4.54852	5.4e-06	0.000372843
IFI27	2011.35	-0.460103	0.0797377	-5.77021	7.92e-09	1.38e-06
CXADR	784.383	-0.458571	0.131902	-3.47661	0.0005078	0.0124941
GGT5	475.318	-0.456854	0.122776	-3.72105	0.000198398	0.0063391
ENSG00000205246	399.747	-0.456767	0.131851	-3.46426	0.0005317	0.0128932
NECAB1	1382.1	-0.454923	0.134265	-3.38825	0.000703409	0.0155595
AL390719.1	347.615	-0.453633	0.119961	-3.78149	0.000155891	0.00540644
PIMREG	782.255	-0.453321	0.0983303	-4.61018	4.02e-06	0.000290741
MAGOHB	864.777	-0.453304	0.121111	-3.74287	0.000181931	0.00596127
LACTB2	379.808	-0.453122	0.137969	-3.28422	0.00102264	0.0201939
TSIX	224.921	-0.451761	0.141608	-3.19022	0.00142163	0.0252608
ADIRF	481.664	-0.451083	0.110937	-4.06611	4.78e-05	0.00216208
BHLHE41	1247.04	-0.450995	0.111528	-4.04379	5.26e-05	0.00231938
DSCC1	544.332	-0.449477	0.118212	-3.80229	0.000143362	0.00510007
FADS2	5524.97	-0.448202	0.0714439	-6.27348	3.53e-10	9.95e-08
FAM111B	439.38	-0.447033	0.122389	-3.65257	0.000259633	0.00763958
INHBE	552.119	-0.44636	0.107923	-4.1359	3.54e-05	0.00171235
HOXA10	752.955	-0.446046	0.114921	-3.88133	0.000103889	0.00398326
PLAU	249.664	-0.446041	0.139364	-3.20055	0.00137166	0.0247732
DUSP1	5053.84	-0.445837	0.0993627	-4.48696	7.22e-06	0.000479405
TLR6	827.797	-0.444177	0.105493	-4.21049	2.55e-05	0.00134245
SLC25A1	820.277	-0.444151	0.101514	-4.37525	1.21e-05	0.000740799
ZNF607	544.955	-0.443751	0.113137	-3.92223	8.77e-05	0.00351004
GORAB	4672.79	-0.441061	0.0908088	-4.85703	1.19e-06	0.000108206
RMI1	849.677	-0.438171	0.108621	-4.03393	5.49e-05	0.00240354
RASGEF1B	952.859	-0.437822	0.0975178	-4.48966	7.13e-06	0.000475676
DHRS4	265.241	-0.435816	0.14013	-3.11008	0.00187034	0.0309177
TSPAN18	309.863	-0.435346	0.142821	-3.0482	0.0023022	0.0357853
NCAM2	235.993	-0.434932	0.15063	-2.88743	0.00388407	0.0496126
FDPS	4600.9	-0.4325	0.0882319	-4.90185	9.49e-07	8.91e-05
RND3	379.59	-0.432063	0.124639	-3.46651	0.000527265	0.0128357
ATAD3A	834.832	-0.43186	0.097331	-4.43703	9.12e-06	0.000588308
RPA3	372.513	-0.43022	0.136856	-3.14361	0.00166879	0.0284106
CSF1	799.339	-0.429629	0.100839	-4.26056	2.04e-05	0.00112663
TEX19	1820.75	-0.428657	0.081885	-5.23487	1.65e-07	2.03e-05
PTPRG-AS1	10849.6	-0.427163	0.0730547	-5.84717	5e-09	9.59e-07
FUT1	453.885	-0.426973	0.117712	-3.62727	0.000286434	0.00818562
ANP32E	846.438	-0.42691	0.136666	-3.12375	0.00178565	0.0298393
S1PR3	4944.63	-0.426767	0.0847597	-5.03502	4.78e-07	4.92e-05
TWSG1	422.3	-0.426372	0.138029	-3.08901	0.00200823	0.0323072
PLPP3	2787.63	-0.426234	0.0837587	-5.08883	3.6e-07	3.98e-05
TMEM163	774.446	-0.422349	0.0966846	-4.36832	1.25e-05	0.000761323
PPP1R18	293.316	-0.421988	0.136725	-3.08641	0.00202591	0.0325211
ZNF367	677.819	-0.42186	0.136391	-3.09302	0.00198131	0.032061
RFK	1131.78	-0.420468	0.125416	-3.35259	0.00080059	0.0171785
SREK1IP1	703.458	-0.420283	0.112024	-3.75174	0.000175614	0.00584891
FADS1	9039.48	-0.41935	0.0802255	-5.22714	1.72e-07	2.08e-05
RBM7	534.471	-0.418862	0.142632	-2.93667	0.00331757	0.0451602
ETFB	382.818	-0.418201	0.124196	-3.36727	0.000759173	0.0165282
RPS21	6579.01	-0.417273	0.106315	-3.92487	8.68e-05	0.00348192
RPL22L1	2320.11	-0.416782	0.122721	-3.39618	0.000683332	0.015164
AC018816.1	328.842	-0.41544	0.131613	-3.15654	0.00159652	0.0275459
TNFAIP3	6728.28	-0.415	0.0826789	-5.01943	5.18e-07	5.18e-05
AGAP1-IT1	283.831	-0.413857	0.139009	-2.9772	0.00290896	0.0417819
LDLR	2217.94	-0.41344	0.0940864	-4.39426	1.11e-05	0.000691087
FDXR	623.588	-0.412727	0.103144	-4.00147	6.29e-05	0.00269009
SLC2A6	333.592	-0.412697	0.12477	-3.30767	0.00094076	0.01904
ESAM	445.422	-0.412686	0.124435	-3.31649	0.000911552	0.0186127
FCHO1	712.047	-0.412535	0.106894	-3.85929	0.000113717	0.00428861
E2F2	1063.48	-0.411528	0.103061	-3.99304	6.52e-05	0.00277045
PGLYRP2	376.139	-0.411354	0.122162	-3.36727	0.00075916	0.0165282
RGMA	397.739	-0.411219	0.11995	-3.42826	0.000607458	0.0138591
THOC3	277.71	-0.411085	0.135998	-3.02273	0.00250509	0.0377625
BOLA3	301.571	-0.409696	0.132163	-3.09993	0.00193569	0.0316716
ITIH1	3375.71	-0.40943	0.088926	-4.60417	4.14e-06	0.000296173
FASN	26162.1	-0.408743	0.0803967	-5.08408	3.69e-07	4.05e-05
NAT14	303.322	-0.40811	0.131033	-3.11456	0.00184216	0.0305251
PBK	1126.82	-0.406538	0.107958	-3.7657	0.000166081	0.00568839
MEX3B	269.833	-0.405951	0.137967	-2.94237	0.0032571	0.0446452
TMEM97	424.458	-0.403463	0.12693	-3.17862	0.00147976	0.0261525
ZNF267	2218.35	-0.403105	0.132931	-3.03243	0.00242591	0.0370995
TIFA	739.433	-0.402554	0.111736	-3.60272	0.000314901	0.00871059
PKMYT1	1024.93	-0.401828	0.09337	-4.30361	1.68e-05	0.000966416
CCDC51	331.848	-0.401418	0.121967	-3.2912	0.000997597	0.0198057
ITPRIP	347.577	-0.398314	0.119242	-3.34037	0.00083667	0.0177125
CXCL10	302.238	-0.398073	0.136014	-2.92671	0.00342567	0.0460581
PRPS2	2152.15	-0.397582	0.114779	-3.46389	0.000532428	0.0128932
PYCR1	4917.09	-0.397515	0.0735475	-5.40488	6.49e-08	8.95e-06
NQO1	532.875	-0.397412	0.112208	-3.54175	0.000397476	0.0103516
RMDN2	501.44	-0.396279	0.121307	-3.26676	0.00108786	0.0211192
CYP1B1	5370.78	-0.396253	0.095452	-4.15134	3.31e-05	0.00163675
RPS9	9818.65	-0.396232	0.119818	-3.30694	0.000943196	0.0190614
MMD	1223.46	-0.396101	0.108132	-3.66313	0.000249155	0.00746015
SCRN1	519.211	-0.39584	0.114951	-3.44355	0.000574129	0.013482
RHBDD3	421.379	-0.395438	0.114309	-3.45937	0.000541437	0.0130339
TSPO	2062.76	-0.394755	0.0858531	-4.59803	4.27e-06	0.000301903
KBTBD6	523.681	-0.394249	0.112786	-3.49554	0.000473103	0.0117687
TUBA1B	18186.2	-0.394136	0.0831789	-4.73841	2.15e-06	0.00017674
HMGN2	4087.05	-0.392642	0.0965924	-4.06494	4.8e-05	0.00216208
PAXX	712.184	-0.392162	0.116087	-3.37819	0.000729659	0.0159611
CD274	576.94	-0.391914	0.108959	-3.59689	0.000322043	0.00885489
DDR2	486.087	-0.391881	0.122121	-3.20896	0.00133214	0.024413
TMEM64	1036.44	-0.391846	0.132755	-2.95165	0.00316084	0.0437603
APOL4	484.834	-0.391603	0.115912	-3.37845	0.000728956	0.0159611
INAVA	844.854	-0.39154	0.0929553	-4.21213	2.53e-05	0.00133783
NUDT15	674.141	-0.390141	0.105902	-3.68398	0.000229618	0.0070746
OGFRL1	17011.8	-0.389008	0.105112	-3.7009	0.000214834	0.00672416
SPCS2	722.463	-0.388484	0.107442	-3.61577	0.000299453	0.00840111
MARCO	972.416	-0.388396	0.103198	-3.76359	0.000167494	0.00568913
TCEAL9	894.643	-0.387834	0.133112	-2.9136	0.00357286	0.0472378
SOX4	3488.86	-0.3877	0.0974591	-3.97808	6.95e-05	0.00289295
ATL3	1922.52	-0.387385	0.0983606	-3.93841	8.2e-05	0.00330801
FZD7	5837.31	-0.386996	0.0745951	-5.18796	2.13e-07	2.51e-05
TC2N	14815.2	-0.386439	0.100636	-3.83995	0.000123058	0.0045538
RCHY1	560.255	-0.386315	0.114932	-3.36125	0.000775898	0.0167945
BAG2	1197.43	-0.385782	0.0960593	-4.01609	5.92e-05	0.00257652
PARD6B	1286.53	-0.384416	0.102744	-3.74149	0.000182935	0.00596939
SNN	5595.32	-0.383684	0.0744303	-5.15495	2.54e-07	2.92e-05
ADM2	1823.03	-0.383278	0.0813016	-4.71428	2.43e-06	0.000194662
LONP1	3259.07	-0.383028	0.0756398	-5.06384	4.11e-07	4.36e-05
PTPA	1870.4	-0.382784	0.09145	-4.18571	2.84e-05	0.00146411
NCK1	1656.01	-0.381541	0.102335	-3.72834	0.000192742	0.00617266
GINS1	1508.47	-0.381075	0.0893795	-4.26357	2.01e-05	0.00112466
SLC16A1	906.885	-0.380472	0.10311	-3.68997	0.000224283	0.00695647
PANK1	501.694	-0.380364	0.114055	-3.33491	0.00085326	0.0178205
TBC1D8B	743.494	-0.379826	0.124641	-3.04736	0.00230862	0.0358272
NAB1	640.553	-0.379389	0.103274	-3.67362	0.000239142	0.00728671
PLEKHF2	662.227	-0.379321	0.116286	-3.26196	0.00110647	0.0213602
CSTB	919.814	-0.379215	0.107902	-3.51443	0.000440706	0.0111101
HLA-DRB1	651.76	-0.378959	0.103787	-3.65133	0.000260887	0.00764549
KITLG	6860.46	-0.37803	0.0995099	-3.79892	0.000145328	0.00511724
STEAP2	4779.08	-0.377937	0.0897886	-4.20918	2.56e-05	0.00134511
FOXN2	828.22	-0.377586	0.118643	-3.18255	0.00145984	0.0258668
CCNG2	2118.57	-0.377188	0.100298	-3.76067	0.000169459	0.00573294
ATP1A4	319.587	-0.376243	0.127409	-2.95303	0.00314675	0.0436529
FAS	5763.48	-0.374522	0.0939633	-3.98583	6.72e-05	0.00284671
ACSL4	1202.64	-0.372963	0.113657	-3.28147	0.00103269	0.0203342
SPRED1	2873.11	-0.372471	0.118783	-3.13572	0.00171433	0.0289632
ACVRL1	1542.93	-0.372409	0.0821323	-4.53426	5.78e-06	0.000394998
UBL4A	303.887	-0.372324	0.127973	-2.90941	0.00362116	0.0475123
CLTB	883.987	-0.372247	0.10162	-3.66312	0.000249158	0.00746015
TNFSF4	425.805	-0.37219	0.123233	-3.02021	0.00252602	0.0379811
DHCR24	7108.79	-0.372135	0.0911454	-4.08287	4.45e-05	0.00206039
MVD	837.263	-0.37206	0.0935364	-3.97771	6.96e-05	0.00289295
UBASH3B	1074.88	-0.371467	0.0956348	-3.88423	0.000102656	0.00394695
NUDT16L1	595.07	-0.371251	0.103733	-3.57891	0.000345029	0.00928351
RFC3	1434.1	-0.371079	0.102526	-3.61936	0.000295336	0.00833645
ATP5MC1	1383.67	-0.370704	0.0934642	-3.96627	7.3e-05	0.00300807
AMMECR1	1530.65	-0.369964	0.0889772	-4.15796	3.21e-05	0.00162348
STARD4	673.082	-0.369925	0.111191	-3.32693	0.000878088	0.0181713
TPI1	6113.33	-0.369853	0.0834685	-4.43106	9.38e-06	0.000593738
CDKN1B	3121.06	-0.369308	0.122502	-3.01471	0.00257222	0.0384662
EDF1	3604.28	-0.36928	0.104237	-3.54268	0.000396079	0.0103347
EIF5A	20440.2	-0.367866	0.0789466	-4.65968	3.17e-06	0.000238991
POGLUT3	508.26	-0.367506	0.108684	-3.38141	0.00072114	0.0158754
MRPS12	495.95	-0.367496	0.107803	-3.40895	0.000652124	0.0145182
USP1	1871.61	-0.367448	0.102721	-3.57715	0.000347366	0.00932819
NUDT12	665.008	-0.36664	0.125708	-2.91661	0.0035386	0.0468746
ALYREF	1527.75	-0.366276	0.111242	-3.29261	0.000992635	0.0197577
FAM81A	390.39	-0.366113	0.126688	-2.88988	0.00385384	0.0493915
TMEM200A	1409	-0.365652	0.095837	-3.81535	0.000135989	0.00488816
BAMBI	2169.01	-0.365463	0.0857813	-4.26041	2.04e-05	0.00112663
IL18R1	712.427	-0.365458	0.112273	-3.25508	0.0011336	0.021823
COL9A2	3459.96	-0.365457	0.10668	-3.42573	0.000613147	0.0139634
HFE	923.96	-0.365381	0.0923957	-3.95453	7.67e-05	0.00313164
MYBPC2	7379.64	-0.364742	0.0748787	-4.87111	1.11e-06	0.000102119
SLC9A2	889.876	-0.364696	0.0952411	-3.82919	0.000128567	0.00467004
IGFBP3	1511.92	-0.364553	0.0877889	-4.15261	3.29e-05	0.00163675
ATPSCKMT	500.736	-0.363548	0.118091	-3.07853	0.00208024	0.0331948
HCK	377.855	-0.362793	0.117609	-3.08475	0.00203723	0.0326217
SH3BGRL2	522.484	-0.36218	0.112211	-3.22768	0.00124798	0.0234048
CHST2	2695.33	-0.362114	0.0964096	-3.756	0.000172651	0.00579704
MDM2	8644.79	-0.361882	0.0806701	-4.48595	7.26e-06	0.000479405
SERPINF2	1887.85	-0.361131	0.110408	-3.27087	0.00107218	0.0208507
ID2	1139.08	-0.360555	0.10004	-3.60411	0.000313223	0.00868156
JRK	342.984	-0.360551	0.123843	-2.91137	0.00359852	0.04736
FIGNL1	1042.65	-0.359962	0.0984893	-3.65484	0.000257345	0.00763958
HLA-DPB1	2610.99	-0.35942	0.0827731	-4.34224	1.41e-05	0.000828415
SMAD1	1444.92	-0.358701	0.0960092	-3.73611	0.00018689	0.00605418
GPC1	367.897	-0.357763	0.120637	-2.96563	0.00302064	0.0426496
NAA50	5800.95	-0.357437	0.0989513	-3.61225	0.000303552	0.00848163
CCDC117	1303.08	-0.356565	0.101707	-3.50582	0.00045521	0.0113621
ZNF519	1511.69	-0.356524	0.112423	-3.17127	0.00151773	0.0266529
CHORDC1	4575.81	-0.355444	0.112648	-3.15535	0.00160304	0.0276239
EIF4E3	806.805	-0.355363	0.105112	-3.38079	0.000722767	0.0158859
WDR89	601.335	-0.355276	0.109218	-3.25292	0.00114226	0.021898
GLS	8116.14	-0.355263	0.121173	-2.93186	0.00336934	0.0455058
AC015871.3	780.555	-0.354648	0.0955659	-3.71103	0.000206421	0.00654996
PPP1R14B	986.465	-0.353703	0.1141	-3.09994	0.00193563	0.0316716
GCH1	917.846	-0.353638	0.112952	-3.13088	0.00174285	0.0293373
PSMA7	1672.17	-0.351948	0.0834862	-4.21565	2.49e-05	0.00132223
SIX4	805.504	-0.351165	0.0972005	-3.61279	0.000302921	0.00848116
LBHD1	671.859	-0.350133	0.101671	-3.4438	0.000573594	0.013482
PRR5L	444.814	-0.349963	0.116187	-3.01208	0.00259465	0.0387178
C4orf46	652.818	-0.349892	0.110002	-3.18078	0.00146878	0.0259917
MCM5	5340.69	-0.349491	0.0803941	-4.34723	1.38e-05	0.000820852
SPCS3	2968.72	-0.349421	0.113451	-3.07993	0.00207051	0.0330779
GPD2	2397.3	-0.347994	0.090009	-3.86622	0.000110536	0.00419157
SOCS6	840.226	-0.347358	0.107285	-3.23771	0.00120492	0.0227517
SELENOT	2341.85	-0.347356	0.104973	-3.30901	0.000936273	0.019005
ABCE1	3948.54	-0.346322	0.107841	-3.21142	0.0013208	0.0242897
PRDX4	570.869	-0.346167	0.101433	-3.41276	0.000643083	0.0143865
PTGES3	15231.1	-0.345829	0.108346	-3.19191	0.00141337	0.0251725
ALDH16A1	889.027	-0.345807	0.0966116	-3.57935	0.000344447	0.00928351
GJB2	759.135	-0.345139	0.100058	-3.44939	0.00056186	0.013368
DDIT4	1662.67	-0.344599	0.0822342	-4.19046	2.78e-05	0.00144457
MCM4	13920.6	-0.344339	0.0793192	-4.34118	1.42e-05	0.000828882
LGI2	1599.95	-0.34399	0.100152	-3.43468	0.000593247	0.0136704
RNF145	7367.48	-0.342936	0.0750574	-4.56899	4.9e-06	0.000343382
RFC2	1043.17	-0.342587	0.104632	-3.27419	0.00105965	0.0207466
NAMPT	4547.48	-0.341637	0.0992207	-3.4432	0.000574867	0.013482
PHF23	1476.14	-0.341485	0.0919915	-3.71213	0.00020552	0.00653637
RRM2	2338.17	-0.34041	0.0869106	-3.91678	8.97e-05	0.00353905
LMNB2	6830.3	-0.340268	0.0806517	-4.21898	2.45e-05	0.00130787
IDH1	4760.86	-0.340252	0.0838293	-4.05887	4.93e-05	0.00220272
SREBF1	4619.6	-0.340059	0.0808317	-4.207	2.59e-05	0.00135301
ZNF281	2708.47	-0.338587	0.0881469	-3.84117	0.000122447	0.00454339
PLEKHJ1	1029.42	-0.337224	0.0882247	-3.82234	0.000132193	0.00478914
MYBL2	2340.47	-0.336611	0.0969779	-3.47101	0.000518507	0.0126672
CKS1B	1418.06	-0.336006	0.087675	-3.8324	0.000126898	0.00462156
SLC6A9	469.995	-0.335594	0.110167	-3.04623	0.00231732	0.035899
BLVRB	689.162	-0.334543	0.0962973	-3.47406	0.000512645	0.0125908
TSPAN4	827.504	-0.333797	0.095636	-3.49028	0.000482508	0.011957
TRIM16L	1994.4	-0.333572	0.104005	-3.20725	0.00134011	0.0244353
ALDOC	513.347	-0.333556	0.115506	-2.88779	0.00387959	0.0496126
TRPA1	16949.3	-0.333229	0.0767059	-4.34425	1.4e-05	0.00082437
KDELR2	3903.19	-0.333023	0.0889859	-3.74242	0.000182254	0.00596127
NFKBIB	606.094	-0.332676	0.108355	-3.07025	0.00213877	0.0337774
MRPL24	1108.25	-0.332154	0.102925	-3.22715	0.00125031	0.0234165
WDR34	2827.26	-0.332082	0.0921068	-3.6054	0.00031167	0.00865591
RPS29	3257.93	-0.331948	0.102129	-3.25028	0.0011529	0.0220103
CPEB2	2665.11	-0.331639	0.111314	-2.97931	0.00288897	0.0416732
ZNF260	1439.11	-0.3314	0.097055	-3.41456	0.000638846	0.0143149
MACC1	1570.93	-0.330736	0.109891	-3.00968	0.00261524	0.0388989
TMPO	10177.2	-0.330683	0.0990814	-3.33749	0.000845395	0.0177881
MIER3	635.036	-0.330499	0.110721	-2.98498	0.00283595	0.0410191
BST2	2091.87	-0.330182	0.0970146	-3.40343	0.000665465	0.0147913
ZBTB7B	1866.57	-0.328866	0.0877263	-3.74877	0.000177704	0.00588213
EPB41L4B	631.321	-0.328731	0.102369	-3.21122	0.00132172	0.0242897
LSS	4340.69	-0.328276	0.0761032	-4.31356	1.61e-05	0.000931673
AIMP1	1398.26	-0.327627	0.110556	-2.96343	0.00304227	0.0427471
GRPEL2	945.661	-0.327282	0.100743	-3.24869	0.00115938	0.0221035
CLEC7A	3518.97	-0.326677	0.0773785	-4.2218	2.42e-05	0.00130673
TFAM	2358.28	-0.326144	0.112027	-2.9113	0.00359926	0.04736
SPOPL	1542.08	-0.32603	0.110536	-2.94953	0.00318261	0.0440176
WEE1	2971.59	-0.325476	0.086941	-3.74364	0.000181372	0.00596127
SPOCK2	19873.7	-0.325255	0.0705708	-4.60892	4.05e-06	0.000290991
FABP6	886.61	-0.325107	0.109321	-2.97388	0.00294058	0.0419752
ETV1	3886.77	-0.324103	0.0858256	-3.7763	0.000159178	0.00550662
AEN	1227.94	-0.323951	0.0875823	-3.69881	0.000216609	0.0067491
AC004551.1	955.437	-0.323367	0.0988318	-3.27189	0.00106831	0.0208481
TWF2	545.13	-0.322442	0.108469	-2.97267	0.00295217	0.0420419
ISOC1	1518.98	-0.322375	0.0975438	-3.30492	0.000950027	0.0190877
CACYBP	3705.27	-0.322097	0.0847725	-3.79955	0.000144961	0.00511724
NECTIN3	1041.4	-0.321386	0.10834	-2.96644	0.00301265	0.0426062
TFAP2A	2693.59	-0.321093	0.0881448	-3.64279	0.0002697	0.00787033
NT5DC2	898.643	-0.320815	0.10955	-2.92848	0.00340626	0.0459595
AGPS	2809.35	-0.320616	0.109332	-2.93249	0.00336251	0.0454883
ANKRD22	1585.64	-0.320262	0.0819689	-3.90711	9.34e-05	0.00365235
DAB2IP	3165.82	-0.320034	0.0750164	-4.26619	1.99e-05	0.00112023
RPL35A	10078.8	-0.319661	0.0848315	-3.76819	0.000164435	0.00566008
DEPDC1	1610.71	-0.319643	0.101718	-3.14244	0.00167545	0.0284106
CENPX	983.796	-0.318647	0.0931593	-3.42045	0.00062518	0.0141224
HMOX1	700.055	-0.317528	0.107388	-2.95684	0.0031081	0.0432471
BTN2A2	2246.06	-0.3169	0.0861971	-3.67646	0.000236492	0.00723432
ACHE	3066.73	-0.316805	0.0778974	-4.06695	4.76e-05	0.00216208
AC026401.3	689.246	-0.315448	0.098396	-3.2059	0.00134639	0.0245174
DEDD2	654.427	-0.314585	0.105784	-2.97384	0.00294101	0.0419752
RPL22	4610.87	-0.314143	0.103593	-3.03246	0.00242571	0.0370995
RDH10	1931.79	-0.31342	0.0845949	-3.70496	0.000211428	0.0066477
COMMD4	528.422	-0.312567	0.105234	-2.9702	0.00297605	0.0422026
BLACAT1	1126.66	-0.311023	0.0880904	-3.53072	0.000414424	0.0106679
DHFR	2277.89	-0.310692	0.0875306	-3.54953	0.000385923	0.0101853
CAMKK1	986.642	-0.310266	0.0925666	-3.35181	0.000802847	0.0171809
FOSL2	6711.14	-0.310145	0.0793383	-3.90915	9.26e-05	0.00363196
AIFM2	709.8	-0.309369	0.0973592	-3.17761	0.00148495	0.0261773
GAS6	7437.23	-0.309303	0.0710336	-4.35432	1.33e-05	0.000801055
RASSF7	527.224	-0.308803	0.106192	-2.90798	0.00363769	0.0475933
STEAP1	642.674	-0.308541	0.106062	-2.90907	0.00362503	0.0475178
TFAP4	1229.94	-0.307425	0.0873325	-3.52017	0.000431273	0.0109831
VEGFA	6025.74	-0.307175	0.0690762	-4.4469	8.71e-06	0.00056989
ACOT7	725.423	-0.30676	0.0989065	-3.10151	0.00192535	0.0316716
MORF4L1	4797.13	-0.306486	0.086815	-3.53034	0.000415029	0.0106679
RNF187	7854.62	-0.306435	0.0723889	-4.23318	2.3e-05	0.00125705
DNA2	1686.13	-0.306385	0.0815572	-3.75669	0.000172178	0.00579651
HSD17B7	3036.02	-0.306171	0.0741717	-4.12787	3.66e-05	0.00176093
RAD51AP1	819.463	-0.30579	0.100831	-3.0327	0.00242374	0.0370995
TK1	2856.48	-0.305066	0.0964006	-3.16457	0.00155315	0.0270683
LIPG	1202.61	-0.304817	0.0887668	-3.43391	0.000594937	0.0136865
FBLN5	3011.26	-0.304155	0.0980733	-3.1013	0.00192674	0.0316716
LSM4	1532.34	-0.303929	0.0835246	-3.6388	0.000273913	0.00795729
KLHL23	1086.94	-0.301938	0.0944258	-3.19762	0.00138566	0.0249038
AC008033.3	1011.16	-0.300446	0.0901429	-3.33299	0.000859174	0.0178602
MAT2B	2742.9	-0.29859	0.102946	-2.90045	0.00372629	0.0480691
ELOVL5	2365.08	-0.298365	0.0859404	-3.47177	0.000517038	0.0126537
P4HA2	1936.97	-0.298229	0.0798349	-3.73557	0.000187288	0.00605418
TCEA1	5572.93	-0.298128	0.0987804	-3.01808	0.00254379	0.0381933
GPT2	1263.75	-0.298112	0.0897038	-3.3233	0.000889605	0.0182999
NEIL2	649.704	-0.297613	0.103076	-2.88731	0.00388547	0.0496126
EFNB1	4134.14	-0.296911	0.0760873	-3.90224	9.53e-05	0.00370574
SOCS2	1463.59	-0.296889	0.0940094	-3.15808	0.00158814	0.02747
ACADM	1382.24	-0.296832	0.09577	-3.09943	0.00193895	0.0316726
ADGRA2	2354.23	-0.296356	0.0752337	-3.93913	8.18e-05	0.00330801
GADD45A	1973.48	-0.293882	0.0986803	-2.97812	0.00290019	0.0417354
AGPAT5	1725.76	-0.293456	0.0995866	-2.94674	0.0032114	0.0442022
HTATIP2	1168.8	-0.292898	0.0935158	-3.13207	0.00173579	0.029254
MX1	2326.66	-0.292069	0.0823638	-3.54609	0.000390989	0.0102406
CLU	49690.3	-0.291936	0.0835181	-3.49548	0.000473205	0.0117687
TYMS	2741.96	-0.290059	0.0819993	-3.53734	0.000404183	0.0104867
NFIA	8176.84	-0.289857	0.0969503	-2.98975	0.00279207	0.0406937
PAFAH1B3	850.608	-0.289326	0.0927047	-3.12094	0.00180277	0.0300165
AKAP7	887.421	-0.28931	0.0996523	-2.90319	0.00369379	0.0478737
PGK1	5261.34	-0.28923	0.0788533	-3.66796	0.000244498	0.0074108
JADE1	985.818	-0.289171	0.0956682	-3.02264	0.00250578	0.0377625
MYLIP	827.802	-0.289144	0.091796	-3.14986	0.0016335	0.0280089
GPR137	816.768	-0.289062	0.0972109	-2.97356	0.00294371	0.0419752
NEB	17298.9	-0.287771	0.0750548	-3.83414	0.000126003	0.00461443
DDX11	4324.41	-0.28768	0.0800144	-3.59535	0.000323954	0.0088721
DSC2	8212.25	-0.287449	0.0929136	-3.09372	0.00197662	0.0320602
AC008771.1	1338.67	-0.2868	0.0905674	-3.1667	0.00154178	0.0269382
CALR	28021.3	-0.286675	0.0738771	-3.88043	0.000104271	0.00398684
C20orf27	754.4	-0.286491	0.0970159	-2.95303	0.00314669	0.0436529
SUMO2	3202.34	-0.286407	0.0958553	-2.98791	0.00280888	0.0407456
SPINK5	1844.75	-0.286251	0.0983144	-2.91159	0.00359597	0.04736
ADAM8	5038.95	-0.28593	0.0752192	-3.80129	0.000143947	0.00510771
ALDH1B1	1034.49	-0.285904	0.0973077	-2.93815	0.00330181	0.0450957
VRTN	992.262	-0.285674	0.0937508	-3.04717	0.00231009	0.0358272
C9orf64	1289.67	-0.284511	0.0936766	-3.03716	0.00238819	0.0367904
TELO2	1524.82	-0.284487	0.0888616	-3.20146	0.00136732	0.0247572
PCYT2	1452.22	-0.284403	0.0874974	-3.25042	0.00115236	0.0220103
TMSB4X	11233.6	-0.284223	0.077907	-3.64823	0.000264053	0.00772186
UNKL	957.463	-0.284157	0.0924619	-3.07323	0.00211752	0.0336343
GABPB1	1055.54	-0.283912	0.0939218	-3.02285	0.00250405	0.0377625
POMK	3198.19	-0.283156	0.0828654	-3.41705	0.000633031	0.0142474
ELOC	1125.93	-0.282883	0.0926046	-3.05474	0.00225254	0.0351718
ANXA6	6820.32	-0.282639	0.0724708	-3.90004	9.62e-05	0.00372898
CEP135	3351.68	-0.282589	0.0863624	-3.27213	0.0010674	0.0208481
RAB9A	1391.17	-0.282313	0.0938727	-3.0074	0.00263495	0.0391499
PFKFB3	9307.9	-0.282187	0.069169	-4.07967	4.51e-05	0.00208194
CYB561	4330.75	-0.281214	0.0736444	-3.81854	0.000134244	0.00483805
NME4	2634.32	-0.280866	0.0756137	-3.71449	0.000203616	0.0064908
PPA2	3252.07	-0.280781	0.0917611	-3.05992	0.00221398	0.0346585
POGLUT1	1090.79	-0.280754	0.0955684	-2.93773	0.0033063	0.0450957
CDC25A	1457.3	-0.280142	0.0834667	-3.35634	0.000789826	0.0169813
FKBP8	3517.62	-0.279971	0.0866399	-3.23143	0.00123172	0.0231627
ESCO2	1502.28	-0.279969	0.0963608	-2.90543	0.00366753	0.0476761
TNFRSF11B	1003.03	-0.279745	0.0922087	-3.03382	0.00241477	0.0370757
SRI	1145.21	-0.279204	0.0892319	-3.12897	0.00175423	0.0294928
DRGX	873.916	-0.278218	0.0926415	-3.00317	0.00267182	0.0395559
C6orf141	8619.77	-0.277946	0.0719249	-3.86439	0.000111365	0.00421144
ECI1	1159.64	-0.27749	0.0861471	-3.22111	0.00127694	0.0237222
PGAM1	2530.86	-0.277368	0.0880468	-3.15023	0.00163143	0.0280083
CEBPG	1511.9	-0.277158	0.0831092	-3.33487	0.000853389	0.0178205
HELLS	6662.38	-0.276929	0.0906891	-3.05361	0.00226107	0.0352651
DCPS	870.097	-0.276737	0.0929317	-2.97786	0.0029027	0.0417354
XAF1	1699.46	-0.275767	0.0807149	-3.41655	0.000634195	0.0142474
WNT5A	7113.11	-0.275297	0.0758394	-3.63	0.000283427	0.00813334
FEN1	1317.14	-0.274996	0.0906303	-3.03427	0.00241122	0.0370625
JMJD6	846.273	-0.274893	0.0941669	-2.91921	0.00350915	0.0467086
AC004086.1	17858.6	-0.274808	0.0757504	-3.62781	0.000285831	0.00818532
RRM1	3605.7	-0.274771	0.0839864	-3.27161	0.00106937	0.0208481
PUS1	2090.61	-0.274582	0.086604	-3.17054	0.00152154	0.0266859
PFKL	2874.47	-0.274523	0.0759175	-3.61607	0.00029911	0.00840111
PPM1K	1774.01	-0.273427	0.0932328	-2.93273	0.00335994	0.0454883
GSTCD	2684.15	-0.273214	0.07599	-3.59539	0.000323906	0.0088721
STAR	3399.44	-0.273154	0.0836794	-3.26429	0.00109737	0.021244
SPHK2	1173.67	-0.272941	0.0850842	-3.20789	0.00133712	0.024413
PRDX1	2765.37	-0.271691	0.0821904	-3.30563	0.000947616	0.0190877
OAS3	4283.94	-0.27049	0.0935905	-2.89014	0.00385065	0.0493915
HSPA4L	5299.75	-0.269609	0.0911724	-2.95713	0.00310516	0.0432471
AKR1A1	2071.38	-0.269381	0.0906504	-2.97164	0.00296212	0.0420639
SELENOW	1783.36	-0.268683	0.0876293	-3.06613	0.00216848	0.0341409
CCNA2	1755.49	-0.267648	0.0879602	-3.04283	0.00234363	0.0362253
GJA1	3279.39	-0.266672	0.0890732	-2.99385	0.0027548	0.0402802
MYNN	915.448	-0.266273	0.0905846	-2.93949	0.00328749	0.0450171
SHMT2	5782.34	-0.266191	0.0740002	-3.59716	0.000321712	0.00885489
SERPINH1	1765.8	-0.265937	0.0799872	-3.32475	0.000884985	0.0182593
PAICS	10456.3	-0.265605	0.0842466	-3.15271	0.00161763	0.027806
MSH2	2183.64	-0.265581	0.0863584	-3.07534	0.00210262	0.033436
SNX8	1885.37	-0.265189	0.079474	-3.3368	0.000847485	0.017795
RBBP9	1312.81	-0.26516	0.0883657	-3.00072	0.00269345	0.0397622
B4GALNT1	3097.14	-0.265138	0.0857495	-3.09201	0.00198805	0.0321323
RNH1	2267.22	-0.261711	0.0872788	-2.99857	0.00271252	0.0398732
HSPA9	9796.04	-0.26067	0.0808133	-3.22558	0.00125719	0.0234876
FRMD1	1711.75	-0.26038	0.0809552	-3.21635	0.00129833	0.024023
CDCA5	1711.8	-0.259416	0.0859604	-3.01786	0.00254567	0.0381933
MCM7	7332.35	-0.259084	0.0758377	-3.41629	0.000634801	0.0142474
SELENOM	1884.61	-0.258902	0.0797823	-3.24511	0.00117405	0.0223215
RPS14	14640.3	-0.258354	0.0673596	-3.83544	0.00012534	0.0046135
YPEL2	1153.32	-0.258101	0.0887985	-2.90659	0.00365389	0.0476761
ATF5	28178.9	-0.257759	0.0820143	-3.14285	0.00167311	0.0284106
ARPC4	1633.71	-0.25762	0.0873896	-2.94794	0.00319897	0.0441553
SMC2	2587.95	-0.257501	0.0865915	-2.97375	0.00294187	0.0419752
NEDD1	10151.7	-0.257184	0.0796258	-3.22991	0.0012383	0.0232547
MRTO4	1469.76	-0.256425	0.0858251	-2.98777	0.00281025	0.0407456
TOR1AIP1	3750.35	-0.256257	0.0765342	-3.34827	0.00081317	0.0172946
PRLR	4469.33	-0.255999	0.0777901	-3.2909	0.00099868	0.0198057
CDCA7	2054.82	-0.255424	0.0791888	-3.22551	0.0012575	0.0234876
CTDSP1	1561.16	-0.253748	0.0867824	-2.92396	0.00345607	0.046225
RPS25	5086.03	-0.253541	0.0793566	-3.19496	0.00139851	0.0249723
IER2	1812.7	-0.2533	0.0806628	-3.14023	0.00168816	0.028591
HSPD1	16561.2	-0.253288	0.0763283	-3.3184	0.000905346	0.0185408
SLC20A1	4540.37	-0.251929	0.0732111	-3.44113	0.000579281	0.0134854
MVK	1400.9	-0.249549	0.0859804	-2.9024	0.0037032	0.0479056
RBP5	2846.03	-0.249404	0.0798635	-3.12288	0.00179091	0.029891
CCL20	4987.69	-0.249	0.0809554	-3.07577	0.00209958	0.033436
ZNF507	1547.45	-0.248499	0.0851868	-2.9171	0.00353298	0.0468451
RECQL4	1976.75	-0.248178	0.0776627	-3.19558	0.00139549	0.0249507
SNRPB	2395.12	-0.247763	0.0770325	-3.21634	0.00129835	0.024023
HSPH1	10366.5	-0.247742	0.0817735	-3.02961	0.00244871	0.0372651
SLC38A1	11006.2	-0.247624	0.0758947	-3.26273	0.00110345	0.0213318
CHCHD2	3604.05	-0.246671	0.0808011	-3.05282	0.00226703	0.0353181
RPSA	27842.6	-0.24658	0.0828899	-2.97479	0.00293187	0.0419752
DCTD	6286.84	-0.246225	0.0704923	-3.49294	0.000477731	0.0118599
IFNGR1	6304.58	-0.24611	0.0769996	-3.19625	0.00139227	0.0249254
CCDC190	5803.42	-0.243816	0.0815031	-2.9915	0.00277612	0.040549
PLK4	1219.35	-0.243424	0.0843235	-2.88679	0.00389191	0.0496488
ABCA17P	2324.72	-0.239026	0.07541	-3.16969	0.00152601	0.0267304
TKT	11092.1	-0.235816	0.0759906	-3.10323	0.00191423	0.0315677
RBM47	5665.95	-0.230655	0.0769998	-2.99553	0.00273968	0.0401441
TCOF1	2290.64	-0.226787	0.0782104	-2.8997	0.00373523	0.0481394
TYMP	3255.49	-0.226129	0.0776624	-2.91169	0.0035948	0.04736
IBA57	2254.38	-0.224986	0.0759501	-2.96229	0.00305359	0.0427471
CNOT9	4941.72	-0.222367	0.0765023	-2.90667	0.00365302	0.0476761
ATAD2	4622.53	-0.220408	0.0736004	-2.99465	0.00274758	0.0402172
PRKDC	50401.9	-0.214787	0.0729051	-2.94612	0.00321791	0.0442399
HMGA1	27675.1	-0.212425	0.0733225	-2.89713	0.00376597	0.0484904
PIAS1	7453.9	0.215492	0.0673159	3.20121	0.00136853	0.0247572
MAGI1	4748.05	0.218768	0.0739506	2.9583	0.00309344	0.0431301
PTPRM	3531.41	0.220615	0.075449	2.92403	0.00345532	0.046225
DOCK10	3753.86	0.222109	0.076798	2.89212	0.00382647	0.0491318
LTA4H	4815.75	0.227872	0.0729105	3.12537	0.00177583	0.0297473
DOCK4	7630.07	0.228439	0.0685875	3.33062	0.000866536	0.0179861
JMJD1C	3474.77	0.232228	0.0744057	3.1211	0.00180177	0.0300165
NCKAP1L	4054.86	0.233883	0.0773246	3.02469	0.00248889	0.0377132
SYNPO2	12691.3	0.2339	0.0666869	3.50744	0.000452436	0.0113134
FNBP1	5217.38	0.236268	0.0813178	2.90549	0.00366681	0.0476761
JAK1	5404.95	0.237607	0.0775835	3.0626	0.00219423	0.0344605
PDE4D	3467.08	0.240904	0.0832367	2.89421	0.00380116	0.0488978
WIPI2	1298.11	0.245542	0.0836827	2.9342	0.00334404	0.0454309
KIAA1109	7201.42	0.24564	0.0746686	3.28973	0.00100282	0.0198593
AFF4	4462.34	0.248241	0.0717818	3.45828	0.000543641	0.0130339
KIAA1217	4340.54	0.248788	0.0854851	2.91031	0.00361075	0.0474207
HIST1H2AE	2170.13	0.251955	0.0857876	2.93697	0.00331437	0.0451602
TLE3	1738.42	0.254292	0.0841298	3.02261	0.00250601	0.0377625
KMT2C	8918.04	0.254724	0.0717366	3.55083	0.000384026	0.0101546
PITPNA	2346.84	0.255444	0.0812786	3.14282	0.00167328	0.0284106
GOLGB1	5698.39	0.25653	0.0706655	3.63021	0.000283191	0.00813334
PARP6	1574.68	0.256569	0.0884325	2.90129	0.00371626	0.0479846
PDPR	3729.13	0.25816	0.0876529	2.94525	0.00322689	0.0443192
TNFAIP2	40451.3	0.259137	0.0878832	2.94866	0.00319158	0.0440975
HIST1H1C	4808.52	0.259768	0.0811958	3.19929	0.00137769	0.0247929
TRIO	4981.02	0.259801	0.0805989	3.22338	0.00126687	0.0235987
NRBP1	1435.49	0.259896	0.0823353	3.15656	0.00159642	0.0275459
OGA	5865.79	0.260688	0.0737529	3.53461	0.00040837	0.0105755
APLP2	2574.32	0.260765	0.078223	3.33361	0.00085726	0.0178602
PEA15	6894.59	0.262455	0.074621	3.51718	0.000436164	0.0110263
DROSHA	2617.52	0.263315	0.0859787	3.06256	0.00219451	0.0344605
DCXR	1502.81	0.264211	0.0843549	3.13214	0.0017354	0.029254
AFF1	5632.86	0.264231	0.0722986	3.65472	0.000257466	0.00763958
IGF1R	2782.85	0.264349	0.0834388	3.16818	0.00153396	0.0268356
CALCOCO2	4715.1	0.265157	0.0911076	2.91037	0.00360996	0.0474207
ARHGEF3	1101.69	0.267375	0.0903222	2.96024	0.003074	0.0429893
ERBB3	3090.37	0.268584	0.0776901	3.45712	0.00054599	0.0130612
FYB1	1547.43	0.268623	0.0888473	3.02342	0.00249937	0.0377625
MLXIP	4142.29	0.268949	0.0907849	2.96249	0.00305165	0.0427471
MT-ND3	9990.17	0.269739	0.0898246	3.00295	0.00267374	0.0395559
HIST1H1D	3463.24	0.270502	0.077719	3.48051	0.000500456	0.0123574
KCNC4	1692.61	0.270806	0.0852222	3.17765	0.00148474	0.0261773
WDR19	1280.08	0.270892	0.0883053	3.06768	0.0021573	0.0340311
TMEM131L	1276.85	0.276782	0.0860665	3.2159	0.00130035	0.0240277
CIT	5149.48	0.278857	0.0790566	3.52731	0.00041981	0.0107507
AKAP8L	1849.67	0.280344	0.0810638	3.45832	0.000543564	0.0130339
GRN	2802.78	0.280969	0.0877364	3.20243	0.00136275	0.02475
SNX29	1859.2	0.281867	0.0892194	3.15926	0.00158171	0.0273931
MT-CO1	345253	0.28205	0.0819555	3.44151	0.000578482	0.0134854
XKR4	1838.15	0.282155	0.0952023	2.96374	0.00303922	0.0427471
CLASRP	1521.1	0.282452	0.0844827	3.34331	0.000827863	0.017553
SIPA1L3	2814.43	0.283594	0.0843749	3.36112	0.000776273	0.0167945
SPIB	16534.6	0.28455	0.0804278	3.53796	0.000403231	0.0104817
ARNT2	3008.17	0.286289	0.0980173	2.9208	0.00349136	0.0466066
SMG6	1781.8	0.286644	0.0799133	3.58693	0.000334588	0.00907499
CCDC57	3128.79	0.287936	0.0963131	2.98959	0.00279357	0.0406937
OSGEP	711.49	0.288621	0.0997803	2.89257	0.00382109	0.0491085
CAMK2G	1274.13	0.291089	0.0981063	2.96708	0.00300646	0.0425623
IFT122	1264.06	0.292023	0.0944711	3.09113	0.00199394	0.0321899
SNX19	2818.1	0.292424	0.0902158	3.24139	0.00118949	0.0225411
MKNK1	778.926	0.292509	0.0978874	2.98822	0.00280604	0.0407456
WDFY3	3007.06	0.292953	0.0759928	3.85501	0.000115724	0.00432882
ZFHX3	2449.6	0.293074	0.0882803	3.31981	0.000900791	0.0184749
GOSR2	2128.84	0.293664	0.0802037	3.66148	0.000250767	0.00749208
FBH1	2399.19	0.293707	0.0959746	3.06025	0.00221149	0.0346585
ABCC3	2708.02	0.293786	0.0850503	3.45426	0.000551804	0.0131547
EME2	1037.55	0.294149	0.100464	2.9279	0.00341263	0.0460006
AC013652.1	683.477	0.295524	0.101135	2.92208	0.00347699	0.0464598
TNS3	8393.09	0.296078	0.0983339	3.01095	0.00260432	0.038796
MUC16	10204.9	0.296205	0.0986373	3.00297	0.00267356	0.0395559
FAM193A	1878.08	0.296832	0.102167	2.90537	0.00366819	0.0476761
ZNF766	691.928	0.297228	0.0998039	2.97813	0.00290017	0.0417354
VPS53	3643.84	0.297394	0.088915	3.3447	0.000823704	0.0174917
ZHX2	2807.97	0.297586	0.0899455	3.30851	0.000937926	0.0190106
ARID1B	6872.87	0.298599	0.0750819	3.97697	6.98e-05	0.00289318
RANBP10	1599.51	0.298949	0.0930028	3.21441	0.00130714	0.024121
ERN1	612.457	0.299005	0.102966	2.90393	0.00368511	0.047806
ST6GAL1	1197.43	0.299109	0.092285	3.24115	0.0011905	0.0225411
ETV6	9522.47	0.299274	0.0896155	3.33954	0.000839186	0.0177386
MAP3K13	705.377	0.300069	0.0956889	3.13588	0.00171338	0.0289632
LAMA3	12361.2	0.300944	0.0830785	3.62241	0.000291875	0.0082896
GDE1	2051.13	0.301228	0.0822153	3.6639	0.000248407	0.00746015
RABGAP1	2160.29	0.30133	0.0870307	3.46234	0.000535505	0.012945
PPP1R12B	1286.88	0.301875	0.0946272	3.19015	0.00142198	0.0252608
TTLL3	1085.64	0.302054	0.0921952	3.27625	0.00105197	0.0206547
MMP24OS	727.872	0.30213	0.101986	2.96246	0.00305196	0.0427471
LUC7L	2163.92	0.302601	0.0985466	3.07064	0.00213601	0.0337724
GTF2B	604.414	0.302848	0.101316	2.98915	0.00279758	0.0406937
ATP2B4	9256.16	0.304639	0.0805485	3.78205	0.00015554	0.00540644
CACNA2D3	855.614	0.305087	0.0991934	3.07568	0.00210023	0.033436
MOB3B	1278.51	0.306281	0.101261	3.02467	0.00248908	0.0377132
NAV2	5409.53	0.306843	0.0928671	3.30411	0.000952797	0.0191155
HTT	5668.64	0.310311	0.0883022	3.5142	0.000441086	0.0111101
NECAP1	906.133	0.310633	0.0952959	3.25967	0.00111541	0.0215028
AGMO	1614.09	0.310797	0.0850787	3.65305	0.000259139	0.00763958
BRD8	2342.58	0.310925	0.0905855	3.43239	0.000598279	0.0137163
NPC2	1673.13	0.311826	0.104841	2.97428	0.00293678	0.0419752
BCAS3	1570.44	0.313181	0.0918584	3.40939	0.000651091	0.0145182
SEMA6D	1444.77	0.314537	0.0856471	3.67247	0.000240214	0.00730325
SPG7	4970.79	0.314853	0.0920587	3.42013	0.000625909	0.0141224
GVQW3	562.44	0.315222	0.106062	2.97204	0.00295826	0.0420524
TSHZ2	881.938	0.315481	0.0997954	3.16128	0.00157079	0.0273148
AFMID	1527.51	0.315688	0.105186	3.00124	0.00268878	0.0397359
SLC12A7	1869.68	0.316694	0.0874591	3.62105	0.000293405	0.00830522
MACF1	7943.76	0.318208	0.0766821	4.14971	3.33e-05	0.0016411
SNHG12	2631.4	0.318278	0.0971903	3.27479	0.00105742	0.0207323
SIK3	1726.78	0.319132	0.0880253	3.62545	0.000288457	0.0082264
HERC1	4732.3	0.319351	0.0833274	3.83248	0.000126857	0.00462156
NFKBIA	6834.74	0.32143	0.0836728	3.84152	0.000122277	0.00454339
AC139887.2	438.572	0.322009	0.110886	2.90397	0.00368466	0.047806
RHOB	654.517	0.322036	0.10389	3.09979	0.0019366	0.0316716
ZZEF1	7036.79	0.322204	0.0927845	3.47261	0.000515424	0.0126366
HIST1H2AC	3502	0.323325	0.0881567	3.66761	0.000244825	0.0074108
NBPF1	2276.38	0.324372	0.0780528	4.1558	3.24e-05	0.00163294
ARRDC3	1145.78	0.326042	0.101446	3.21395	0.00130921	0.0241269
POLB	791.018	0.327218	0.102125	3.20409	0.00135488	0.0246395
AKAP13	3663.53	0.327492	0.0789783	4.14661	3.37e-05	0.00164582
ARHGAP39	658.307	0.329575	0.103093	3.19687	0.00138926	0.0249038
PPM1H	1879.73	0.33049	0.0807314	4.09369	4.25e-05	0.00198649
ANKZF1	1904.5	0.330813	0.0922285	3.58689	0.00033465	0.00907499
MTND2P28	1772.37	0.331583	0.0950907	3.48702	0.000488441	0.0120824
FTO	1459.96	0.331758	0.0986145	3.36419	0.000767694	0.0166874
FRMD4A	4838.86	0.331808	0.0763508	4.34584	1.39e-05	0.000821931
ZSWIM8	1304.93	0.33365	0.0993853	3.35713	0.000787547	0.0169587
SAT1	794.036	0.334033	0.09767	3.42002	0.000626161	0.0141224
DANCR	1725.32	0.334901	0.0920479	3.63833	0.000274409	0.00795729
TCF7	597.924	0.334924	0.101056	3.31425	0.000918893	0.0187321
CLK1	1544.77	0.335136	0.115322	2.90608	0.00365985	0.0476761
SYVN1	1460.43	0.336089	0.0874715	3.84227	0.0001219	0.00454339
KLHDC2	717.169	0.337021	0.0979181	3.44186	0.00057773	0.0134854
FCHSD2	911.679	0.337802	0.0911485	3.70606	0.00021051	0.00663395
TPCN1	565.18	0.338612	0.109471	3.09316	0.00198038	0.032061
ZBTB5	816.094	0.338791	0.100496	3.37119	0.000748432	0.0163459
PLEKHM1P1	1086.51	0.340467	0.10274	3.31388	0.000920115	0.0187321
AC006001.3	743.18	0.341575	0.117061	2.91791	0.00352383	0.0468137
RMC1	763.639	0.34253	0.102952	3.3271	0.000877537	0.0181713
ADGRA3	612.456	0.34463	0.102484	3.36276	0.000771675	0.0167475
RPAIN	1225.28	0.344855	0.0964739	3.5746	0.00035077	0.00940131
GFOD2	604.946	0.345059	0.104407	3.30493	0.00095001	0.0190877
MT-ND4L	16938.6	0.346268	0.0741732	4.66837	3.04e-06	0.000234111
TENM2	6898.48	0.346345	0.0903333	3.83408	0.000126034	0.00461443
LRIG2	1320.91	0.347865	0.0866805	4.01318	5.99e-05	0.00258396
NDEL1	2112.17	0.347892	0.0887646	3.91927	8.88e-05	0.00353115
TBXAS1	493.508	0.34817	0.111379	3.12599	0.00177206	0.0297202
SSH2	1016.85	0.349027	0.086936	4.01476	5.95e-05	0.00258288
STK36	1294.65	0.349452	0.105707	3.30586	0.000946846	0.0190877
HECTD4	6065.13	0.349596	0.0937629	3.72851	0.000192615	0.00617266
TMEM198B	1851.82	0.350325	0.0937801	3.7356	0.000187271	0.00605418
AACS	2777.06	0.351221	0.0895635	3.92147	8.8e-05	0.00351097
UFD1	1480.14	0.351387	0.085899	4.0907	4.3e-05	0.00199877
MED13L	9606.45	0.351838	0.0740436	4.75176	2.02e-06	0.00016869
SLC25A29	2031.32	0.351918	0.102281	3.44071	0.000580189	0.0134854
STRADA	758.973	0.353365	0.114036	3.09873	0.00194355	0.0316727
CNNM4	984.428	0.353621	0.102031	3.46581	0.000528627	0.0128462
TM2D2	518.917	0.356897	0.11173	3.1943	0.00140172	0.0249973
HIST1H2BC	3669.07	0.358573	0.0790066	4.53851	5.67e-06	0.000389038
PLCB4	2623.24	0.359157	0.0901404	3.98442	6.76e-05	0.00284671
CEP250	700.468	0.359233	0.101999	3.52192	0.000428439	0.0109514
C1QTNF1	2966.59	0.36062	0.0878954	4.10283	4.08e-05	0.00192267
MRNIP	639.366	0.360633	0.108867	3.31259	0.00092436	0.0187908
VAMP1	1769.29	0.361087	0.0830644	4.34707	1.38e-05	0.000820852
AC046129.1	330.174	0.362549	0.123036	2.94669	0.00321197	0.0442022
NFIL3	461.605	0.364692	0.115959	3.145	0.00166085	0.0283372
FNBP4	4920.84	0.36622	0.0754325	4.85493	1.2e-06	0.000108645
HIST1H2BN	988.364	0.36702	0.123576	2.97	0.002978	0.0422026
TARSL2	563.423	0.372981	0.104134	3.58175	0.000341305	0.00921923
ZNF782	437.575	0.373805	0.115496	3.23651	0.00121	0.0228164
B4GALT4	405.356	0.37388	0.126356	2.95894	0.00308703	0.0431278
SRGAP1	3955.68	0.374114	0.079866	4.68427	2.81e-06	0.0002191
RNASEH2C	421.159	0.37593	0.123265	3.04977	0.00229016	0.0356383
MANBA	2439.3	0.376309	0.0884839	4.25286	2.11e-05	0.00116066
DOP1B	855.093	0.377565	0.114851	3.28742	0.00101108	0.0199942
GPR137B	634.949	0.380052	0.110643	3.43494	0.000592693	0.0136704
MYOF	730.946	0.381249	0.109598	3.47861	0.000504017	0.0124231
LINC00342	399.559	0.381843	0.130526	2.92541	0.00344008	0.0461004
NXF1	2659.2	0.383653	0.101749	3.77058	0.000162871	0.00562026
MT-CO2	84173.6	0.386909	0.101805	3.8005	0.000144402	0.0051107
RFX1	489.736	0.387425	0.125026	3.09875	0.00194337	0.0316727
GALNS	453.008	0.387693	0.116307	3.33336	0.00085805	0.0178602
UBE2V1	350.931	0.390539	0.130183	2.99992	0.0027005	0.0398237
LUZP1	893.458	0.390708	0.0943564	4.14077	3.46e-05	0.00168234
DLG2	1003.97	0.390929	0.0934637	4.18269	2.88e-05	0.00147822
RGS2	342.15	0.392148	0.131383	2.98476	0.00283803	0.0410191
TMEM106A	1085.52	0.392387	0.104233	3.76451	0.000166875	0.00568913
HIST1H2BB	310.99	0.39648	0.132641	2.98912	0.00279782	0.0406937
AC018638.4	448.627	0.400758	0.125354	3.19702	0.00138854	0.0249038
ZC3H10	624.946	0.401437	0.107483	3.73491	0.000187783	0.006056
ZNF580	502.866	0.401528	0.13763	2.91745	0.00352903	0.0468377
ZNF627	451.846	0.40402	0.114506	3.52838	0.000418104	0.0107269
ZNF609	1925.84	0.405344	0.0898621	4.51074	6.46e-06	0.00043498
CX3CL1	693.433	0.405398	0.105158	3.85515	0.000115661	0.00432882
ABCA7	817.762	0.406349	0.118785	3.42088	0.000624184	0.0141224
TXNDC16	364.4	0.40692	0.137218	2.9655	0.0030219	0.0426496
H1FX	3235.67	0.407016	0.103995	3.91381	9.09e-05	0.00357267
EGFR	15506.8	0.40737	0.0810877	5.02382	5.07e-07	5.14e-05
SORL1	6591.5	0.407759	0.0821779	4.96191	6.98e-07	6.79e-05
RASGEF1A	257.223	0.407886	0.134544	3.03162	0.00243244	0.0370995
LDLRAD4	2254.37	0.408392	0.099788	4.0926	4.27e-05	0.00198918
PITRM1	1512.25	0.409892	0.081974	5.00027	5.73e-07	5.69e-05
ERVK3-1	439.359	0.41017	0.126778	3.23534	0.00121498	0.022879
ALDOA	770.012	0.410344	0.114181	3.59381	0.000325877	0.00888947
EPB41L4A	974.516	0.410856	0.0930831	4.41386	1.02e-05	0.000639008
SMAD3	1007.25	0.413421	0.101422	4.07625	4.58e-05	0.00208496
PDCD6	484.273	0.414296	0.131832	3.1426	0.00167455	0.0284106
RBM4	986.136	0.414575	0.0975027	4.25193	2.12e-05	0.00116086
AC129492.1	3378.43	0.415098	0.0999708	4.15219	3.29e-05	0.00163675
RAC2	1313.82	0.415668	0.101129	4.11027	3.95e-05	0.00188098
AC000123.3	628.032	0.415694	0.126188	3.29423	0.00098691	0.0196854
MAP11	429.764	0.416374	0.121323	3.43194	0.000599271	0.0137163
ZKSCAN2	660.917	0.417034	0.101681	4.10141	4.11e-05	0.00192791
PNPLA2	1694.27	0.417787	0.105988	3.94184	8.09e-05	0.00329232
NCKAP5	1196.09	0.419578	0.0912164	4.59981	4.23e-06	0.000300871
ASB16-AS1	905.421	0.424432	0.105517	4.0224	5.76e-05	0.0025163
FAM86HP	231.626	0.429271	0.144801	2.96456	0.00303117	0.0427367
ADAMTS17	614.587	0.430864	0.101059	4.26349	2.01e-05	0.00112466
P3H1	471.231	0.431174	0.115149	3.74448	0.000180768	0.00596127
PABPC4	5612.89	0.432799	0.080545	5.37338	7.73e-08	1.02e-05
LTBP2	4470.14	0.436713	0.0906966	4.8151	1.47e-06	0.00013018
HERPUD1	3566.13	0.437873	0.0823712	5.31585	1.06e-07	1.37e-05
AL669831.5	270.749	0.438323	0.14621	2.9979	0.00271845	0.0399178
ZBTB43	619.866	0.439697	0.0996319	4.41321	1.02e-05	0.000639008
TTC6	504.565	0.44041	0.131996	3.33653	0.0008483	0.017795
AC015813.1	877.218	0.441787	0.120562	3.66441	0.00024791	0.00746015
SLFNL1-AS1	218.233	0.445109	0.152122	2.92599	0.00343358	0.0460581
LRRC37B	534.131	0.445695	0.111846	3.98489	6.75e-05	0.00284671
ZFAS1	5973.07	0.446821	0.0923731	4.83713	1.32e-06	0.000118067
ZNF10	405.836	0.447876	0.123622	3.62295	0.000291267	0.00828941
TIAM2	250.769	0.44929	0.137365	3.27078	0.00107252	0.0208507
MT-CYB	63187.7	0.451191	0.106916	4.22004	2.44e-05	0.00130787
AL162171.4	240.684	0.453424	0.15005	3.02181	0.00251267	0.0378216
SNHG1	5992.06	0.454901	0.0884772	5.14145	2.73e-07	3.11e-05
ZNF554	228.602	0.454948	0.147406	3.08636	0.00202623	0.0325211
LINC02605	529.306	0.458393	0.126065	3.63618	0.000276715	0.0079739
ZNF324	348.459	0.459705	0.133519	3.443	0.0005753	0.013482
TUFT1	491.049	0.461516	0.122893	3.75545	0.000173034	0.00579704
CRTAC1	1828.23	0.465153	0.0964283	4.82382	1.41e-06	0.000125416
GMDS-DT	584.389	0.466941	0.114911	4.06351	4.83e-05	0.00216635
HIVEP2	915.651	0.469323	0.100944	4.64936	3.33e-06	0.000249783
HIST1H2BO	2034.81	0.470533	0.1323	3.55657	0.000375727	0.00995424
COQ10A	402.912	0.473194	0.117891	4.01382	5.97e-05	0.00258396
ZNF213-AS1	402.771	0.476049	0.129093	3.68765	0.000226337	0.00698911
KRT8P46	243.68	0.476209	0.147946	3.21881	0.00128724	0.0238814
LRCH4	316.083	0.478176	0.135902	3.51853	0.000433952	0.0110107
METTL7A	317.238	0.479435	0.127389	3.76354	0.000167524	0.00568913
IL20RA	185.664	0.485197	0.155995	3.11034	0.00186872	0.0309177
FAM229A	243.858	0.485971	0.138505	3.50869	0.000450312	0.0112807
AC012313.1	157.698	0.488075	0.164664	2.96407	0.00303604	0.0427471
SGMS1-AS1	173.667	0.489275	0.159292	3.07156	0.00212942	0.0337455
SH3BP5-AS1	386.102	0.49257	0.143543	3.43152	0.000600206	0.0137163
YPEL3	423.996	0.494617	0.120528	4.10374	4.07e-05	0.00192166
AL160006.1	217.331	0.49508	0.148338	3.33752	0.000845288	0.0177881
TFAP2A-AS1	188.765	0.495108	0.162672	3.0436	0.00233768	0.0361738
CDON	993.245	0.495382	0.109421	4.52731	5.97e-06	0.000406207
EIF4A1	1001.87	0.497114	0.110041	4.51755	6.26e-06	0.000423287
POC1B-AS1	203.364	0.500183	0.151921	3.29239	0.000993395	0.0197577
LINC01128	439.39	0.50105	0.114275	4.3846	1.16e-05	0.000712849
NEAT1	35615.2	0.504249	0.125702	4.01145	6.03e-05	0.00259492
LAPTM5	632.069	0.510372	0.106321	4.80028	1.58e-06	0.000136688
CALCOCO1	785.646	0.510606	0.106116	4.81179	1.5e-06	0.00013151
MT-ND2	27207.1	0.512911	0.123559	4.15113	3.31e-05	0.00163675
CTSK	142.759	0.523065	0.178249	2.93446	0.00334126	0.0454309
PARD6G-AS1	219.639	0.526376	0.158317	3.32482	0.000884766	0.0182593
MT-ND1	69601.4	0.529241	0.107585	4.91926	8.69e-07	8.27e-05
CLCN2	262.588	0.530281	0.153342	3.45815	0.000543906	0.0130339
ACSL5	19299.5	0.534005	0.0846847	6.30581	2.87e-10	8.79e-08
PLA2G15	188.307	0.535386	0.166742	3.21087	0.00132332	0.0242897
BCDIN3D	230.803	0.538304	0.14092	3.81991	0.000133498	0.00482374
MT-ND4	131802	0.542777	0.113066	4.80055	1.58e-06	0.000136688
NOP14-AS1	200.669	0.544818	0.152696	3.56799	0.000359736	0.00960433
AC116158.3	127.357	0.545194	0.183205	2.97587	0.00292163	0.0419202
CCND1	17418.3	0.557698	0.0750269	-3.40904	0.000651912	0.0145182
DPYD	471.211	0.559621	0.133896	4.17951	2.92e-05	0.00149344
PSMD6-AS2	179.173	0.560075	0.159523	3.51094	0.000446523	0.0112265
SNHG5	776.813	0.562926	0.131043	4.29574	1.74e-05	0.0009972
STARD7-AS1	138.47	0.569817	0.177968	3.2018	0.00136573	0.0247572
CHKB-DT	212.517	0.571462	0.151038	3.78356	0.000154601	0.00540644
TP63	183.937	0.579473	0.154382	3.75351	0.000174378	0.00582794
CCDC61	202.216	0.581999	0.148385	1.06614	0.0286358	0.0484014
TYRO3P	126.483	0.58298	0.188037	3.10035	0.00193293	0.0316716
CASTOR3	265.747	0.583985	0.161788	3.60957	0.000306707	0.00855248
TSGA10	234.863	0.584101	0.147341	3.96428	7.36e-05	0.00302419
VMAC	105.193	0.585201	0.19918	2.93806	0.00330278	0.0450957
CBLN3	358.934	0.587575	0.12511	4.69648	2.65e-06	0.000208769
MAML3	282.307	0.588053	0.144231	4.07717	4.56e-05	0.00208361
MATN1-AS1	108.93	0.588225	0.19086	3.08197	0.00205638	0.0328902
AC010422.8	165.809	0.592503	0.19135	3.09644	0.00195862	0.0318057
CCDC6	4761.48	0.593774	0.0746672	0.0393444	0.00968616	0.0290463
AC005534.1	155.949	0.59419	0.198107	2.99933	0.00270571	0.039858
OCEL1	261.444	0.594357	0.140455	4.23164	2.32e-05	0.00126069
ERVK13-1	714.685	0.594445	0.108913	5.45799	4.82e-08	6.78e-06
ARHGAP26	559.037	0.595994	0.110722	5.38278	7.33e-08	9.93e-06
AC003080.1	116.288	0.599178	0.20643	2.90258	0.00370105	0.0479056
WDR97	120.9	0.604143	0.200658	3.01081	0.00260551	0.038796
PPP3CC	220.478	0.609031	0.142004	0.767806	0.00442603	0.00717553
ZNF555	273.493	0.614308	0.14861	4.1337	3.57e-05	0.0017228
MT-ATP6	38426.6	0.619838	0.20805	2.97927	0.00288932	0.0416732
ENSG00000289295	101.312	0.624866	0.211211	2.9585	0.00309142	0.0431301
PDE1B	204.603	0.625472	0.169532	3.68941	0.000224776	0.00695647
HIST1H4K	283.721	0.626091	0.150938	4.148	3.35e-05	0.00164161
HIVEP3	1453.62	0.627471	0.107768	5.82243	5.8e-09	1.07e-06
MICALL2	453.799	0.627979	0.143071	4.38927	1.14e-05	0.000703966
TBCE	346.024	0.629593	0.153354	4.10548	4.03e-05	0.00191379
PAK3	47.8023	0.631195	0.274161	-0.478533	0.00632271	0.00834507
HYPK	224.44	0.633058	0.160724	3.93879	8.19e-05	0.00330801
TIGD1	343.519	0.635464	0.125758	5.05306	4.35e-07	4.51e-05
ZNF773	293.739	0.635937	0.136421	4.66156	3.14e-06	0.000238991
AC011369.2	116.032	0.636191	0.211196	3.01232	0.00259255	0.0387178
AC048341.1	137.147	0.638936	0.173727	3.67781	0.000235249	0.00721587
IQSEC1	151.742	0.648438	0.176058	3.6831	0.00023041	0.00708319
TMCC1	908.877	0.650384	0.0910567	1.81248	0.00699121	0.0281504
DDIT3	821.022	0.650882	0.127244	5.11522	3.13e-07	3.55e-05
PEG13	214.46	0.65264	0.195458	3.33903	0.000840701	0.0177434
NPTN-IT1	248.271	0.65294	0.141489	4.61478	3.94e-06	0.000285873
AC022211.1	132.681	0.653321	0.19585	3.33582	0.000850473	0.0178135
KCNQ1OT1	1951.04	0.661044	0.118947	5.55748	2.74e-08	4.15e-06
AC007842.1	137.21	0.662217	0.19773	3.34909	0.000810769	0.0172849
GPR75	92.068	0.664973	0.221742	2.99886	0.00270994	0.0398732
AL391684.1	159.672	0.671498	0.190718	3.52089	0.000430105	0.0109736
AL021368.2	85.3896	0.671624	0.225951	2.97243	0.00295448	0.0420419
MTATP6P1	5532.56	0.673055	0.0886547	7.59187	3.15e-14	2.42e-11
AHNAK	449.988	0.67512	0.126643	5.3309	9.77e-08	1.27e-05
SNORD12C	117.825	0.675819	0.196422	3.44064	0.000580332	0.0134854
GABPB1-AS1	1092.13	0.678324	0.110462	6.1408	8.21e-10	2.1e-07
MT-ND5	67916.6	0.684773	0.20779	3.29551	0.000982437	0.0196246
EBI3	609.939	0.684863	0.125907	5.43943	5.35e-08	7.45e-06
RN7SL5P	919.411	0.686859	0.148309	4.63128	3.63e-06	0.000268247
AC109326.1	405.617	0.692929	0.137098	5.05425	4.32e-07	4.51e-05
AC093849.4	98.2524	0.696321	0.223498	3.11555	0.00183599	0.0304594
GADD45B	246.31	0.699475	0.148847	4.6993	2.61e-06	0.000207093
TXNIP	1389.5	0.723774	0.11526	6.27949	3.4e-10	9.84e-08
CCDC62	106.496	0.725484	0.19339	3.7514	0.000175853	0.00584891
ZMAT3	411.273	0.729694	0.132517	-1.73332	0.0130382	0.030961
NEK10	125.87	0.734819	0.199895	3.67602	0.000236899	0.00723432
CXCL13	70.4247	0.740162	0.235147	3.14766	0.00164583	0.0281505
MXD1	278.631	0.740807	0.139433	5.31301	1.08e-07	1.38e-05
C3orf35	269.59	0.74393	0.178412	4.16974	3.05e-05	0.00154751
RBM14-RBM4	75.7017	0.74479	0.234019	3.18261	0.00145955	0.0258668
MAP1LC3B2	74.6267	0.752936	0.232302	3.24119	0.00119031	0.0225411
RNF139-AS1	155.398	0.756283	0.183279	4.12641	3.68e-05	0.001766
AC122718.2	71.6424	0.758588	0.234284	3.23789	0.00120415	0.0227517
AC011933.2	178.861	0.759721	0.179575	4.23066	2.33e-05	0.00126124
AC012181.2	84.5026	0.77428	0.219187	3.5325	0.000411646	0.0106404
AC010623.1	103.647	0.776285	0.24971	3.10874	0.00187885	0.0310212
ZNF433-AS1	87.5924	0.776504	0.219155	3.54317	0.000395351	0.0103347
AC015813.6	74.9082	0.777515	0.229856	3.38262	0.000717982	0.0158312
ZNF23	56.3307	0.785134	0.267691	2.93299	0.00335714	0.0454883
AOC2	101.395	0.787744	0.207095	3.80378	0.000142507	0.00508762
ZNF77	93.573	0.793313	0.205127	3.86741	0.000109995	0.00418256
GAPDHP47	83.8742	0.802886	0.221739	3.62086	0.000293628	0.00830522
ST13P15	62.2379	0.813494	0.257368	3.16083	0.00157323	0.0273148
AL591845.2	72.9066	0.817446	0.243441	3.35788	0.000785417	0.0169392
LINC02432	7592.75	0.820433	0.119273	6.87863	6.04e-12	2.69e-09
RAB3A	60.1771	0.838604	0.2653	3.16096	0.00157247	0.0273148
SOX6	542.563	0.841056	0.104469	1.35022	0.0176946	0.0461088
OAS2	64.3265	0.844306	0.259603	-3.25229	0.00114477	0.0219158
SELENOP	215.769	0.844522	0.153817	5.49044	4.01e-08	5.83e-06
MT-ATP8	2332.11	0.856425	0.13006	6.58484	4.55e-11	1.65e-08
CDKN1A	329.786	0.87015	0.366802	2.37226	0.0176796	0.0425111
LINC00910	535.478	0.874694	0.130321	6.71184	1.92e-11	7.17e-09
AC105429.1	91.7759	0.875919	0.218477	4.0092	6.09e-05	0.00261163
ENSG00000238695	82.4617	0.881963	0.240739	3.66357	0.000248724	0.00746015
AL627402.1	65.0526	0.885939	0.249032	3.55752	0.000374367	0.0099373
AC010538.1	49.0049	0.904026	0.2979	3.03467	0.00240803	0.0370547
AC003102.1	74.0702	0.907513	0.249489	3.63748	0.000275318	0.0079669
POLR2J4	41.3993	0.909936	0.310316	2.93229	0.00336474	0.0454883
FAM86FP	45.8315	0.919459	0.311418	2.95249	0.00315226	0.0436854
AL390195.2	41.3926	0.964135	0.310943	3.10069	0.00193073	0.0316716
ZEB1	1936.28	0.974524	0.0904843	0.107701	0.00914233	0.00969349
AL359922.3	45.1507	0.975364	0.334049	2.91982	0.00350228	0.0467073
AC129502.1	34.113	0.984563	0.33446	2.94374	0.0032427	0.044492
OVGP1	37.8033	0.988877	0.325541	3.03764	0.0023844	0.036773
CXCL8	129.242	0.990593	0.189999	-5.21368	1.85e-07	2.2e-05
AL031777.3	51.6802	1.00007	0.301535	3.31658	0.00091125	0.0186127
RASSF4	65.6455	1.00366	0.267654	3.74984	0.000176949	0.00587121
ASNS	320.381	1.00368	0.171184	5.86314	4.54e-09	8.96e-07
PRIMA1	35.4666	1.00564	0.325916	3.08557	0.00203166	0.0325702
AL353795.3	111.322	1.01458	0.204768	4.95478	7.24e-07	6.99e-05
NPAP1P4	69.4427	1.0175	0.244928	4.15428	3.26e-05	0.00163675
AC006017.1	41.6582	1.01981	0.324245	3.14519	0.00165977	0.0283372
CCDC17	83.6286	1.02011	0.243541	4.18863	2.81e-05	0.0014508
ADAMTSL4-AS1	37.6199	1.02334	0.333768	3.06603	0.00216921	0.0341409
C17orf99	31.5847	1.04883	0.345908	3.03211	0.00242854	0.0370995
ITGB1BP2	52.77	1.05298	0.283847	3.70966	0.00020754	0.00655533
PPIEL	234.387	1.05869	0.156981	6.74405	1.54e-11	6.25e-09
RPS6P25	70.322	1.06446	0.248089	4.29065	1.78e-05	0.00101612
ZNF75A	30.3017	1.0663	0.369085	2.88903	0.00386429	0.0494794
MYH3	40.4453	1.07425	0.316633	3.39272	0.000692016	0.0153321
AC005070.3	34.1858	1.08861	0.367398	2.96303	0.00304624	0.0427471
SMURF2P1	62.0244	1.10154	0.292429	3.76686	0.000165316	0.00567625
AL162458.1	159.159	1.11816	0.196252	5.69757	1.22e-08	2.07e-06
ZNF101P2	57.6288	1.12063	0.274851	4.07722	4.56e-05	0.00208361
AC136604.2	32.1115	1.12132	0.366967	3.05564	0.0022458	0.0351062
AC124045.1	48.0864	1.2185	0.285906	4.26188	2.03e-05	0.00112663
AMN	29.963	1.22589	0.403053	3.04152	0.00235388	0.036343
AL353576.1	39.0555	1.27314	0.336046	3.78858	0.000151513	0.00532147
HAUS4P1	66.9081	1.27462	0.309533	4.1179	3.82e-05	0.00182614
KCNJ14	128.188	1.28007	0.252024	5.07915	3.79e-07	4.09e-05
AL356299.2	77.1077	1.28072	0.315642	4.05751	4.96e-05	0.00220841
IQCN	170.803	1.28276	0.222019	5.77768	7.57e-09	1.34e-06
AL021807.1	28.5184	1.29801	0.39971	3.24737	0.00116478	0.0221758
AC112254.1	27.6257	1.34161	0.40411	3.31992	0.000900427	0.0184749
LINC00641	1167.53	1.34906	0.296457	4.5506	5.35e-06	0.000371039
CDKN2B	563.101	1.36451	0.519392	2.62713	0.00861078	0.0219547
PAPPA	30.2088	1.38312	0.384164	3.60033	0.000317819	0.00877372
ATF3	226.329	1.43641	0.428489	3.35228	0.000801491	0.0171785
CDKN2A	47.8932	1.53992	0.386776	3.98144	6.85e-05	0.00286516
LSMEM1	30.0341	1.60797	0.385445	4.17174	3.02e-05	0.00153966

## Sheet: C666-1_DGE
	baseMean	log2FoldChange	lfcSE	stat	pvalue	padj
MCM2	5923.79	-2.25714	0.0800249	-28.2055	5.01e-175	9.33e-171
LCN2	186.4	7.18293	0.561632	12.7894	1.88e-37	7.96e-35
PRSS1	15.0478	5.33737	1.10212	4.84283	1.28e-06	2.41e-05
SFMBT2	78.8727	4.62175	0.401722	11.5048	1.25e-30	3.63e-28
FASN	72394.9	-1.63156	0.0739314	-22.0686	6.33e-108	2.36e-104
FOSB	1024.87	-2.04189	0.103374	-19.7524	7.65e-87	2.38e-83
MOV10L1	95.2226	4.14469	0.323032	12.8306	1.11e-37	4.79e-35
SREBF1	33808.5	-1.37411	0.0746658	-18.4035	1.23e-75	2.87e-72
PXDN	24.0572	3.45651	0.540619	6.39363	1.62e-10	6.81e-09
POU2F1	2091.35	-2.01712	0.110432	-18.2656	1.55e-74	2.9e-71
SOX2	1528.3	-1.55125	0.0853304	-18.1794	7.52e-74	1.27e-70
CFAP74	28.7595	3.36144	0.493235	6.81507	9.42e-12	4.72e-10
KIAA1324	7135.52	-1.35648	0.0782289	-17.3399	2.35e-67	3.37e-64
SCN4A	60.4327	3.33222	0.340368	9.79004	1.24e-22	2.12e-20
NOS3	33.86	3.13956	0.436329	7.19539	6.23e-13	3.77e-11
SCD	83549.8	-1.40385	0.0858574	-16.351	4.28e-60	4.98e-57
CDC7	1900.06	-1.75807	0.107575	-16.3428	4.9e-60	5.37e-57
SDC4	10289.3	-1.4362	0.0899309	-15.9701	2.07e-57	2.14e-54
BCL11A	3502.22	-1.13855	0.0725857	-15.6856	1.9e-55	1.78e-52
CDK6	2292.07	-1.74072	0.11098	-15.685	1.91e-55	1.78e-52
CYP1A1	120.175	3.10595	0.238306	13.0335	7.89e-39	3.59e-36
PDE2A	21.0861	2.97282	0.531584	5.59238	2.24e-08	6.44e-07
KLHL30	34.957	2.95207	0.408749	7.22222	5.11e-13	3.15e-11
GDF15	274.977	2.75256	0.158602	17.3552	1.8e-67	2.8e-64
VAV3	248.746	-2.25463	0.152319	-14.802	1.42e-49	1.06e-46
ABCA10	49.7591	2.51629	0.326855	7.69849	1.38e-14	1.05e-12
NRXN2	861.223	-1.32742	0.0948168	-13.9998	1.56e-44	1.08e-41
MAP7D2	230.046	-2.11555	0.151208	-13.991	1.77e-44	1.18e-41
BEX2	222.409	2.48988	0.180538	13.7915	2.87e-43	1.78e-40
TAS2R3	24.1776	2.47251	0.476744	5.18624	2.15e-07	4.94e-06
PLA2G3	1202	-1.28585	0.0939754	-13.6828	1.29e-42	7.73e-40
MDM2	11326.4	-1.14813	0.0841553	-13.643	2.22e-42	1.29e-39
TRPV6	453.007	2.43836	0.13284	18.3557	2.97e-75	6.16e-72
ITGAM	3347.98	-0.984602	0.0725107	-13.5787	5.36e-42	2.94e-39
OLMALINC	1074.17	-1.27884	0.0942627	-13.5668	6.3e-42	3.36e-39
HIST1H1T	165.923	-2.43168	0.179484	-13.5482	8.12e-42	4.2e-39
HKDC1	16.9414	2.40916	0.561343	4.29178	1.77e-05	0.00024073
FOS	1124.96	-1.20746	0.0897608	-13.4519	3e-41	1.47e-38
CD44	2607.55	-1.49469	0.111541	-13.4003	6.02e-41	2.88e-38
TXNIP	557.1	-1.56005	0.117338	-13.2953	2.46e-40	1.15e-37
AL138828.1	29.2011	2.38189	0.430266	5.53585	3.1e-08	8.59e-07
CDK4	2986.82	-1.25438	0.0964173	-13.0099	1.08e-38	4.77e-36
GOLGA7B	1043.42	2.34367	0.100426	23.3374	1.85e-120	1.15e-116
AC003092.1	33.2606	2.30321	0.384013	5.99775	2e-09	6.9e-08
CD5L	15.928	2.26647	0.540629	4.19229	2.76e-05	0.00035586
INHBE	134.745	2.25179	0.199749	11.2731	1.78e-29	4.88e-27
PAK3	741.298	2.21006	0.0940373	2.23379	0.00254971	0.00962546
AL139158.2	15.8709	2.15513	0.534885	4.02915	5.6e-05	0.00065853
AL606500.1	241.75	-1.84112	0.146724	-12.5482	4.07e-36	1.55e-33
TNS3	5034.68	-0.953812	0.0773226	-12.3355	5.83e-35	2.17e-32
CPM	63.5193	2.14823	0.282606	7.60148	2.93e-14	2.15e-12
SNORD3B-1	1694.12	-1.10092	0.0912765	-12.0614	1.69e-33	6.05e-31
RPL3L	330.86	-1.56935	0.130682	-12.0089	3.19e-33	1.12e-30
ALDOC	1933.3	-1.0739	0.0897432	-11.9664	5.33e-33	1.84e-30
AC090192.2	14.7817	2.12972	0.559909	3.80369	0.00014256	0.00144843
TBX4	15.5961	2.12554	0.541367	3.92624	8.63e-05	0.0009452
ABCG1	5880.68	-0.989227	0.0833683	-11.8658	1.78e-32	5.83e-30
AL139099.3	61.8222	2.11872	0.826384	2.56384	0.0103521	0.0481572
KRT19	6883.07	-0.855587	0.072841	-11.7459	7.41e-32	2.34e-29
SH3RF3	15.4998	2.10924	0.54368	3.87957	0.00010464	0.00110601
TJP3	2056.77	-0.982896	0.0841888	-11.6749	1.71e-31	5.23e-29
TAS2R5	15.6594	2.10419	0.548691	3.83493	0.0001256	0.00129594
AF001550.2	15.9951	2.06893	0.538755	3.84021	0.00012293	0.00127047
ADGRB1	52.7814	2.05615	0.29814	6.8966	5.33e-12	2.8e-10
MAGED1	1906.08	-1.09687	0.0958903	-11.4388	2.68e-30	7.67e-28
ASS1	2208.03	1.97784	0.0817596	24.1909	2.77e-129	2.59e-125
OAS2	23.1621	1.97252	0.445469	4.42796	9.51e-06	0.0001398
SERPINB7	17.5922	1.95032	0.512908	3.80247	0.00014326	0.00145046
CTSH	4304.88	-0.813557	0.0726692	-11.1954	4.3e-29	1.16e-26
BLNK	24.9041	1.94928	0.419325	4.6486	3.34e-06	5.62e-05
AC110048.2	15.8801	1.92817	0.523024	3.68657	0.0002273	0.00214669
SILC1	26.5634	1.89272	0.407039	4.64998	3.32e-06	5.59e-05
ARID5B	626.016	-1.14991	0.104513	-11.0026	3.71e-28	9.48e-26
KIAA1522	11107.1	-0.728748	0.0662502	-10.9999	3.82e-28	9.63e-26
SLC6A8	871.681	-1.0649	0.0971658	-10.9596	5.98e-28	1.48e-25
PFKFB4	452.246	-1.30565	0.119308	-10.9436	7.13e-28	1.75e-25
EEF1A1P33	30.7373	1.89013	0.37597	5.02735	4.97e-07	1.05e-05
MCM3	5681.03	-0.972701	0.0890365	-10.9248	8.78e-28	2.1e-25
SH3BGR	15.2492	1.88517	0.531183	3.54899	0.00038671	0.00333451
AC135721.1	21.2467	1.88273	0.450468	4.17951	2.92e-05	0.0003744
ALPK2	45.1103	1.87895	0.309313	6.0746	1.24e-09	4.44e-08
ATF5	4142.67	1.86952	0.0809122	23.1056	4.07e-118	1.9e-114
SNAI2	16.646	1.85536	0.531011	3.49402	0.0004758	0.00395277
RF00012	460.643	-1.18761	0.111566	-10.645	1.84e-26	4.08e-24
HIST1H2BM	1076.4	-1.14429	0.107806	-10.6144	2.56e-26	5.6e-24
TAS2R4	52.9976	1.85172	0.28822	6.42469	1.32e-10	5.66e-09
AC129492.1	4827.87	-0.836439	0.0797099	-10.4935	9.25e-26	1.98e-23
CLDN18	275.006	-1.61234	0.154379	-10.444	1.56e-25	3.3e-23
MXD4	2344.3	-0.778228	0.0746979	-10.4183	2.05e-25	4.28e-23
AHNAK	8263.51	-0.735868	0.070854	-10.3857	2.88e-25	5.96e-23
LINC00882	88.4307	1.84391	0.229324	8.0406	8.94e-16	7.71e-14
IRF8	36.5534	1.83974	0.347206	5.29871	1.17e-07	2.86e-06
TPI1	12538.9	-0.700719	0.0686601	-10.2056	1.87e-24	3.75e-22
PLK1	3622.99	-0.775519	0.0760845	-10.1929	2.13e-24	4.23e-22
LINC00973	20.6306	1.82801	0.477944	3.82473	0.00013092	0.0013448
AL355388.2	81.6327	1.82104	0.256123	7.11	1.16e-12	6.78e-11
CREB3L1	4469	-0.763058	0.0750261	-10.1706	2.68e-24	5.15e-22
KIF20A	2006.48	-0.838206	0.0826976	-10.1358	3.83e-24	7.29e-22
H1F0	61187.6	-0.672961	0.0668546	-10.066	7.81e-24	1.47e-21
LINC00943	170.482	1.75805	0.172574	10.1872	2.26e-24	4.39e-22
DMGDH	63.1186	1.74787	0.284165	6.1509	7.7e-10	2.87e-08
SPIB	10339.9	-0.750073	0.0750294	-9.99706	1.57e-23	2.87e-21
AL390760.1	14.8632	1.74666	0.532137	3.28236	0.00102943	0.00748728
C3	83.1263	1.74053	0.230812	7.5409	4.67e-14	3.31e-12
INSIG1	7138.34	-0.942458	0.0945097	-9.97208	2.02e-23	3.58e-21
FAM71F1	195.269	-1.54004	0.154537	-9.9655	2.16e-23	3.79e-21
AC100801.1	22.9357	1.72083	0.438311	3.92606	8.63e-05	0.00094537
TM7SF2	1295.05	-0.817321	0.0834555	-9.79349	1.2e-22	2.07e-20
CXCL8	54.3023	1.69623	0.271499	2.5644	0.0103356	0.0481131
AC073111.1	355.396	-1.40259	0.143459	-9.77694	1.41e-22	2.4e-20
IFI16	81.3777	1.68408	0.254963	6.6052	3.97e-11	1.83e-09
RASGRP3	73.2244	1.65722	0.261733	6.33171	2.42e-10	9.91e-09
ADGRG1	515.263	1.6493	0.110286	14.9548	1.45e-50	1.13e-47
DNAH10OS	23.0116	1.64379	0.432743	3.79854	0.00014555	0.00147
METTL7A	156.132	-1.78705	0.185457	-9.63592	5.64e-22	9.14e-20
BCAT2	4488.25	-0.73032	0.0759418	-9.61684	6.79e-22	1.09e-19
ABCA1	4582.27	-0.748685	0.0781045	-9.58568	9.19e-22	1.46e-19
DDIT3	692.49	1.64171	0.112293	14.6199	2.1e-48	1.5e-45
ANK2	445.954	1.64083	0.120719	13.5922	4.46e-42	2.52e-39
AC018450.1	26.7238	1.6306	0.389509	4.1863	2.84e-05	0.00036438
MUC5B	163.23	1.62785	0.220366	7.38706	1.5e-13	9.88e-12
MVD	1584.92	-0.846873	0.0890714	-9.50781	1.95e-21	2.97e-19
LGALS1	2955.24	-1.02457	0.107874	-9.49785	2.14e-21	3.25e-19
LGALS9	574.447	-1.22198	0.128696	-9.49511	2.2e-21	3.31e-19
TGM5	64.2869	1.6265	0.261427	6.22164	4.92e-10	1.89e-08
DOCK2	1656.59	-0.831726	0.0885081	-9.39718	5.6e-21	8.29e-19
CCNG2	5001.86	-0.871986	0.0929601	-9.38022	6.58e-21	9.66e-19
KIF21B	532.457	1.62492	0.108407	14.9891	8.66e-51	7.01e-48
MPI	1025.91	-0.826847	0.0886106	-9.33124	1.05e-20	1.51e-18
UPK3B	37.4968	1.62425	0.340472	4.7706	1.84e-06	3.32e-05
USP30-AS1	29.6691	1.62139	0.368318	4.40214	1.07e-05	0.00015508
CNTNAP1	3527.17	-0.8441	0.09163	-9.21205	3.2e-20	4.52e-18
CDK1	2325.64	-1.00196	0.108948	-9.1966	3.69e-20	5.18e-18
AL603764.2	275.441	-1.29391	0.140907	-9.1827	4.2e-20	5.85e-18
CDC20	3390.81	-0.774444	0.0843513	-9.18118	4.26e-20	5.89e-18
FN1	3779.79	-0.726863	0.0794775	-9.14552	5.93e-20	8.13e-18
VIT	23.1808	1.62118	0.426712	3.79923	0.00014515	0.00146673
ROCK1P1	68.5486	1.6208	0.274074	5.91372	3.34e-09	1.11e-07
TRIB3	1016.37	1.61034	0.10551	15.2625	1.36e-52	1.15e-49
SNRPA	3402.99	-0.677095	0.0746641	-9.06855	1.21e-19	1.61e-17
AC009318.1	24.1627	1.58778	0.413359	3.84115	0.00012246	0.0012663
INSRR	1596.31	-1.08563	0.120081	-9.04085	1.55e-19	2.04e-17
HMGCS1	6518.5	-0.843382	0.093438	-9.02611	1.78e-19	2.32e-17
NFATC4	489.596	-1.10077	0.122003	-9.02246	1.84e-19	2.38e-17
PTTG1	1648.82	-0.816292	0.0905279	-9.01702	1.93e-19	2.48e-17
FBN2	31.2876	1.58258	0.368944	4.2895	1.79e-05	0.00024216
ZNF775	1749.72	-0.914777	0.101561	-9.00715	2.11e-19	2.68e-17
FDFT1	9603.21	-0.702712	0.0781206	-8.99522	2.36e-19	2.97e-17
TUBB4B	18251	-0.674039	0.0749936	-8.98795	2.52e-19	3.15e-17
HOXC11	30.1062	1.56712	0.366734	4.27318	1.93e-05	0.00025889
PMEPA1	517.455	1.55862	0.115456	13.4997	1.57e-41	7.91e-39
NLRP1	85.8104	1.55722	0.227376	6.84866	7.45e-12	3.82e-10
CCL17	19.029	1.54283	0.491159	3.14121	0.00168251	0.0112771
LDLR	4699.35	-0.663254	0.0747215	-8.87635	6.91e-19	8.36e-17
AHNAK2	59.2313	1.54102	0.278521	5.53286	3.15e-08	8.72e-07
FRMPD1	130.177	-1.62097	0.183178	-8.84916	8.82e-19	1.05e-16
HIST1H2BO	7722.52	-0.77111	0.0876332	-8.79928	1.38e-18	1.63e-16
TNNT2	133.059	1.53824	0.190894	8.05808	7.75e-16	6.72e-14
HECW2-AS1	44.6197	1.53782	0.318355	4.8305	1.36e-06	2.55e-05
CYGB	138.285	1.52885	0.184152	8.30214	1.02e-16	9.77e-15
CELSR2	3335.16	-0.685011	0.0782754	-8.75129	2.11e-18	2.44e-16
MIR210HG	325.407	-1.20598	0.138323	-8.71862	2.82e-18	3.24e-16
ATF3	2209.05	1.52856	0.0812927	18.8031	7.12e-79	1.89e-75
BNIP3	3900.46	-0.711896	0.082372	-8.64245	5.5e-18	6.25e-16
RBMS3	168.254	-1.63103	0.188785	-8.6396	5.64e-18	6.37e-16
HIST1H3A	7494.26	-0.781907	0.090647	-8.62584	6.36e-18	7.14e-16
CRYM	58.4241	1.52603	0.281166	5.42749	5.72e-08	1.49e-06
COPZ2	33.9694	1.52206	0.353035	4.31136	1.62e-05	0.0002233
CCN3	263.172	1.51608	0.140396	10.7986	3.49e-27	8.04e-25
SLC16A3	3516.4	-0.691289	0.0805228	-8.58501	9.08e-18	9.96e-16
PIK3IP1	607.82	-0.873045	0.101826	-8.57387	1e-17	1.09e-15
FGF18	76.3234	1.51457	0.25059	6.04401	1.5e-09	5.29e-08
ITGAX	94.7881	1.50384	0.225683	6.66351	2.67e-11	1.26e-09
SLC28A3	178.835	1.5022	0.165089	9.09935	9.09e-20	1.22e-17
PEG10	12232.7	-0.736481	0.0864646	-8.51772	1.63e-17	1.73e-15
SLC25A1	1945.61	-0.708515	0.0831758	-8.51828	1.62e-17	1.73e-15
SEMA5B	47.798	1.48226	0.302763	4.89578	9.79e-07	1.9e-05
PKM	76460.7	-0.597007	0.0704392	-8.47549	2.34e-17	2.45e-15
ENSG00000289588	18.6275	1.46573	0.464142	3.15793	0.00158893	0.01075
AC010624.1	25.8764	1.46282	0.393027	3.72194	0.0001977	0.00190973
TRIB1	3384.28	-0.658035	0.0782685	-8.4074	4.19e-17	4.32e-15
HHAT	155.286	1.45635	0.171192	8.50711	1.78e-17	1.88e-15
TRPM4	1277.23	-0.764291	0.0909774	-8.40089	4.43e-17	4.51e-15
ETV5	342.738	1.43788	0.13212	10.8832	1.39e-27	3.27e-25
HIST1H2AH	7943.84	-0.622949	0.0742657	-8.38811	4.94e-17	4.98e-15
HDAC9	247.246	1.43451	0.144611	9.91977	3.42e-23	5.95e-21
COL6A3	18.9062	1.4303	0.451183	3.17011	0.00152384	0.0103732
Z93241.1	565.848	-0.924889	0.110598	-8.36263	6.13e-17	6.08e-15
SELENBP1	466.103	-1.03427	0.12379	-8.35504	6.54e-17	6.42e-15
SYNPO2	6643.88	-0.670635	0.0802639	-8.35537	6.52e-17	6.42e-15
GGT6	33.4286	1.43014	0.368769	3.87813	0.00010526	0.00111066
SREBF2	20649	-0.61892	0.0742689	-8.33351	7.85e-17	7.62e-15
HIST1H2BI	6531.68	-0.626764	0.0752441	-8.32974	8.1e-17	7.82e-15
CCPG1	198.184	1.42982	0.17178	8.32357	8.54e-17	8.2e-15
AC078785.1	26.2148	1.42595	0.385736	3.69671	0.00021842	0.00207757
SLC35E2B	3018.04	-0.603417	0.0727796	-8.29101	1.12e-16	1.07e-14
RNU1-4	297.583	-1.13228	0.136681	-8.28408	1.19e-16	1.13e-14
KLRG2	2949.29	-0.638933	0.077202	-8.27612	1.27e-16	1.2e-14
KAZALD1	643.091	-0.839841	0.101539	-8.27111	1.33e-16	1.24e-14
ALDH8A1	16.9339	1.42487	0.485822	2.9329	0.0033581	0.019865
AL021578.1	236.931	-1.30095	0.157689	-8.25009	1.58e-16	1.47e-14
LPCAT3	471.798	-0.915475	0.111089	-8.24091	1.71e-16	1.58e-14
CRISPLD2	103.312	1.40563	0.21101	6.66143	2.71e-11	1.28e-09
LSS	6625.8	-0.606729	0.0737246	-8.22968	1.88e-16	1.71e-14
CPAMD8	472.943	1.40533	0.117997	11.9099	1.05e-32	3.56e-30
HIST1H2AB	1594.94	-0.83427	0.101836	-8.19232	2.56e-16	2.32e-14
AC055854.1	92.8355	1.40351	0.222535	6.30691	2.85e-10	1.14e-08
HPX	35.2413	1.40349	0.366783	3.82649	0.00012998	0.00133892
RGS1	121.513	1.40227	0.200993	6.9767	3.02e-12	1.66e-10
GPR137	2007.91	-0.64611	0.079736	-8.10312	5.36e-16	4.76e-14
MVK	2765.67	-0.646304	0.0798166	-8.09736	5.62e-16	4.96e-14
AP006545.1	74.0464	1.40042	0.252243	5.55186	2.83e-08	7.92e-07
CCL22	229.971	1.3943	0.148664	9.37893	6.66e-21	9.7e-19
PSRC1	858.277	-0.758367	0.0940767	-8.06116	7.56e-16	6.58e-14
SLC6A12	54.4214	1.38904	0.274638	5.05771	4.24e-07	9.08e-06
KCP	207.992	1.38307	0.162129	8.53069	1.45e-17	1.57e-15
FZD2	414.206	-1.03312	0.128544	-8.03709	9.2e-16	7.9e-14
BTBD19	125.544	1.38115	0.187239	7.37643	1.63e-13	1.06e-11
HIST1H4I	4096.97	-0.724488	0.0903445	-8.01917	1.06e-15	9.06e-14
KEL	230.263	-1.27732	0.159392	-8.01369	1.11e-15	9.43e-14
FAM129A	2812.9	1.37241	0.0819398	16.749	5.76e-63	7.66e-60
ENSG00000124529	5699.68	-0.763625	0.0956494	-7.98358	1.42e-15	1.19e-13
GTSE1	1886.42	-0.648899	0.0815519	-7.95688	1.76e-15	1.47e-13
AC093879.1	17.5093	1.36236	0.476886	2.85678	0.0042796	0.0240917
CD302	20.6458	1.36118	0.437083	3.11423	0.00184423	0.0121604
SLC23A3	44.0645	1.35699	0.301055	4.50745	6.56e-06	0.00010113
NAT10	7959.6	-0.590035	0.0744895	-7.92104	2.36e-15	1.93e-13
LDHA	22439.4	-0.683041	0.0862963	-7.91508	2.47e-15	2.01e-13
AC009690.1	29.9006	1.35655	0.373476	3.63223	0.00028098	0.00256277
HIST1H2AE	7130.96	-0.569262	0.0721397	-7.8911	3e-15	2.43e-13
ANKK1	24.7586	1.35581	0.41124	3.29689	0.0009776	0.00717755
NOD2	49.8108	1.34763	0.292118	4.61333	3.96e-06	6.48e-05
ABCC3	419.313	1.34603	0.129929	10.3597	3.78e-25	7.74e-23
AC090826.3	176.43	1.33573	0.207428	6.43948	1.2e-10	5.15e-09
TRIM24	4984.67	-0.620013	0.0791985	-7.82859	4.93e-15	3.91e-13
HOTAIR	19.3792	1.33499	0.455109	2.93334	0.00335335	0.0198496
DOCK4	971.171	-0.757476	0.0977992	-7.74522	9.54e-15	7.5e-13
TRIM22	129.88	1.33377	0.185921	7.17385	7.29e-13	4.35e-11
SLC7A11	1681.14	1.3312	0.12093	11.008	3.5e-28	9.05e-26
AP003469.4	34.5831	1.33086	0.33896	3.92631	8.63e-05	0.0009452
FGF17	39.0226	1.32512	0.318521	4.16021	3.18e-05	0.00040331
ZMAT3	2620.47	1.30991	0.102578	12.77	2.41e-37	9.99e-35
SOWAHD	727.157	-0.80789	0.104849	-7.70524	1.31e-14	1e-12
C3orf20	26.0695	1.30153	0.390394	3.3339	0.00085639	0.00644764
C6orf58	19.156	1.29823	0.477554	2.7185	0.00655786	0.0334701
AL031846.2	203.024	-1.18174	0.153646	-7.69131	1.46e-14	1.1e-12
CEBPB	1445.31	1.29769	0.103381	12.5524	3.85e-36	1.5e-33
RGL2	767.319	-0.77996	0.101838	-7.65886	1.88e-14	1.41e-12
COL5A1	8133.69	-0.575208	0.0751164	-7.65755	1.9e-14	1.42e-12
DLGAP1-AS2	63.3977	1.29761	0.25849	5.01995	5.17e-07	1.08e-05
AL021155.2	307.823	-0.998806	0.130702	-7.64185	2.14e-14	1.59e-12
CPNE6	32.3329	1.29384	0.358376	3.61029	0.00030586	0.00274273
SPRY4	84.9761	1.28351	0.23266	5.51665	3.46e-08	9.48e-07
MB	348.445	-0.933147	0.122753	-7.60181	2.92e-14	2.15e-12
SRXN1	54.7594	1.27872	0.349735	3.65625	0.00025594	0.00236679
CCL20	8447.13	-0.648408	0.0855441	-7.57981	3.46e-14	2.52e-12
GAS2L1	1074.53	-0.696744	0.091935	-7.57866	3.49e-14	2.53e-12
CFL1P1	29.4542	1.27861	0.362934	3.52299	0.0004267	0.00361252
CDC20B	49.3397	1.27763	0.288334	4.43108	9.38e-06	0.00013801
RPS9	9505.34	-0.605571	0.0800319	-7.56662	3.83e-14	2.75e-12
CASC19	20.4723	1.27583	0.441342	2.8908	0.00384257	0.0220723
AC144652.1	192.828	-1.19458	0.158351	-7.54391	4.56e-14	3.24e-12
TCF7L1	17.4299	1.27221	0.478965	2.65617	0.00790338	0.0388785
SLC49A3	489.064	-1.11415	0.148351	-7.51026	5.9e-14	4.17e-12
HCFC1	5449.37	-0.579848	0.0772133	-7.50969	5.93e-14	4.17e-12
ABCA4	207.946	-1.15324	0.15383	-7.49687	6.54e-14	4.58e-12
AC004264.1	42.7967	1.27082	0.311008	4.08615	4.39e-05	0.00053383
VRTN	89.5443	-1.69388	0.226822	-7.46789	8.15e-14	5.67e-12
SOX6	70.458	1.26223	0.232193	1.12937	0.0258744	0.0485189
ZNF880	21.731	1.25838	0.417297	3.01555	0.00256516	0.0160024
AC021171.2	17.3363	1.25561	0.468166	2.68198	0.0073188	0.0365724
AC005865.2	78.2783	1.25235	0.260034	4.81609	1.46e-06	2.71e-05
AC091167.1	33.1059	1.24945	0.348149	3.58883	0.00033217	0.00293349
AL158206.1	84.1873	1.24845	0.231972	5.38189	7.37e-08	1.87e-06
KRT32	115.759	-1.45815	0.196159	-7.4335	1.06e-13	7.17e-12
AXL	47.1768	1.24789	0.308564	4.0442	5.25e-05	0.00062514
MATN4	64.1415	-1.8974	0.256314	-7.40262	1.34e-13	8.98e-12
PDLIM1	9634.31	-0.588961	0.0795895	-7.39999	1.36e-13	9.13e-12
TMEM9B-AS1	73.3498	1.24568	0.238416	5.22482	1.74e-07	4.09e-06
CSF2RB	4091.68	-0.585109	0.0791366	-7.39365	1.43e-13	9.5e-12
AC008269.1	24.4308	1.2427	0.431764	2.8782	0.00399954	0.0228052
HIST1H3H	8695.77	-0.552079	0.0746907	-7.39154	1.45e-13	9.59e-12
BRINP2	47.2334	1.24228	0.29713	4.18091	2.9e-05	0.0003726
RBM14	5178.32	-0.511333	0.0692319	-7.38579	1.52e-13	9.94e-12
ZNF154	32.4355	1.24145	0.35952	3.45307	0.00055425	0.00448453
UBE2S	4841.79	-0.610542	0.082893	-7.36543	1.77e-13	1.15e-11
NOTCH3	12355.5	-0.538611	0.0731418	-7.36392	1.79e-13	1.16e-11
INPP5D	148.617	1.23928	0.175311	7.06907	1.56e-12	9e-11
MAP3K11	3606.56	-0.529061	0.0720427	-7.34371	2.08e-13	1.34e-11
AL352984.1	22.9257	1.23536	0.429695	2.87497	0.00404064	0.0229833
ACPP	48.2947	-2.27336	0.310245	-7.32763	2.34e-13	1.5e-11
DNAH3	213.059	-1.13285	0.1547	-7.32286	2.43e-13	1.55e-11
PIF1	651.568	-0.911888	0.124684	-7.31362	2.6e-13	1.65e-11
SATB1	1874.3	-0.568954	0.0778901	-7.30457	2.78e-13	1.76e-11
PCLO	863.472	1.2333	0.103645	11.8993	1.19e-32	3.97e-30
AL355338.1	174.303	1.23138	0.162768	7.56524	3.87e-14	2.76e-12
CAPN3	21.1327	1.23116	0.439395	2.80194	0.0050796	0.0274413
ARHGEF19	958.279	-0.712699	0.0981293	-7.26286	3.79e-13	2.37e-11
NACC1	6405.32	-0.506099	0.069749	-7.256	3.99e-13	2.48e-11
KCNH3	3582.93	-0.566555	0.0782336	-7.24184	4.43e-13	2.75e-11
VASN	621.395	-0.7908	0.109206	-7.2414	4.44e-13	2.75e-11
ECH1	1618.93	-0.603855	0.0834092	-7.23968	4.5e-13	2.78e-11
TRPV3	73.3702	1.22865	0.271677	4.52245	6.11e-06	9.51e-05
RAP1GAP	3226.06	1.22356	0.0746644	16.3875	2.35e-60	2.92e-57
SLC25A23	4400.47	-0.568879	0.0789369	-7.20676	5.73e-13	3.5e-11
REPS2	59.9128	1.21403	0.260109	4.6674	3.05e-06	5.2e-05
ELMO3	1726.19	-0.587395	0.081557	-7.20226	5.92e-13	3.59e-11
KLHDC7B	794.048	1.20743	0.105966	11.3946	4.45e-30	1.26e-27
AC073111.4	346.348	-0.999922	0.139234	-7.18159	6.89e-13	4.14e-11
ADGRL1	6807.78	-0.51587	0.0718296	-7.18185	6.88e-13	4.14e-11
SLC7A11-AS1	30.1251	1.20592	0.366887	3.28689	0.00101299	0.0073995
AL133284.1	32.5076	1.2057	0.354678	3.39942	0.00067529	0.00528362
LINC00944	206.697	1.20402	0.153708	7.83313	4.76e-15	3.79e-13
DDIT4	5118.38	1.20342	0.0784966	15.3309	4.75e-53	4.22e-50
ENSG00000289029	52.915	1.19511	0.27586	4.33229	1.48e-05	0.00020536
CENPF	6646.52	-0.488497	0.0683888	-7.14293	9.14e-13	5.39e-11
CERCAM	1887.32	-0.55939	0.078422	-7.13308	9.81e-13	5.77e-11
APOBEC4	19.9243	1.19066	0.451924	2.63466	0.00842227	0.0409178
TCTEX1D4	57.7446	1.188	0.28879	4.11373	3.89e-05	0.00048107
CBR4	829.62	-0.675489	0.0950112	-7.10957	1.16e-12	6.78e-11
ANXA2	13449.9	-0.582948	0.0820553	-7.10433	1.21e-12	7.02e-11
CD74	154615	-0.491603	0.0693111	-7.0927	1.32e-12	7.61e-11
C22orf23	69.5693	1.18776	0.249507	4.76044	1.93e-06	3.48e-05
KIF13A	2947.04	-0.520699	0.0737903	-7.05647	1.71e-12	9.82e-11
SERPINB5	230.967	1.18674	0.151082	7.85495	4e-15	3.21e-13
TMPRSS2	598.603	-0.724671	0.102856	-7.04548	1.85e-12	1.06e-10
TACC3	4863.02	-0.549412	0.0780493	-7.03929	1.93e-12	1.1e-10
HIST1H3B	10676.5	-0.51688	0.0735724	-7.02546	2.13e-12	1.21e-10
AL031587.5	52.6839	1.17973	0.273482	4.31374	1.61e-05	0.0002214
DBNDD1	1808.28	-0.576418	0.0823227	-7.00194	2.52e-12	1.43e-10
HIST1H1C	21411.1	-0.596211	0.0851613	-7.00096	2.54e-12	1.43e-10
ARID3C	41.8202	1.17951	0.326072	3.61734	0.00029765	0.00268071
PFKL	5245.4	-0.566972	0.0810568	-6.99475	2.66e-12	1.49e-10
TLX2	139.197	1.17935	0.188089	6.27018	3.61e-10	1.42e-08
SERTAD4	41.9802	1.17332	0.306743	3.82508	0.00013073	0.00134443
LRRC49	892.996	1.17093	0.0932546	12.5563	3.67e-36	1.46e-33
FKBP8	4923.25	-0.538669	0.0770847	-6.98802	2.79e-12	1.54e-10
PRRT2	1034.08	-0.863457	0.123662	-6.98242	2.9e-12	1.6e-10
PPIEL	152.468	1.16689	0.188596	6.18726	6.12e-10	2.31e-08
KLF15	37.1495	1.16577	0.337231	3.4569	0.00054643	0.00443666
NCAPD2	5823.23	-0.519921	0.0746879	-6.96124	3.37e-12	1.84e-10
C5AR1	25.4965	1.16262	0.386023	3.01178	0.00259722	0.0161356
AC005495.1	20.8747	1.15311	0.432676	2.66506	0.00769738	0.0380964
APOBEC3D	18.2226	1.15214	0.449226	2.56473	0.0103256	0.0480898
HIST1H2BL	1034.59	-0.641487	0.0923142	-6.94895	3.68e-12	1.99e-10
THRA	395.566	-0.791	0.11386	-6.94716	3.73e-12	2.01e-10
RNF44	8600.75	-0.60157	0.0866485	-6.94265	3.85e-12	2.07e-10
AC008609.1	81.8958	1.15043	0.24512	4.69332	2.69e-06	4.66e-05
UBE2C	2593.05	-0.518134	0.0747615	-6.9305	4.19e-12	2.24e-10
HIST1H2BC	12714.8	-0.490397	0.0707652	-6.92992	4.21e-12	2.24e-10
LIF	832.532	1.14518	0.099134	11.5519	7.22e-31	2.14e-28
CD274	142.623	1.14282	0.179745	6.358	2.04e-10	8.46e-09
RNU1-85P	361.621	-0.918062	0.132869	-6.90954	4.86e-12	2.57e-10
ERBB3	5533.32	-0.498349	0.0722277	-6.89969	5.21e-12	2.74e-10
PURPL	102.765	1.13967	0.208285	5.47168	4.46e-08	1.19e-06
SEMA7A	832.311	1.13752	0.092841	12.2524	1.63e-34	5.96e-32
LINC00504	340.698	1.13368	0.130923	8.65916	4.75e-18	5.43e-16
MAGED2	2190.99	-0.597902	0.0869543	-6.87605	6.15e-12	3.2e-10
SCN2A	424.296	1.13205	0.118163	9.58035	9.67e-22	1.53e-19
PARM1	7499.93	-0.533362	0.0776439	-6.86934	6.45e-12	3.34e-10
PRODH2	48.3493	1.12905	0.2866	3.93945	8.17e-05	0.0009026
HMG20B	4720.65	-0.544539	0.0793866	-6.85934	6.92e-12	3.56e-10
SAMD9L	147.615	1.12812	0.185658	6.07634	1.23e-09	4.41e-08
INHBC	56.4858	1.12729	0.270043	4.17448	2.99e-05	0.00038197
DQX1	470.741	1.12144	0.12303	9.11516	7.86e-20	1.07e-17
RBBP8NL	416.545	-0.97738	0.142796	-6.84457	7.67e-12	3.91e-10
TLR10	121.084	-1.3559	0.198119	-6.84388	7.71e-12	3.91e-10
ARHGAP19	702.47	-0.734758	0.10748	-6.8362	8.13e-12	4.12e-10
PYCARD	1409.93	-0.577432	0.084673	-6.81955	9.13e-12	4.61e-10
ADAM8	9750.73	-0.509772	0.0747579	-6.81896	9.17e-12	4.62e-10
UNC13A	281.008	1.12136	0.131343	8.53767	1.37e-17	1.48e-15
AL139220.2	36.2168	1.12135	0.333745	3.35991	0.00077968	0.00595185
PRSS12	1170.53	-0.582004	0.0855373	-6.80409	1.02e-11	5.08e-10
THRB	69.4058	1.10993	0.243684	4.5548	5.24e-06	8.32e-05
HIST1H2AL	2189.21	-0.747158	0.109858	-6.80113	1.04e-11	5.16e-10
ATP8B2	2468.46	-0.523333	0.0772435	-6.77511	1.24e-11	6.16e-10
IL12RB1	59.801	1.10985	0.274762	4.03931	5.36e-05	0.00063546
DHCR7	7266.94	-0.581982	0.0863841	-6.73714	1.62e-11	7.96e-10
PLEKHH3	1605.85	-0.571463	0.084999	-6.72317	1.78e-11	8.74e-10
SERPINB8	297.825	1.10157	0.134109	8.21402	2.14e-16	1.94e-14
DCAF6	1347.44	-0.65182	0.0971521	-6.70928	1.96e-11	9.57e-10
FOSL1	742.884	1.10109	0.113557	9.69635	3.12e-22	5.15e-20
AC135012.1	22.4711	1.101	0.43132	2.55262	0.0106917	0.0493506
TECR	3691.67	-0.504759	0.0753872	-6.69555	2.15e-11	1.04e-09
ARMH1	28.1982	1.10031	0.373685	2.94449	0.00323489	0.0192646
CXCL13	111.364	-1.41998	0.212395	-6.68558	2.3e-11	1.11e-09
RRAS	953.021	-0.637028	0.0952795	-6.68588	2.3e-11	1.11e-09
RASGEF1B	2957.7	-0.591119	0.0885191	-6.67788	2.42e-11	1.16e-09
RPLP0P2	499.653	1.09923	0.112663	9.75682	1.72e-22	2.9e-20
AC008840.1	40.1342	1.09713	0.326405	3.36125	0.00077592	0.005928
UNC5B-AS1	83.9709	1.0955	0.217136	5.04522	4.53e-07	9.64e-06
AC091544.2	31.2602	1.09084	0.345494	3.15733	0.00159221	0.0107654
DYRK1B	1456.3	-0.553061	0.0829889	-6.66427	2.66e-11	1.26e-09
LINC02100	53.2352	1.08875	0.272051	4.00201	6.28e-05	0.00072466
CXCR2	124.291	1.08741	0.196162	5.54342	2.97e-08	8.26e-07
KIF22	8057.93	-0.505635	0.075913	-6.66071	2.73e-11	1.28e-09
TLN1	17079.2	-0.493244	0.0740602	-6.66004	2.74e-11	1.28e-09
CCDC38	20.8308	1.08579	0.424666	2.55681	0.0105638	0.0488679
TKFC	2856.77	-0.508019	0.0763447	-6.65429	2.85e-11	1.33e-09
IFT140	1594.07	-0.63393	0.0955092	-6.63738	3.19e-11	1.49e-09
RGS16	1308.81	1.08508	0.085076	12.7543	2.95e-37	1.2e-34
CXCL10	2797.34	-0.811455	0.122638	-6.61669	3.67e-11	1.7e-09
MSH4	112.909	1.08377	0.197682	5.48236	4.2e-08	1.13e-06
PCAT1	95.7065	1.08357	0.217451	4.98307	6.26e-07	1.29e-05
RASGRP2	232.243	-1.01963	0.154383	-6.60457	3.99e-11	1.83e-09
NUDT18	725.645	-0.653859	0.0991699	-6.59332	4.3e-11	1.97e-09
DDR1	4045.44	-0.503008	0.0763034	-6.59221	4.33e-11	1.98e-09
HAPLN3	4328.84	-0.500959	0.0760148	-6.59028	4.39e-11	2e-09
AL031658.1	34.6806	1.08104	0.337588	3.20223	0.00136366	0.00949567
AC007639.1	42.2117	1.08029	0.316674	3.41135	0.00064642	0.00509321
GRM4	122.164	-1.25553	0.190648	-6.58561	4.53e-11	2.05e-09
CEACAM22P	97.8869	-1.44998	0.220593	-6.57311	4.93e-11	2.23e-09
POLR2A	16324.5	-0.440184	0.0672615	-6.54437	5.97e-11	2.7e-09
ENSG00000212456	656.144	-0.913768	0.139738	-6.53917	6.19e-11	2.78e-09
VLDLR-AS1	50.0343	1.0796	0.282467	3.82204	0.00013236	0.00135809
LYPD3	1437.26	-0.597504	0.0914427	-6.53419	6.4e-11	2.86e-09
DEPP1	4740.05	-0.458911	0.0702383	-6.53362	6.42e-11	2.87e-09
PLPP2	2426.33	-0.515321	0.0789187	-6.52978	6.59e-11	2.94e-09
AP003119.3	170.737	1.07678	0.163447	6.58796	4.46e-11	2.03e-09
NBR2	288.707	1.07462	0.134295	8.0019	1.23e-15	1.03e-13
GPR132	435.546	1.07284	0.120752	8.88461	6.41e-19	7.81e-17
MT-TP	868.685	1.07074	0.144422	7.41395	1.23e-13	8.28e-12
FKBP10	5271.5	-0.502675	0.077313	-6.50182	7.94e-11	3.5e-09
PACS1	4478.7	-0.488917	0.0753265	-6.49063	8.55e-11	3.76e-09
TP63	52.2506	-1.8193	0.280735	-6.48047	9.14e-11	4.01e-09
ABCA12	1731.81	1.06008	0.094753	11.1879	4.68e-29	1.24e-26
AC019080.1	46.359	1.0545	0.316447	3.33231	0.00086129	0.00647408
FAM189B	1180.72	-0.544185	0.0842982	-6.45547	1.08e-10	4.7e-09
AL442128.1	27.4505	1.05359	0.378936	2.78038	0.00542952	0.0290062
LINC01033	122.86	1.0532	0.196702	5.35428	8.59e-08	2.16e-06
LINC02541	68.0161	1.05139	0.258694	4.06421	4.82e-05	0.00058001
KCNJ9	61.9874	1.04826	0.280031	3.74337	0.00018157	0.00177416
SLC1A3	626.43	1.0441	0.109311	9.55166	1.28e-21	2e-19
IL20RB	25.8	1.0438	0.389797	2.6778	0.00741082	0.0369382
ZNF502	28.2204	1.03771	0.373905	2.77533	0.00551465	0.0293185
GPI	14069.2	-0.531337	0.0827852	-6.41826	1.38e-10	5.89e-09
HIST1H2AG	10065.5	-0.538367	0.0839059	-6.41632	1.4e-10	5.95e-09
SERPINE1	24.7042	1.03494	0.397306	2.60489	0.00919025	0.0438418
FBXW5	5521.49	-0.546356	0.0852926	-6.40567	1.5e-10	6.35e-09
ACRBP	25.4103	1.0328	0.38932	2.65284	0.00798188	0.0391803
CACNA1D	271.678	1.02486	0.137333	7.46259	8.48e-14	5.88e-12
IL27RA	2126.64	-0.543941	0.0850597	-6.39481	1.61e-10	6.78e-09
FOXD4	221.109	1.02328	0.151252	6.76538	1.33e-11	6.57e-10
RNU1-1	357.399	-0.848145	0.13277	-6.38809	1.68e-10	7.05e-09
ARHGEF2	2910.13	1.02085	0.0734192	13.9043	5.96e-44	3.83e-41
SERTAD3	1093.29	-0.623964	0.0977854	-6.38095	1.76e-10	7.35e-09
TMEM173	4978.54	-0.466092	0.0730956	-6.37647	1.81e-10	7.55e-09
AL590550.1	137.59	1.01865	0.192601	5.2889	1.23e-07	3e-06
CFAP70	302.276	1.01848	0.138391	7.35945	1.85e-13	1.19e-11
CYP4F3	338.565	1.01473	0.12274	8.26732	1.37e-16	1.28e-14
PIGT	4170.72	-0.469493	0.0739136	-6.35192	2.13e-10	8.79e-09
AC067852.4	25.8077	1.01173	0.380947	2.65582	0.0079116	0.0389086
CLDN2	39.0628	1.00974	0.320958	3.14603	0.00165506	0.0111216
AC015802.4	72.7169	1.00902	0.241587	4.17663	2.96e-05	0.00037864
CCM2L	99.5863	1.00434	0.201484	4.98469	6.21e-07	1.28e-05
DLGAP1-AS1	79.9379	1.00296	0.225238	4.45287	8.47e-06	0.00012651
SUN2	2376.06	-0.512575	0.080958	-6.33137	2.43e-10	9.91e-09
PGAM1	4902.62	-0.518138	0.0818815	-6.3279	2.49e-10	1.01e-08
GBP1	86.5139	1.00168	0.219203	4.56963	4.89e-06	7.81e-05
FAM78B	64.9278	1.00088	0.243096	4.11724	3.83e-05	0.00047506
RBKS	72.7258	1.00046	0.240967	4.15185	3.3e-05	0.00041665
BCL2	1029.72	0.999977	0.0938976	10.6497	1.75e-26	3.93e-24
G6PC3	1188.81	-0.571933	0.0905912	-6.31334	2.73e-10	1.1e-08
AC026403.1	112.628	0.999811	0.207148	4.82655	1.39e-06	2.6e-05
MYBPC1	33.9654	-2.70361	0.429151	-6.29991	2.98e-10	1.19e-08
SLIT3	108.632	0.998925	0.202028	4.94448	7.63e-07	1.54e-05
TCF3	7373.51	-0.450799	0.0716787	-6.28916	3.19e-10	1.27e-08
AL032819.2	38.921	0.997909	0.313571	3.1824	0.00146061	0.0100509
NR3C2	820.877	-0.617058	0.0982033	-6.28347	3.31e-10	1.32e-08
ATXN7L3	3583.07	-0.467818	0.0745	-6.27944	3.4e-10	1.35e-08
AL390195.2	64.5036	0.993208	0.260218	3.81683	0.00013518	0.00138475
AC008694.2	38.1437	0.99175	0.357993	2.77031	0.00560037	0.0296385
TMEM119	61.9737	0.985696	0.253071	3.89493	9.82e-05	0.00105011
PTCH1	1178.48	-0.531261	0.0847682	-6.26722	3.68e-10	1.44e-08
TMEM198B	1509.24	-0.659269	0.105199	-6.2669	3.68e-10	1.44e-08
NHLRC4	32.0425	0.983565	0.354435	2.77502	0.00551977	0.0293286
AL031602.2	27.0373	0.98347	0.374909	2.62323	0.00871011	0.0419933
INCENP	3928.95	-0.489143	0.0781573	-6.25845	3.89e-10	1.52e-08
CHI3L1	141.105	0.983298	0.194044	5.0674	4.03e-07	8.71e-06
AC027020.2	34.6174	0.982759	0.366204	2.68364	0.00728262	0.0364502
XG	362.676	0.97844	0.128082	7.63918	2.19e-14	1.62e-12
TRIM28	21473	-0.484212	0.0776444	-6.23627	4.48e-10	1.73e-08
HDAC7	3350.14	-0.502324	0.0806531	-6.2282	4.72e-10	1.82e-08
ACADS	731.26	-0.634211	0.101833	-6.22798	4.72e-10	1.82e-08
MAN2B1	3598.73	-0.462527	0.0743279	-6.22279	4.88e-10	1.88e-08
GPIHBP1	35.4515	0.972947	0.340408	2.85818	0.00426077	0.0240082
AL451123.1	1159.99	-0.557896	0.089678	-6.2211	4.94e-10	1.89e-08
INTS3	2484.44	-0.471006	0.0757384	-6.21885	5.01e-10	1.91e-08
ICAM5	3825.56	-0.720128	0.116058	-6.20487	5.47e-10	2.09e-08
TEX19	1932.33	-0.483928	0.0780278	-6.20199	5.58e-10	2.12e-08
CTNNA3	53.2257	-1.7844	0.288176	-6.19207	5.94e-10	2.25e-08
LRIG3	1067.42	-0.582837	0.0941611	-6.18979	6.02e-10	2.28e-08
SMTNL1	160.511	0.972211	0.184294	5.27532	1.33e-07	3.21e-06
FTH1	16024.7	0.971243	0.214954	4.51837	6.23e-06	9.66e-05
ERBB2	8785.07	-0.438101	0.0708807	-6.18083	6.38e-10	2.4e-08
AURKA	1389.95	-0.580141	0.093953	-6.1748	6.62e-10	2.49e-08
KRT8	21259.8	-0.412043	0.0667963	-6.16865	6.89e-10	2.58e-08
HIST1H2AJ	6094.46	-0.530643	0.0860728	-6.16505	7.05e-10	2.64e-08
MAP3K6	5325.31	-0.491324	0.0797049	-6.16429	7.08e-10	2.64e-08
NOX1	32.8604	0.969658	0.3484	2.78317	0.00538304	0.0287744
SNRPGP4	56.9124	0.969391	0.261931	3.70094	0.0002148	0.00204632
ESRRB	2660.87	-0.507194	0.0825514	-6.14398	8.05e-10	2.99e-08
TCEA1	4194.15	0.965262	0.0947127	10.1915	2.16e-24	4.25e-22
CDKN2B	778.079	0.963224	0.0965484	9.97659	1.93e-23	3.46e-21
SCUBE1	208.343	0.96084	0.14997	6.4069	1.49e-10	6.32e-09
EIF4H	5017.74	-0.435426	0.0710149	-6.13146	8.71e-10	3.2e-08
AC019069.1	49.992	0.960556	0.285165	3.36843	0.00075599	0.00581629
ZNF385B	41.0773	0.958038	0.30187	3.17368	0.00150518	0.0102775
SPAG5	3613.53	-0.469494	0.0766712	-6.12347	9.16e-10	3.35e-08
FASTK	4516.31	-0.49294	0.080525	-6.12158	9.27e-10	3.39e-08
BTBD2	3112.77	-0.466054	0.0761558	-6.11975	9.37e-10	3.42e-08
RGL1	287.16	0.957712	0.138293	6.92523	4.35e-12	2.31e-10
THAP10	115.333	0.957377	0.190307	5.03071	4.89e-07	1.03e-05
IGHV4-31	36.83	0.955927	0.321599	2.97242	0.00295466	0.0178931
MT-TY	102.166	0.95373	0.266127	3.58374	0.00033871	0.00298271
FUNDC2P4	50.9804	0.951699	0.282874	3.36439	0.00076714	0.00588014
AC104825.1	48.6548	0.950631	0.27993	3.39596	0.00068387	0.00533191
CALR	41334.7	-0.414174	0.0680396	-6.08724	1.15e-09	4.13e-08
SESN2	1902.46	0.9502	0.0809468	11.7386	8.08e-32	2.51e-29
DUSP15	448.959	0.947635	0.129133	7.33842	2.16e-13	1.39e-11
TOP2B	6923.79	-0.466598	0.0768121	-6.07454	1.24e-09	4.44e-08
AC025423.1	30.8646	0.938413	0.355582	2.63909	0.00831286	0.0405078
SH3TC2	76.032	-1.39725	0.230093	-6.07257	1.26e-09	4.48e-08
CBLN3	498.355	-0.711876	0.117226	-6.0727	1.26e-09	4.48e-08
QSOX1	6069.66	-0.509177	0.0839581	-6.06465	1.32e-09	4.69e-08
GPC3	450.181	-0.820219	0.135339	-6.0605	1.36e-09	4.81e-08
B4GALNT4	2253.27	-0.652291	0.107751	-6.05367	1.42e-09	5.01e-08
PGK1	8393.33	-0.516025	0.085272	-6.05152	1.43e-09	5.06e-08
AC007342.9	102.845	0.937876	0.215575	4.35057	1.36e-05	0.00019096
C3orf35	81.9764	0.937469	0.223055	4.20286	2.64e-05	0.00034345
PRKG2	165.772	0.933384	0.169251	5.5148	3.49e-08	9.54e-07
CDC25C	418.582	-0.689423	0.114164	-6.03888	1.55e-09	5.44e-08
PLK3	509.306	0.932633	0.125214	7.4483	9.46e-14	6.48e-12
WDR34	2217.29	-0.506803	0.0839625	-6.03606	1.58e-09	5.5e-08
INKA2	958.938	0.929165	0.0903846	10.2801	8.66e-25	1.75e-22
KREMEN1	17569.3	-0.465228	0.0771258	-6.03207	1.62e-09	5.63e-08
MED25	2153.13	-0.482184	0.0799416	-6.0317	1.62e-09	5.63e-08
EML1	958.209	-0.58534	0.0971365	-6.02596	1.68e-09	5.82e-08
PIMREG	836.85	-0.608619	0.101009	-6.02541	1.69e-09	5.83e-08
AC005674.2	71.7265	0.928922	0.235821	3.93909	8.18e-05	0.00090343
TNIK	754.864	-0.580058	0.0967297	-5.99669	2.01e-09	6.94e-08
CLTB	2566.03	-0.514578	0.0858446	-5.99429	2.04e-09	7.03e-08
AC006538.2	57.0472	0.92789	0.269822	3.4389	0.00058409	0.00467323
FAT3	35.188	0.927643	0.345103	2.68802	0.00718777	0.0360822
LUCAT1	79.1916	0.927543	0.229247	4.04604	5.21e-05	0.00062166
ACLY	10106.6	-0.461767	0.0772577	-5.97698	2.27e-09	7.76e-08
WASF1	406.832	-0.722475	0.120939	-5.97387	2.32e-09	7.89e-08
MLXIPL	347.58	-0.828292	0.139182	-5.95114	2.66e-09	9.05e-08
COQ8B	1451.62	-0.523157	0.0879228	-5.95018	2.68e-09	9.09e-08
CCDC144CP	73.3907	0.926715	0.253114	3.66126	0.00025098	0.00233141
FUT11	613.212	-0.640172	0.107678	-5.94522	2.76e-09	9.34e-08
ENSG00000289117	179.022	-1.04126	0.175188	-5.94371	2.79e-09	9.41e-08
AC011912.1	49.0901	0.926354	0.280036	3.30798	0.00093971	0.00695965
CCDC114	201.242	-0.999492	0.168263	-5.94005	2.85e-09	9.58e-08
HACD4	47.1383	0.925936	0.300002	3.08644	0.00202571	0.0131249
TP53INP1	936.076	0.923395	0.10184	9.06711	1.22e-19	1.62e-17
TMEM267	241.399	0.92298	0.156122	5.91191	3.38e-09	1.12e-07
MPP2	1725.85	-0.49254	0.0831458	-5.92381	3.15e-09	1.05e-07
FGFR4	1112.96	-0.579158	0.0978443	-5.91918	3.24e-09	1.08e-07
ENSG00000289094	32.4185	0.922499	0.357368	2.58137	0.00984083	0.04633
AC090791.1	47.4836	0.92136	0.281307	3.27528	0.00105557	0.00765942
NEURL3	498.921	0.921269	0.118611	7.76715	8.03e-15	6.34e-13
DCAF15	1570.79	-0.506889	0.0858432	-5.90483	3.53e-09	1.17e-07
RSPO3	120.044	-1.21738	0.206709	-5.88935	3.88e-09	1.28e-07
DNAJB9	572.81	0.91808	0.149631	6.13563	8.48e-10	3.13e-08
CDCA8	2495.83	-0.445037	0.0757092	-5.87824	4.15e-09	1.37e-07
CCNB2	2103.5	-0.502746	0.0856079	-5.87266	4.29e-09	1.41e-07
ACAD10	1672.3	-0.464937	0.0792435	-5.8672	4.43e-09	1.45e-07
LLGL1	2436.94	-0.474081	0.0808022	-5.86718	4.43e-09	1.45e-07
NEDD4	951.469	0.917842	0.0987055	9.29879	1.42e-20	2.04e-18
CKB	749.915	-0.563215	0.0960956	-5.86099	4.6e-09	1.5e-07
C9orf131	33.8987	0.916033	0.35154	2.60577	0.00916682	0.0437425
LAMC2	2596.42	0.915423	0.0837933	10.9248	8.78e-28	2.1e-25
FBXO2	596.889	-0.614583	0.105017	-5.85225	4.85e-09	1.57e-07
CHRNA6	1670.71	0.913465	0.106259	8.59661	8.21e-18	9.05e-16
KIF18B	4653.77	-0.4402	0.0752442	-5.85028	4.91e-09	1.59e-07
CXCL9	70.6524	-1.42458	0.243612	-5.84773	4.98e-09	1.61e-07
LASP1	6606.65	-0.451061	0.0771618	-5.84565	5.05e-09	1.63e-07
MAPK3	2766.99	-0.45647	0.0780982	-5.84482	5.07e-09	1.63e-07
LAMP3	2996.31	0.913264	0.0789521	11.5673	6.03e-31	1.81e-28
HIST1H2BN	2539.07	-0.48787	0.0835863	-5.83672	5.32e-09	1.71e-07
GJB3	1730.97	-0.506753	0.0869136	-5.83054	5.52e-09	1.77e-07
GAS6	5341.65	-0.417121	0.0715459	-5.83012	5.54e-09	1.77e-07
AC093323.1	2653.39	-0.459676	0.0789612	-5.82154	5.83e-09	1.86e-07
PSPHP1	676.703	-0.607017	0.104266	-5.82181	5.82e-09	1.86e-07
WARS	5314.56	0.912988	0.0817964	11.1617	6.28e-29	1.65e-26
TP53I11	6746.32	-0.413433	0.0710999	-5.81482	6.07e-09	1.93e-07
GAPDH	54267.9	-0.568846	0.0978501	-5.81344	6.12e-09	1.94e-07
INPPL1	8308.02	-0.456356	0.0785259	-5.81154	6.19e-09	1.96e-07
ANKFN1	159.152	0.912944	0.169473	5.38696	7.17e-08	1.82e-06
FIBCD1	69.521	-1.42327	0.245018	-5.80883	6.29e-09	1.98e-07
DBN1	2079.82	-0.510255	0.0878519	-5.80813	6.32e-09	1.99e-07
EWSR1	11076.1	-0.438341	0.0754816	-5.80726	6.35e-09	2e-07
KLHL6	183.393	0.906742	0.153212	5.91821	3.25e-09	1.08e-07
KDM5C	3531.67	-0.431511	0.0743163	-5.80641	6.38e-09	2e-07
MOCOS	748.912	0.906318	0.102235	8.86505	7.65e-19	9.19e-17
ACSBG1	71.1289	-1.45731	0.251356	-5.79778	6.72e-09	2.1e-07
TRIM2	586.276	0.905807	0.121853	7.4336	1.06e-13	7.17e-12
DLX2	44.1179	0.902422	0.310403	2.90726	0.00364613	0.0211394
FAM114A1	2466.99	-0.490509	0.0848299	-5.78227	7.37e-09	2.29e-07
LRP12	705.092	0.901823	0.120672	7.47333	7.82e-14	5.46e-12
AL356273.3	59.5888	0.899169	0.272539	3.29923	0.0009695	0.00713932
ENO1	49029.7	-0.482411	0.0836491	-5.76708	8.07e-09	2.49e-07
ATP2B4	4583.34	-0.482514	0.0837284	-5.76285	8.27e-09	2.55e-07
COL4A1	4664.21	-0.440279	0.076465	-5.75791	8.52e-09	2.62e-07
AC006460.1	216.423	-0.851489	0.147918	-5.75648	8.59e-09	2.64e-07
PHLDA1	186.881	0.895453	0.172712	5.18466	2.16e-07	4.97e-06
HCN4	1461.02	-0.51044	0.0886847	-5.75567	8.63e-09	2.64e-07
KIF14	1540.03	-0.517954	0.0900065	-5.75463	8.68e-09	2.66e-07
ANKRD22	1562.23	-0.589192	0.102463	-5.75028	8.91e-09	2.72e-07
MXD1	301.795	0.89329	0.13852	6.4488	1.13e-10	4.89e-09
HSPA2	1222.76	-0.501275	0.0875076	-5.72836	1.01e-08	3.09e-07
PPP1R15A	6316.16	0.890629	0.094613	9.41339	4.8e-21	7.16e-19
KRT15	223.783	-0.817025	0.142803	-5.72133	1.06e-08	3.21e-07
EHF	669.433	-0.654079	0.114345	-5.7202	1.06e-08	3.22e-07
RBM10	3086.85	-0.456176	0.0799154	-5.70823	1.14e-08	3.45e-07
LACC1	431.306	0.885201	0.116749	7.58211	3.4e-14	2.48e-12
MDH2	8035.81	-0.396523	0.0695438	-5.70178	1.19e-08	3.58e-07
RN7SL396P	36.1365	0.884035	0.335738	2.63311	0.00846073	0.0410566
TSPAN4	1051.02	-0.498997	0.087675	-5.69144	1.26e-08	3.79e-07
SLC30A3	1066.05	-0.543137	0.0955136	-5.68649	1.3e-08	3.89e-07
SLC6A16	37.4823	0.882854	0.32322	2.73143	0.00630595	0.0325318
CEMIP2	125.065	0.882418	0.184009	4.79552	1.62e-06	2.97e-05
PSMD2	9952.67	-0.418157	0.0737464	-5.6702	1.43e-08	4.26e-07
KIFC1	719.92	-0.561507	0.0991488	-5.66328	1.49e-08	4.43e-07
ISL1	282.351	-0.748661	0.132332	-5.65743	1.54e-08	4.57e-07
AC015802.6	129.917	0.881549	0.238572	3.6951	0.0002198	0.00208539
RCBTB2	123.985	0.881331	0.188146	4.68429	2.81e-06	4.84e-05
CCNF	5988.41	-0.44435	0.0787862	-5.63994	1.7e-08	5.04e-07
PPP3CC	448.313	0.876265	0.118959	1.57723	0.00114742	0.028592
CACNA1F	1544.68	-0.663642	0.117698	-5.63851	1.72e-08	5.07e-07
IMPDH1	1078.55	-0.485888	0.0861871	-5.6376	1.72e-08	5.08e-07
SAMD9	634.127	0.874591	0.143379	6.09984	1.06e-09	3.84e-08
PITX1	2409.41	-0.486481	0.0864041	-5.6303	1.8e-08	5.29e-07
ABCA5	1478.35	0.87372	0.0869909	10.0438	9.78e-24	1.82e-21
ACAT2	948.178	-0.545007	0.0968432	-5.62773	1.83e-08	5.36e-07
RNF26	1170.74	-0.581516	0.103397	-5.62412	1.86e-08	5.45e-07
MISP	278.647	-0.737058	0.131076	-5.62314	1.88e-08	5.48e-07
HIF3A	431.732	-0.644857	0.114726	-5.62085	1.9e-08	5.54e-07
ADGRF4	173.018	0.871125	0.156998	5.54863	2.88e-08	8.06e-07
RAC1	17362.4	-0.431954	0.0769302	-5.61488	1.97e-08	5.72e-07
AC025594.2	57.7217	0.867591	0.26496	3.27442	0.00105879	0.00767983
AC116667.1	32.2905	0.867505	0.340007	2.55144	0.010728	0.0494816
CYTOR	50.5264	0.865103	0.272536	3.17427	0.00150216	0.0102764
EPHB3	217.654	-0.798416	0.142495	-5.6031	2.11e-08	6.08e-07
AC004835.1	536.094	-0.733246	0.130875	-5.60264	2.11e-08	6.09e-07
UPP1	612.529	0.865007	0.106752	8.10296	5.36e-16	4.76e-14
KIAA0040	741.277	0.863803	0.10568	8.1738	2.99e-16	2.68e-14
CPEB2	3355.5	0.862943	0.0816859	10.5642	4.37e-26	9.47e-24
IDI1	1946.53	-0.58843	0.105284	-5.58898	2.28e-08	6.55e-07
RFESD	48.5027	0.861407	0.285944	3.01251	0.00259099	0.0161048
HIST1H4A	4403.05	-0.518579	0.0929827	-5.57716	2.44e-08	6.99e-07
AC115284.4	54.2199	0.856786	0.263938	3.24616	0.00116973	0.00835763
HEXIM1	1559.14	-0.50033	0.0897496	-5.57473	2.48e-08	7.06e-07
TMCC1	1360.58	0.856558	0.0879343	0.974089	0.00330012	0.00561184
AL157871.2	39.1624	0.855255	0.318787	2.68284	0.00729995	0.0365122
ARHGAP35	7776.09	-0.393669	0.0707255	-5.56615	2.6e-08	7.39e-07
ATP7B	608.782	-0.594264	0.10682	-5.56321	2.65e-08	7.49e-07
ACER2	177.801	0.855169	0.156772	5.45486	4.9e-08	1.3e-06
JDP2	227.394	0.854007	0.145122	5.88474	3.99e-09	1.31e-07
PRRC2A	5726.62	-0.424159	0.0763118	-5.55824	2.73e-08	7.68e-07
DNAH7	101.212	0.850551	0.208975	4.0701	4.7e-05	0.00056677
FSTL3	4451.4	0.849766	0.0851036	9.98507	1.77e-23	3.21e-21
C2CD2	6171.73	-0.382745	0.0688973	-5.55529	2.77e-08	7.78e-07
LNCTAM34A	191.475	0.846948	0.160612	5.27327	1.34e-07	3.22e-06
IFITM10	61.5445	0.846571	0.288981	2.9295	0.00339506	0.0200011
PTPA	3049.51	-0.51982	0.0937562	-5.54438	2.95e-08	8.24e-07
FAM117A	1643.49	-0.457451	0.082514	-5.54393	2.96e-08	8.25e-07
VNN1	201.811	0.846488	0.165632	5.11065	3.21e-07	7.04e-06
TCF25	3605.51	-0.43763	0.0789924	-5.54016	3.02e-08	8.4e-07
ENSG00000289018	112.302	-1.06681	0.192621	-5.5384	3.05e-08	8.48e-07
ANK1	41.9618	0.844858	0.304574	2.7739	0.00553886	0.0293784
AC021106.3	52.1478	0.843658	0.281265	2.99951	0.00270417	0.0167407
SLITRK5	1789.06	-0.439157	0.0793961	-5.53122	3.18e-08	8.79e-07
TESMIN	419.946	-0.661154	0.119763	-5.52052	3.38e-08	9.32e-07
CEACAM19	367.43	0.842314	0.132844	6.34061	2.29e-10	9.41e-09
GTF3C1	11885.5	-0.391139	0.0708799	-5.51834	3.42e-08	9.42e-07
ENSG00000289340	28.3003	-2.19476	0.397811	-5.51711	3.45e-08	9.47e-07
CRYM-AS1	143.575	0.83982	0.182355	4.60542	4.12e-06	6.7e-05
ARHGEF39	1060.41	-0.480825	0.0871652	-5.51625	3.46e-08	9.49e-07
GAS2	85.2393	0.839219	0.222191	3.77702	0.00015872	0.00157989
UBE2D4	318.711	0.838927	0.12517	6.70228	2.05e-11	9.98e-10
ALDH1L1	139.958	0.835479	0.178879	4.67064	3e-06	5.13e-05
CHDH	7224.58	-0.415372	0.0754287	-5.50682	3.65e-08	9.95e-07
NDUFA4L2	288.45	0.833142	0.142155	5.8608	4.61e-09	1.5e-07
PLCB3	4295.25	-0.408697	0.0743078	-5.50006	3.8e-08	1.03e-06
ACSL3	7334.3	-0.483014	0.087875	-5.4966	3.87e-08	1.05e-06
CPT1C	1420.43	-0.497867	0.0905741	-5.49679	3.87e-08	1.05e-06
DALRD3	746.253	-0.542732	0.0987573	-5.49561	3.89e-08	1.05e-06
DNAJC1	438.497	0.83297	0.120008	6.94096	3.89e-12	2.09e-10
USP32P3	65.1743	0.832821	0.266594	3.12392	0.00178456	0.0118161
AC040160.1	93.2805	0.832439	0.216535	3.84436	0.00012087	0.00125263
UNC79	93.3454	-1.17952	0.215183	-5.48148	4.22e-08	1.13e-06
THOC6	1737.51	-0.468818	0.0856368	-5.47449	4.39e-08	1.18e-06
C2CD4C	496.616	-0.639258	0.116772	-5.47441	4.39e-08	1.18e-06
CYB5R1	1910.53	-0.443156	0.0809733	-5.47287	4.43e-08	1.19e-06
GPM6B	44.0553	0.830496	0.288269	2.88098	0.00396444	0.0226397
GPX8	86.6748	0.828723	0.21868	3.78967	0.00015085	0.00151451
BCKDK	2582.67	-0.416627	0.0762121	-5.46668	4.59e-08	1.22e-06
FTH1P20	63.3618	0.828166	0.250822	3.3018	0.00096066	0.00708386
AL355075.2	48.9662	0.827404	0.303402	2.72709	0.00638961	0.0328543
ACTR1B	2795.55	-0.424405	0.0778593	-5.45092	5.01e-08	1.33e-06
PLPP3	2499.81	-0.445201	0.0816796	-5.45058	5.02e-08	1.33e-06
KDM2A	5188.95	-0.408083	0.0749338	-5.44591	5.15e-08	1.36e-06
AC132219.2	64.0617	0.823426	0.243564	3.38074	0.00072292	0.00559884
LRATD1	641.227	-0.572544	0.105182	-5.44337	5.23e-08	1.38e-06
AC109462.2	42.533	0.822824	0.301269	2.73119	0.00631057	0.0325432
CACNB3	2901.79	-0.404517	0.0744013	-5.43696	5.42e-08	1.43e-06
FAM107B	2162.43	0.822567	0.0935226	8.79538	1.43e-18	1.68e-16
UNC5B	2677.24	0.821497	0.0821182	10.0038	1.47e-23	2.7e-21
CBX7	2477.91	-0.450215	0.082846	-5.43436	5.5e-08	1.44e-06
PIGO	2330.36	-0.411881	0.0758108	-5.43301	5.54e-08	1.45e-06
CDC42EP4	25519.2	-0.390511	0.0718762	-5.4331	5.54e-08	1.45e-06
HMOX1	721.185	0.820593	0.103454	7.93195	2.16e-15	1.79e-13
SHC3	100.66	0.816807	0.199531	4.09363	4.25e-05	0.00051996
GPCPD1	1181.94	0.816343	0.0932135	8.75778	1.99e-18	2.32e-16
AC068193.1	130.301	-0.966985	0.178403	-5.42022	5.95e-08	1.55e-06
HMGB2	5430.41	-0.495269	0.0914326	-5.41677	6.07e-08	1.57e-06
IL17D	97.3445	0.816284	0.207484	3.9342	8.35e-05	0.00092038
ZSWIM4	665.295	-0.53255	0.0984609	-5.40875	6.35e-08	1.64e-06
TMCC3	149.723	0.814763	0.175657	4.63838	3.51e-06	5.85e-05
BEST1	299.855	0.814711	0.1333	6.11187	9.85e-10	3.58e-08
SARS	5394.86	0.814666	0.0717316	11.3571	6.84e-30	1.9e-27
UCP2	1768.96	-0.474304	0.0878185	-5.40096	6.63e-08	1.71e-06
NIPSNAP1	4545.72	-0.468303	0.0867377	-5.39906	6.7e-08	1.72e-06
PTPRS	10580.7	-0.375906	0.0696429	-5.39762	6.75e-08	1.73e-06
PFAS	3798.43	-0.416902	0.0772604	-5.39607	6.81e-08	1.75e-06
OSBP2	71.7071	0.813938	0.244042	3.33524	0.00085225	0.00641908
KRT7	530.662	0.812399	0.105286	7.71611	1.2e-14	9.27e-13
SNORA47	113.235	0.811799	0.232644	3.48944	0.00048403	0.00400993
GPD1L	1725.2	0.811226	0.105023	7.72428	1.12e-14	8.77e-13
PLEKHJ1	1623.45	-0.454283	0.0842958	-5.38916	7.08e-08	1.8e-06
FIRRE	65.6414	0.810943	0.244093	3.32227	0.00089287	0.00667113
CFAP47	146.478	0.809822	0.175264	4.62059	3.83e-06	6.29e-05
NUMA1	8407.25	-0.405487	0.075349	-5.38145	7.39e-08	1.87e-06
AKR7A2	1435.09	-0.486511	0.0905867	-5.37067	7.84e-08	1.98e-06
TG	153.34	-0.959159	0.17859	-5.37073	7.84e-08	1.98e-06
ATP11C	4007.61	-0.545055	0.101511	-5.36942	7.9e-08	1.99e-06
CHD6	3506.51	-0.385581	0.0718456	-5.36681	8.01e-08	2.02e-06
ARID1A	12906.6	-0.378922	0.0707692	-5.35433	8.59e-08	2.16e-06
TRAF1	7309.99	0.809387	0.0688354	11.7583	6.4e-32	2.06e-29
UBA1	11816.7	-0.404661	0.0757077	-5.34504	9.04e-08	2.27e-06
NCF2	50.4953	0.808446	0.277241	2.91604	0.00354503	0.020669
LARGE2	2777.14	-0.407569	0.0763158	-5.34057	9.27e-08	2.32e-06
NAV1	9840.23	-0.384429	0.0720074	-5.33875	9.36e-08	2.34e-06
PIR	443.958	-0.596014	0.111646	-5.33844	9.38e-08	2.34e-06
LURAP1L	146.938	0.804247	0.172256	4.66889	3.03e-06	5.17e-05
AC124045.1	50.7265	0.803525	0.275216	2.91962	0.00350457	0.0205036
ARHGEF38	341.354	-0.6567	0.123175	-5.33142	9.74e-08	2.42e-06
AC114760.2	83.6444	0.803425	0.219565	3.65917	0.00025303	0.00234226
STAG3	17093.6	-0.372594	0.0699641	-5.32549	1.01e-07	2.5e-06
SLC25A22	6734.19	-0.390301	0.0733002	-5.32469	1.01e-07	2.51e-06
HIST1H2AI	4043.33	-0.409691	0.0770028	-5.32048	1.03e-07	2.56e-06
AC096541.1	51.2087	0.801575	0.276858	2.89525	0.00378856	0.0218293
AC005954.1	1809.51	-0.451277	0.0849614	-5.31155	1.09e-07	2.68e-06
ACSS1	1528.22	-0.440437	0.0829322	-5.3108	1.09e-07	2.69e-06
EWSAT1	97.5026	-1.07138	0.201762	-5.31013	1.1e-07	2.7e-06
AC093297.2	195.316	0.799897	0.155723	5.13667	2.8e-07	6.22e-06
CTSV	384.333	-0.642284	0.121043	-5.30624	1.12e-07	2.75e-06
CHRNA10	57.6501	0.797596	0.270184	2.95205	0.00315676	0.0188838
CDCA3	321.212	-0.653854	0.123463	-5.29596	1.18e-07	2.9e-06
CDKN1C	66.0904	-1.35848	0.256561	-5.29496	1.19e-07	2.91e-06
APOE	65.6547	0.797496	0.272649	2.92499	0.00344462	0.0202355
IL18R1	537.392	0.795222	0.106766	7.44824	9.46e-14	6.48e-12
NKILA	40.1766	0.795024	0.304438	2.61145	0.00901594	0.0431109
NLGN2	2072.17	-0.503288	0.0951671	-5.28847	1.23e-07	3e-06
VCP	8935.22	-0.415097	0.0785247	-5.28619	1.25e-07	3.03e-06
HIST1H1E	26427.5	-0.434331	0.0822176	-5.2827	1.27e-07	3.09e-06
ECM1	51.3035	0.793625	0.276107	2.87434	0.00404878	0.0230155
ANKHD1-EIF4EBP3	144.017	0.793506	0.171526	4.62616	3.73e-06	6.16e-05
UCN	142.078	0.792718	0.199067	3.98216	6.83e-05	0.00077548
AC034213.1	120.933	0.791313	0.20456	3.86836	0.00010957	0.00115027
USP20	2829.31	-0.418589	0.0793618	-5.27444	1.33e-07	3.21e-06
IFFO2	1474.09	0.790778	0.0829563	9.53247	1.54e-21	2.39e-19
MVP	1751.35	0.788055	0.0883924	8.91541	4.86e-19	6e-17
MYH10	3269.06	-0.397797	0.0754602	-5.27162	1.35e-07	3.25e-06
AC022893.2	122.325	0.787558	0.204409	3.85285	0.00011675	0.00121336
SPTBN5	86.2725	0.787014	0.227836	3.45429	0.00055174	0.00446811
RARG	1630.81	-0.443254	0.0844122	-5.25106	1.51e-07	3.62e-06
COL5A3	178.7	0.786136	0.172168	4.56609	4.97e-06	7.93e-05
MED16	1800.23	-0.460367	0.0876958	-5.24959	1.52e-07	3.64e-06
AC098614.3	124.42	0.785301	0.19873	3.95161	7.76e-05	0.00086619
AC007566.1	103.692	0.784602	0.207381	3.78338	0.00015471	0.00154661
ADPRHL1	903.954	-0.509015	0.0970375	-5.24555	1.56e-07	3.7e-06
SBDSP1	181.228	0.783137	0.170764	4.58607	4.52e-06	7.29e-05
IFT122	1130.95	-0.490385	0.093566	-5.24106	1.6e-07	3.78e-06
ZC3H12B	67.9065	0.781154	0.23593	3.31096	0.00092977	0.00689426
AC144833.1	59.1407	0.779003	0.266743	2.92042	0.00349559	0.0204704
SCRN1	438.374	-0.638111	0.121887	-5.23527	1.65e-07	3.89e-06
CCDC24	928.679	-0.5372	0.102648	-5.23341	1.66e-07	3.93e-06
AC007342.7	67.098	0.778794	0.266145	2.9262	0.00343129	0.0201763
GADD45G	686.319	0.777868	0.120443	6.45841	1.06e-10	4.62e-09
EGR2	40.6671	0.77376	0.303571	2.54886	0.0108077	0.0497493
ALPK1	1918.16	-0.467892	0.0895503	-5.22491	1.74e-07	4.09e-06
AP000560.1	53.6848	0.771681	0.267356	2.88634	0.00389748	0.0223395
AC087741.1	76.1817	0.770892	0.234109	3.29288	0.00099168	0.00726219
PAN2	2724.38	-0.459119	0.0880163	-5.21629	1.83e-07	4.27e-06
DENND1C	1440.31	-0.427263	0.0819135	-5.21603	1.83e-07	4.27e-06
CITED4	2359.4	0.770022	0.221546	3.47568	0.00050956	0.00419413
AL162253.2	60.4519	0.76966	0.250795	3.06889	0.00214859	0.0138105
SEMA6B	880.641	-0.513251	0.0985185	-5.20969	1.89e-07	4.4e-06
AKAP5	92.7731	0.768307	0.21304	3.60639	0.00031048	0.00277217
LTBP2	133.624	0.765042	0.189575	4.03557	5.45e-05	0.00064353
ERF	3526.18	-0.424535	0.0815957	-5.20291	1.96e-07	4.55e-06
SLC16A13	1094.09	-0.446585	0.0858447	-5.20224	1.97e-07	4.56e-06
INPP5E	2717.35	-0.530038	0.10199	-5.19697	2.03e-07	4.68e-06
USP5	2998.32	-0.397096	0.0764384	-5.19498	2.05e-07	4.73e-06
TMEM52	239.653	0.763476	0.139973	5.45444	4.91e-08	1.31e-06
STK11IP	1427.26	-0.509371	0.098084	-5.19321	2.07e-07	4.76e-06
CYLD	1101.9	0.762999	0.0963963	7.91524	2.47e-15	2.01e-13
LINC01963	436.712	0.762167	0.136163	5.59747	2.18e-08	6.26e-07
NFAM1	136.573	0.760533	0.174181	4.36634	1.26e-05	0.00018013
PIM3	17209.1	-0.377188	0.0727585	-5.1841	2.17e-07	4.98e-06
TAF1A-AS1	43.0569	0.760351	0.29752	2.55563	0.0105996	0.0489864
CALM3	8280.39	-0.375405	0.0725019	-5.17787	2.24e-07	5.13e-06
PLXNB3	131.171	0.760011	0.186308	4.07933	4.52e-05	0.00054828
PIAS3	770.117	-0.504739	0.0975347	-5.17497	2.28e-07	5.2e-06
PLPPR2	827.549	-0.496137	0.0959549	-5.17052	2.33e-07	5.32e-06
KPNA2	5953.85	-0.432745	0.0837138	-5.16934	2.35e-07	5.34e-06
COL4A2	5851.45	-0.413355	0.0799864	-5.16782	2.37e-07	5.38e-06
RHBDF1	3201.84	-0.419379	0.0811938	-5.16516	2.4e-07	5.45e-06
HIGD2A	1054.5	-0.482231	0.0933672	-5.16489	2.41e-07	5.45e-06
POLE	8233.45	-0.396147	0.0767285	-5.16298	2.43e-07	5.5e-06
MYO3B	451.879	0.758694	0.127992	5.92766	3.07e-09	1.03e-07
PLCL2	935.536	0.757995	0.094419	8.028	9.91e-16	8.47e-14
WDR54	1037.12	-0.460973	0.0895399	-5.14824	2.63e-07	5.93e-06
MGAT3	161.633	-0.832271	0.1617	-5.147	2.65e-07	5.96e-06
CCND1	7308.88	0.756987	0.070588	10.724	7.85e-27	1.78e-24
ATP5F1D	2630.75	-0.419365	0.0814939	-5.14597	2.66e-07	5.98e-06
ST6GALNAC2	256.386	0.756684	0.14517	5.21239	1.86e-07	4.35e-06
IGFBP2	6463.74	-0.372544	0.0724483	-5.1422	2.72e-07	6.08e-06
FZR1	2460.28	-0.423673	0.0823886	-5.14238	2.71e-07	6.08e-06
LTBP1	2799.18	-0.420167	0.0817372	-5.14047	2.74e-07	6.12e-06
STK25	3210.53	-0.398794	0.0775728	-5.1409	2.73e-07	6.12e-06
PDIA4	12141	-0.396057	0.0770456	-5.14056	2.74e-07	6.12e-06
NUDT1	662.178	-0.561944	0.109334	-5.13969	2.75e-07	6.13e-06
PBX1	2670.34	-0.468816	0.09127	-5.13659	2.8e-07	6.22e-06
UNC13D	351.061	0.755964	0.142393	5.30901	1.1e-07	2.71e-06
AC005336.1	88.3522	0.752442	0.210489	3.57474	0.00035058	0.00307566
SOX9	1818.09	-0.424958	0.0827728	-5.13403	2.84e-07	6.29e-06
EFCAB6	48.2505	0.751811	0.282244	2.6637	0.00772875	0.0382009
GTF3C5	2926.86	-0.416784	0.0812444	-5.13001	2.9e-07	6.42e-06
COX8A	1975.44	-0.655487	0.127785	-5.1296	2.9e-07	6.42e-06
CASP4	88.1013	0.751628	0.217064	3.4627	0.00053479	0.00435542
SCN3B	151.655	0.751166	0.172297	4.35971	1.3e-05	0.00018427
CACNA2D2	109.082	0.751144	0.213554	3.51735	0.00043588	0.00366686
CSNK1D	6216.26	-0.368957	0.0720394	-5.1216	3.03e-07	6.67e-06
B4GALT2	2966.7	-0.387532	0.0757905	-5.1132	3.17e-07	6.96e-06
MR1	1534.67	0.75114	0.08729	8.60511	7.62e-18	8.46e-16
SLC44A2	3379.27	-0.384134	0.075164	-5.1106	3.21e-07	7.04e-06
RDM1	322.895	-0.643939	0.126297	-5.09862	3.42e-07	7.49e-06
MAZ	2504.51	-0.441718	0.0866571	-5.09731	3.45e-07	7.53e-06
CHMP4C	354.346	0.75049	0.143507	5.22963	1.7e-07	4e-06
MYOF	1476.78	-0.421287	0.0827272	-5.09249	3.53e-07	7.71e-06
DLGAP5	1836.7	-0.499724	0.0981494	-5.09146	3.55e-07	7.74e-06
COBLL1	531.264	0.749683	0.10741	6.97963	2.96e-12	1.63e-10
CPSF1	3468.7	-0.380346	0.074822	-5.08334	3.71e-07	8.06e-06
ACP7	188.985	0.746325	0.16019	4.65901	3.18e-06	5.37e-05
TTC6	283.335	-0.71553	0.140814	-5.08139	3.75e-07	8.12e-06
ZC3H12C	612.755	0.745753	0.111445	6.69169	2.21e-11	1.07e-09
SQSTM1	20557.7	0.745617	0.0687212	10.8499	2e-27	4.65e-25
HIST4H4	3540.41	-0.371623	0.0732079	-5.07627	3.85e-07	8.32e-06
SLC1A4	3524.13	0.743731	0.0981674	7.57615	3.56e-14	2.56e-12
NFIL3	1317.96	0.743008	0.10173	7.30374	2.8e-13	1.77e-11
HIST1H2BK	11659.7	-0.435564	0.0860007	-5.06466	4.09e-07	8.81e-06
CTSE	868.031	-0.511428	0.100986	-5.06433	4.1e-07	8.82e-06
HID1	2380.32	-0.415291	0.0820355	-5.06233	4.14e-07	8.9e-06
SMARCD2	3899.21	-0.397768	0.0786223	-5.05923	4.21e-07	9.03e-06
ICA1L	277.592	0.742351	0.132339	5.60945	2.03e-08	5.88e-07
CCDC154	166.755	0.741581	0.208813	3.5514	0.00038318	0.00331263
SULF2	2147.91	0.741426	0.0861401	8.60722	7.49e-18	8.35e-16
EDA2R	881.83	0.739939	0.0915553	8.08188	6.38e-16	5.58e-14
HMGCR	5934.07	-0.473874	0.0937823	-5.05292	4.35e-07	9.29e-06
SDHC	1442.27	-0.46605	0.092246	-5.05225	4.37e-07	9.3e-06
EDC4	4988.56	-0.377507	0.0747174	-5.05247	4.36e-07	9.3e-06
PTX3	129.283	0.738506	0.178474	4.13789	3.51e-05	0.00044012
RAPGEFL1	1262.5	-0.450156	0.089263	-5.04303	4.58e-07	9.74e-06
ATP5F1B	24364.9	-0.455835	0.0905315	-5.0351	4.78e-07	1.01e-05
NCKIPSD	1737	-0.442608	0.0879102	-5.03477	4.78e-07	1.01e-05
FDPS	1424.25	-0.454719	0.0903477	-5.033	4.83e-07	1.02e-05
CXCL11	394.778	-0.678423	0.134799	-5.03285	4.83e-07	1.02e-05
JAG1	2034.27	0.736226	0.0828433	8.88697	6.28e-19	7.7e-17
TMSB10	17574.8	-0.377653	0.0750751	-5.03033	4.9e-07	1.03e-05
AMY2B	109.075	0.735978	0.197472	3.727	0.00019377	0.00188062
CHIT1	68.382	-1.30212	0.259008	-5.02733	4.97e-07	1.05e-05
PLEKHF1	1363.86	0.734593	0.0874073	8.40425	4.31e-17	4.41e-15
PCCB	1963.21	-0.43336	0.0862176	-5.02636	5e-07	1.05e-05
ESPL1	3647.14	-0.389909	0.0776283	-5.02277	5.09e-07	1.07e-05
ULBP1	763.656	0.733548	0.0950291	7.71919	1.17e-14	9.09e-13
GPR161	1557.04	-0.436703	0.0870419	-5.01716	5.24e-07	1.1e-05
GTPBP2	2296.29	0.731913	0.0876753	8.34799	6.94e-17	6.77e-15
PMAIP1	624.835	0.731196	0.120924	6.04674	1.48e-09	5.21e-08
SOX11	215.928	0.731096	0.158539	4.61145	4e-06	6.53e-05
GRIN2C	656.937	0.731095	0.285168	2.56373	0.0103554	0.0481572
REEP4	4176.94	-0.374526	0.0748098	-5.00638	5.55e-07	1.15e-05
LMO7	1505.18	-0.404651	0.0808857	-5.00275	5.65e-07	1.18e-05
AL390778.2	232.02	-0.74494	0.148967	-5.00069	5.71e-07	1.19e-05
TMPRSS4	1705.86	-0.394029	0.0788132	-4.99954	5.75e-07	1.19e-05
HIST1H2BJ	4981.51	-0.522098	0.104526	-4.99493	5.89e-07	1.22e-05
PSMD3	6280.26	-0.357205	0.0715116	-4.99506	5.88e-07	1.22e-05
S100A9	67.6405	0.729661	0.234448	3.11225	0.00185669	0.012234
SP140L	491.146	0.727262	0.116136	6.26214	3.8e-10	1.48e-08
PRR11	2091.35	-0.460359	0.0922223	-4.99184	5.98e-07	1.23e-05
TCEA1P2	57.4151	0.726897	0.268937	2.70285	0.0068748	0.0347828
GABRG3	730.973	0.726405	0.0974311	7.45558	8.95e-14	6.18e-12
DUSP4	133.77	0.725866	0.177105	4.0985	4.16e-05	0.00051012
SOD2	10081.8	0.725702	0.0916058	7.92201	2.34e-15	1.93e-13
AC083841.4	46.5438	0.725524	0.283374	2.56031	0.010458	0.0485367
SHROOM3	4821.44	-0.406243	0.0815775	-4.97984	6.36e-07	1.3e-05
ACTN4	16129.8	-0.346477	0.0695762	-4.97982	6.36e-07	1.3e-05
APOL6	5623.64	0.725249	0.0864099	8.39312	4.73e-17	4.79e-15
SLC8A3	1415.71	0.724888	0.0859693	8.43194	3.4e-17	3.52e-15
DBP	1017.42	-0.486881	0.0978168	-4.97748	6.44e-07	1.31e-05
FAM129B	2748.28	-0.419772	0.0843433	-4.97695	6.46e-07	1.32e-05
DECR2	986.364	-0.465274	0.0935103	-4.97565	6.5e-07	1.32e-05
ZNF93	87.1825	0.72292	0.221745	3.26015	0.00111354	0.0080301
EXTL2	326.987	0.722262	0.157561	4.58403	4.56e-06	7.34e-05
HILPDA	459.754	-0.557472	0.112171	-4.96985	6.7e-07	1.36e-05
LRRN1	4809.49	0.721229	0.103772	6.95016	3.65e-12	1.98e-10
CTBP1-DT	1883.49	-0.40963	0.0826563	-4.95582	7.2e-07	1.46e-05
MYCN	139.713	-0.862534	0.174084	-4.95469	7.24e-07	1.47e-05
ROBO1	11268.9	-0.371462	0.0749787	-4.95423	7.26e-07	1.47e-05
ENSG00000288767	57.7774	0.721112	0.262773	2.74424	0.00606513	0.0315428
AC012313.5	79.4008	0.720707	0.222904	3.23326	0.00122384	0.00867774
RASSF3	993.939	0.720654	0.103055	6.99287	2.69e-12	1.5e-10
ZRANB2-AS2	111.231	0.719128	0.192608	3.73364	0.00018873	0.00183935
CLEC7A	788.424	-0.579039	0.117162	-4.94221	7.72e-07	1.55e-05
QARS	7766.28	-0.383173	0.0775393	-4.94167	7.75e-07	1.56e-05
NAMPT	5437.07	0.718275	0.0789374	9.09931	9.09e-20	1.22e-17
POLG	4812.7	-0.360772	0.073029	-4.94011	7.81e-07	1.56e-05
LRRC8D	781.56	0.717669	0.128785	5.5726	2.51e-08	7.13e-07
AC021106.1	93.2152	0.715054	0.213784	3.34475	0.00082356	0.00623831
FADS1	6460.17	-0.376631	0.0762736	-4.93789	7.9e-07	1.58e-05
SOWAHB	825.979	-0.498824	0.101064	-4.93571	7.99e-07	1.59e-05
SULF1	77.557	0.714972	0.237313	3.01278	0.00258866	0.0161048
AC093904.4	46.4111	-1.42322	0.288674	-4.93021	8.21e-07	1.64e-05
RFX5	9238.17	-0.343064	0.069615	-4.92802	8.31e-07	1.65e-05
MAP3K5	1068.47	0.714608	0.091212	7.83458	4.7e-15	3.76e-13
RFX3	533.215	0.712411	0.112468	6.33433	2.38e-10	9.76e-09
AC239799.2	16.7774	-2.6852	0.545649	-4.92111	8.61e-07	1.7e-05
PPP6R1	6437.94	-0.393868	0.0800378	-4.92102	8.61e-07	1.7e-05
MRGBP	789.2	-0.476525	0.0968289	-4.92131	8.6e-07	1.7e-05
UNC13B	2656.97	-0.381531	0.0776075	-4.91616	8.83e-07	1.74e-05
DPP3	1901.26	-0.401748	0.0817293	-4.91559	8.85e-07	1.75e-05
LMF1	4238.28	-0.372795	0.075839	-4.91561	8.85e-07	1.75e-05
CAPNS1	10479.2	-0.355436	0.0723184	-4.91488	8.88e-07	1.75e-05
STX3	2098.75	0.711977	0.079813	8.92056	4.64e-19	5.76e-17
BAMBI	686.046	0.711895	0.101842	6.99017	2.75e-12	1.53e-10
FBXL19	2263.72	-0.425683	0.0867067	-4.90946	9.13e-07	1.79e-05
RIC8A	4534.66	-0.391429	0.0797359	-4.90907	9.15e-07	1.79e-05
H1FX	14045.7	-0.501367	0.102166	-4.90737	9.23e-07	1.81e-05
COMT	4138.01	-0.374759	0.0763705	-4.90712	9.24e-07	1.81e-05
MYH9	44176.1	-0.358298	0.0730221	-4.90671	9.26e-07	1.81e-05
KLHDC3	1676.55	-0.415339	0.0846681	-4.9055	9.32e-07	1.82e-05
KRT8P9	94.6978	0.711608	0.235182	3.02577	0.00247999	0.0155649
LINC00511	2000.17	0.710472	0.103302	6.87759	6.09e-12	3.19e-10
WDR18	1456.15	-0.454385	0.0926848	-4.90248	9.46e-07	1.84e-05
RPS3A	17501.8	0.705275	0.110858	6.36199	1.99e-10	8.27e-09
RNPEP	1341.71	-0.46617	0.0951572	-4.89894	9.64e-07	1.87e-05
ZMYM3	2249.51	-0.388831	0.0793851	-4.89803	9.68e-07	1.88e-05
GRHL3	302.782	0.704778	0.132171	5.33233	9.7e-08	2.42e-06
AC103770.1	53.3239	0.703527	0.266485	2.64002	0.00829006	0.0404284
RAVER1	2444.71	-0.386798	0.0790347	-4.89402	9.88e-07	1.91e-05
PFDN1	1321.74	-0.415848	0.0849968	-4.89252	9.96e-07	1.92e-05
PDE4A	239.497	0.7034	0.139074	5.05772	4.24e-07	9.08e-06
NHEJ1	254.696	0.700542	0.142209	4.92614	8.39e-07	1.67e-05
BTG2	1554.78	0.699084	0.0820801	8.51709	1.64e-17	1.73e-15
CRLF1	1406.69	-0.415415	0.0849878	-4.88793	1.02e-06	1.96e-05
CNOT3	1676.36	-0.560972	0.114793	-4.88681	1.02e-06	1.97e-05
AC093162.2	281.626	0.695474	0.146804	4.73741	2.16e-06	3.84e-05
FOXRED2	16224.1	-0.363223	0.0744565	-4.87832	1.07e-06	2.05e-05
ANKRD9	1286.97	-0.427758	0.0876943	-4.87783	1.07e-06	2.06e-05
SUMF2	2925.09	-0.36836	0.0755673	-4.8746	1.09e-06	2.09e-05
NBPF1	4889.72	0.694961	0.0720122	9.65059	4.89e-22	7.99e-20
BUB1	2742.45	-0.404638	0.0832024	-4.86329	1.15e-06	2.21e-05
CHD4	1055.29	-0.43063	0.0885536	-4.86293	1.16e-06	2.21e-05
ZNF674	168.026	0.694757	0.161144	4.31141	1.62e-05	0.0002233
BRD2	3267.44	-0.419223	0.0862455	-4.86081	1.17e-06	2.23e-05
MIA2	3694.23	0.694469	0.0984903	7.05113	1.77e-12	1.02e-10
ECM2	69.0807	0.694152	0.241904	2.86954	0.0041107	0.0232965
OSTM1	834.85	0.6916	0.131819	5.2466	1.55e-07	3.69e-06
AC113383.1	157.072	0.690766	0.164682	4.19454	2.73e-05	0.00035343
PVR	4804.3	0.690673	0.0710829	9.71645	2.57e-22	4.27e-20
AC018809.2	74.1047	0.690068	0.234519	2.94249	0.00325586	0.0193537
SAMD10	2076.97	-0.432068	0.0890841	-4.85012	1.23e-06	2.33e-05
MYO6	6172.08	-0.435479	0.0898036	-4.84923	1.24e-06	2.34e-05
ANG	79.1111	-1.11016	0.229134	-4.84502	1.27e-06	2.39e-05
WDR63	71.7095	0.689899	0.250841	2.75034	0.00595328	0.0310999
FTL	13437.1	0.689667	0.0724612	9.51775	1.77e-21	2.73e-19
SERF2	3976.01	-0.348723	0.0720091	-4.84277	1.28e-06	2.41e-05
UBASH3A	684.391	-0.532019	0.10992	-4.84007	1.3e-06	2.44e-05
RASSF9	494.923	-0.738954	0.152934	-4.83184	1.35e-06	2.54e-05
PDHB	1568.72	-0.450087	0.0931614	-4.83126	1.36e-06	2.55e-05
TMOD2	1123.86	0.689097	0.0895397	7.69599	1.4e-14	1.07e-12
ANKRD18EP	71.7231	0.686778	0.252123	2.72398	0.00645	0.0330558
ABCC1	16833.9	-0.361193	0.0748351	-4.82651	1.39e-06	2.6e-05
AC009404.1	160.282	0.686385	0.180849	3.79535	0.00014743	0.00148561
AC015813.1	973.02	0.686217	0.102864	6.67114	2.54e-11	1.21e-09
CRIM1	2271.75	-0.435986	0.0904029	-4.8227	1.42e-06	2.64e-05
SURF4	1444.66	-0.436694	0.0905586	-4.82223	1.42e-06	2.64e-05
PLAC1	99.4994	0.686166	0.203889	3.36538	0.00076438	0.00586392
KIF4A	1369.51	-0.447636	0.0928279	-4.82221	1.42e-06	2.64e-05
MBNL1	4801.14	-0.470205	0.097553	-4.81999	1.44e-06	2.67e-05
HOXA13	650.92	-0.519523	0.10782	-4.81844	1.45e-06	2.69e-05
FGFR3	1086.27	-0.435256	0.0903426	-4.81784	1.45e-06	2.69e-05
MKI67	19464.9	-0.367333	0.0762482	-4.81759	1.45e-06	2.69e-05
SH3BP4	2783.78	0.68594	0.0862426	7.95361	1.81e-15	1.51e-13
MAP7D1	4962.82	-0.378709	0.0786661	-4.81413	1.48e-06	2.73e-05
AC024940.2	1116.59	-0.494382	0.102727	-4.81256	1.49e-06	2.75e-05
DIPK1B	118.839	0.685782	0.204829	3.34807	0.00081375	0.00617152
BCR	10075.3	-0.338344	0.0703265	-4.81105	1.5e-06	2.77e-05
PAX6	571.817	-0.509215	0.10594	-4.80664	1.53e-06	2.83e-05
DUSP10	1559.51	0.685409	0.0885224	7.74278	9.73e-15	7.62e-13
RPAP1	2322.07	-0.390438	0.0812725	-4.80406	1.55e-06	2.86e-05
CHKA	414.452	0.684644	0.12815	5.34251	9.17e-08	2.3e-06
STARD13	82.8066	-1.0599	0.220979	-4.79639	1.62e-06	2.96e-05
CDK16	5739.85	-0.374693	0.0781226	-4.79621	1.62e-06	2.96e-05
CEBPG	3830.42	0.683672	0.102704	6.6567	2.8e-11	1.31e-09
TMEM63C	57.6626	0.683031	0.25706	2.65708	0.00788196	0.0388038
ATN1	2631.99	-0.413464	0.0863058	-4.79069	1.66e-06	3.04e-05
PCDHGB7	77.9833	0.682488	0.225771	3.02293	0.00250344	0.0156751
CPB2-AS1	156.527	0.682452	0.168105	4.05968	4.91e-05	0.00059
ARRDC4	808.807	-0.479546	0.100204	-4.7857	1.7e-06	3.1e-05
XBP1	4066.02	0.681799	0.0834027	8.17478	2.96e-16	2.67e-14
CITED2	2701.46	-0.363655	0.0760377	-4.78256	1.73e-06	3.15e-05
NLRX1	567.567	-0.487992	0.10208	-4.78048	1.75e-06	3.18e-05
TAOK2	9044.08	-0.361519	0.0756391	-4.77952	1.76e-06	3.19e-05
SLC7A5	5053.7	0.68017	0.0754759	9.01176	2.03e-19	2.59e-17
BAHD1	6503.54	-0.333269	0.0697574	-4.77755	1.77e-06	3.21e-05
CAMK1D	1664.99	0.679808	0.0840766	8.08558	6.19e-16	5.44e-14
AC121757.2	131.671	0.677584	0.18157	3.7318	0.00019012	0.00184995
CRYBG2	79.1981	0.675496	0.2365	2.85622	0.00428713	0.0241203
DNM2	7679.73	-0.331798	0.0696666	-4.76265	1.91e-06	3.45e-05
POLD1	5312.53	-0.374626	0.0786702	-4.76198	1.92e-06	3.45e-05
SH3BGRL2	271.363	0.675065	0.15474	4.36259	1.29e-05	0.00018269
TMEM214	4036.39	-0.354973	0.0745917	-4.75888	1.95e-06	3.5e-05
ATG9B	70.6192	0.675034	0.243388	2.77349	0.00554585	0.0294001
GAS1	767.819	-0.534513	0.112369	-4.75675	1.97e-06	3.53e-05
TSKS	331.394	-0.729719	0.153409	-4.75671	1.97e-06	3.53e-05
PPP2R1A	6749.81	-0.445493	0.0936813	-4.75541	1.98e-06	3.55e-05
PSMD4	4045.08	-0.34454	0.0724642	-4.75463	1.99e-06	3.56e-05
GAPDHP1	127.47	-0.936422	0.197002	-4.75336	2e-06	3.58e-05
SUOX	1247.45	-0.411688	0.0866187	-4.75287	2.01e-06	3.58e-05
ACACA	7226.92	-0.35036	0.0737209	-4.75252	2.01e-06	3.59e-05
AC109326.1	682.631	-0.468913	0.0987773	-4.74717	2.06e-06	3.68e-05
DENND5A	3334.74	-0.357538	0.0753723	-4.74362	2.1e-06	3.74e-05
PSMB7	4380.28	-0.349919	0.0737774	-4.7429	2.11e-06	3.75e-05
IFRD1	642.884	0.673909	0.112471	5.99187	2.07e-09	7.12e-08
RYR2	78.0694	0.672532	0.222592	3.02136	0.00251638	0.0157456
RPS27L	1358.28	0.671859	0.0938894	7.15585	8.32e-13	4.92e-11
ATG4D	821.953	-0.446663	0.0942963	-4.7368	2.17e-06	3.85e-05
SEL1L3	2127.77	0.671719	0.0908555	7.39327	1.43e-13	9.5e-12
OTUB1	2723.53	-0.358378	0.0757604	-4.73041	2.24e-06	3.97e-05
HNRNPM	6984.23	-0.414716	0.0877144	-4.72802	2.27e-06	4.01e-05
SEC11C	408.775	0.671407	0.119726	5.60788	2.05e-08	5.93e-07
NKX3-1	656.19	0.669436	0.100938	6.63212	3.31e-11	1.54e-09
RBM8A	111.421	0.66688	0.20316	3.28253	0.0010288	0.00748563
CCDC171	185.014	0.666465	0.155321	4.29089	1.78e-05	0.00024099
RAI2	750.675	-0.455408	0.0963963	-4.72433	2.31e-06	4.06e-05
SORBS1	1908.95	-0.381415	0.0807449	-4.72371	2.32e-06	4.07e-05
GGA2	6750.22	-0.331938	0.0702801	-4.72306	2.32e-06	4.08e-05
ACTA2	123.209	-0.917859	0.194414	-4.72116	2.35e-06	4.11e-05
PSMB6	3036.05	-0.363861	0.0770901	-4.71995	2.36e-06	4.14e-05
OLFM1	4601.95	-0.364032	0.0772184	-4.71432	2.43e-06	4.25e-05
PSAT1	3509.82	0.666048	0.104624	6.3661	1.94e-10	8.06e-09
FABP6	1181.92	-0.479557	0.101765	-4.71238	2.45e-06	4.28e-05
SLC33A1	502.807	0.665687	0.128414	5.1839	2.17e-07	4.98e-06
AC004889.1	214.389	0.665486	0.151904	4.38097	1.18e-05	0.00016948
MST1R	13812.5	-0.361961	0.0768264	-4.71141	2.46e-06	4.29e-05
ZDHHC14	650.572	0.665383	0.103216	6.44654	1.14e-10	4.94e-09
ENO3	882.903	-0.537676	0.114133	-4.71096	2.47e-06	4.29e-05
PLXNA1	8440.7	-0.332531	0.070704	-4.70314	2.56e-06	4.45e-05
KMT2E-AS1	311.704	-0.681183	0.144879	-4.70173	2.58e-06	4.48e-05
HCK	1106.96	0.663348	0.0920599	7.20562	5.78e-13	3.52e-11
DRAM1	2787.69	0.662969	0.105683	6.27315	3.54e-10	1.4e-08
CSRP2	3080.59	-0.355569	0.0757818	-4.69202	2.71e-06	4.68e-05
BAZ2A	12622.9	-0.308735	0.0658176	-4.69076	2.72e-06	4.71e-05
EMC9	904.475	-0.442271	0.0943025	-4.68991	2.73e-06	4.72e-05
LAMA5	9769.29	-0.413506	0.0882107	-4.6877	2.76e-06	4.77e-05
POR	2025.56	-0.366364	0.0781869	-4.68574	2.79e-06	4.81e-05
TAF1C	3293.38	-0.434596	0.0927675	-4.68479	2.8e-06	4.83e-05
TAP2	74.8748	0.661083	0.227079	2.91124	0.00359994	0.0209433
TFEB	276.704	0.660691	0.1407	4.69576	2.66e-06	4.61e-05
IGSF9	819.721	-0.473805	0.101267	-4.67878	2.89e-06	4.96e-05
OVGP1	62.4679	0.659956	0.25209	2.61793	0.00884641	0.0424856
FBXL16	2405.97	-0.379081	0.0810627	-4.6764	2.92e-06	5.01e-05
CLIC1	2243	-0.391842	0.0838031	-4.67574	2.93e-06	5.02e-05
KCNK15-AS1	75.3487	0.659467	0.251377	2.62342	0.00870509	0.04198
2026-09-06	1095.47	-0.40457	0.0865784	-4.67288	2.97e-06	5.08e-05
TLE3	4997.69	0.658908	0.0711455	9.26141	2.02e-20	2.87e-18
ALG12	564.261	-0.487207	0.104342	-4.66935	3.02e-06	5.16e-05
LINC02605	364.256	0.658871	0.122167	5.39318	6.92e-08	1.77e-06
APOBEC3G	67.6427	0.657407	0.242376	2.71235	0.00668082	0.0339577
PTPDC1	1201.62	0.655787	0.0880764	7.44566	9.65e-14	6.58e-12
MYBPC2	291.053	-0.664538	0.142391	-4.66699	3.06e-06	5.2e-05
DMBX1	154.381	-0.785788	0.168421	-4.66562	3.08e-06	5.23e-05
USP21	1754.96	-0.371698	0.0796771	-4.66506	3.09e-06	5.24e-05
PPP6R2	2551.13	-0.379713	0.0814241	-4.6634	3.11e-06	5.28e-05
OST4	928.492	-0.492384	0.10561	-4.66228	3.13e-06	5.3e-05
AL031432.4	61.1289	0.655671	0.256443	2.55679	0.0105644	0.0488679
RHBDD3	991.835	-0.429169	0.0920859	-4.66053	3.15e-06	5.34e-05
RWDD2A	373.085	0.655465	0.131817	4.97255	6.61e-07	1.34e-05
AC004477.1	77.8036	0.655085	0.229929	2.84907	0.0043847	0.0245138
PHF13	1456.36	-0.406822	0.0874778	-4.65057	3.31e-06	5.59e-05
PLD2	2720.23	-0.395871	0.0851265	-4.65039	3.31e-06	5.59e-05
SESN1	1096.96	0.654988	0.101585	6.44767	1.14e-10	4.91e-09
ZNF503	1371.19	0.654225	0.0934765	6.99881	2.58e-12	1.45e-10
AC006008.1	359.115	0.651825	0.124198	5.24826	1.54e-07	3.66e-06
TGM1	160.978	0.649699	0.189124	3.43531	0.00059187	0.00472403
CIT	4481.89	-0.345616	0.0743778	-4.64676	3.37e-06	5.66e-05
LINC00029	19.641	-2.28654	0.492133	-4.64617	3.38e-06	5.67e-05
HMMR	824.257	-0.550074	0.118415	-4.64531	3.4e-06	5.69e-05
GYS1	2921.1	-0.353356	0.0760873	-4.64409	3.42e-06	5.72e-05
CD81	2830.98	-0.432535	0.0931449	-4.64368	3.42e-06	5.73e-05
ARHGAP5	2592.12	0.648401	0.105751	6.13139	8.71e-10	3.2e-08
ATG9A	1397.87	-0.453177	0.0976926	-4.63881	3.5e-06	5.85e-05
BRMS1L	451.228	0.647955	0.13114	4.94092	7.78e-07	1.56e-05
CAMK1G	250.929	0.647873	0.136204	4.75663	1.97e-06	3.53e-05
TLCD2	200.863	0.646938	0.152413	4.24463	2.19e-05	0.00028978
INPP1	713.987	0.646476	0.10273	6.29295	3.11e-10	1.25e-08
RNU2-63P	122.996	-1.0574	0.228146	-4.63477	3.57e-06	5.94e-05
TPT1	29537.4	0.646239	0.111215	5.8107	6.22e-09	1.96e-07
KLHL17	2024.11	-0.547994	0.118351	-4.63025	3.65e-06	6.05e-05
SLC3A2	7707.25	0.646195	0.0737784	8.7586	1.98e-18	2.32e-16
PRRG4	2197	0.646125	0.0980694	6.58844	4.44e-11	2.02e-09
AC007906.2	67.3583	0.645766	0.252994	2.5525	0.0106953	0.0493551
ZNF519	317.349	0.645451	0.13065	4.94032	7.8e-07	1.56e-05
RYR1	95.9675	0.644705	0.208066	3.09857	0.0019446	0.0126876
AC009970.1	38.2027	-1.46221	0.316266	-4.62336	3.78e-06	6.23e-05
HOXB8	405.439	0.6437	0.145232	4.43221	9.33e-06	0.0001375
RNF187	6716.75	0.643155	0.075952	8.46792	2.5e-17	2.6e-15
ENSG00000216197	87.2038	-1.00101	0.216585	-4.62178	3.8e-06	6.26e-05
NECAB1	1201.63	0.643073	0.104767	6.13811	8.35e-10	3.09e-08
RNPEPL1	2617.74	-0.376154	0.0814505	-4.6182	3.87e-06	6.36e-05
TRAF2	3853.72	-0.417838	0.0904944	-4.61729	3.89e-06	6.38e-05
SLC35A4	3252.68	-0.41138	0.0891318	-4.61542	3.92e-06	6.44e-05
FLNB	19580.3	-0.313614	0.06796	-4.61468	3.94e-06	6.45e-05
MAP2	123.156	0.642958	0.178663	3.59871	0.0003198	0.00284825
IL11RA	420.207	0.64266	0.154208	4.16749	3.08e-05	0.0003928
TRIB2	218.835	-0.680713	0.147574	-4.61269	3.97e-06	6.5e-05
FAM210B	1477.48	0.642243	0.0929283	6.91116	4.81e-12	2.54e-10
FAM102A	1013.21	0.641966	0.0918441	6.98974	2.75e-12	1.53e-10
ENPP6	184.139	-0.70126	0.152213	-4.60711	4.08e-06	6.66e-05
RFK	1251.15	0.641524	0.116457	5.50866	3.62e-08	9.86e-07
SPATA18	450.726	0.640594	0.124395	5.14967	2.61e-07	5.89e-06
MAATS1	461.391	0.640066	0.118629	5.39552	6.83e-08	1.75e-06
ZFAS1	4414.22	0.639327	0.0762838	8.3809	5.25e-17	5.23e-15
TFPI	168.959	0.637858	0.159747	3.99293	6.53e-05	0.00074835
IFI6	166.823	0.637469	0.175584	3.63055	0.00028281	0.00257699
CHST14	1391.19	-0.457741	0.0996956	-4.59139	4.4e-06	7.13e-05
PAK4	4836.14	-0.338514	0.0737494	-4.59006	4.43e-06	7.17e-05
HNRNPL	10095.3	-0.323521	0.0705024	-4.5888	4.46e-06	7.21e-05
GABRP	76.3852	-1.15711	0.252232	-4.58749	4.49e-06	7.25e-05
HPDL	81.4958	0.635379	0.233009	2.72685	0.00639422	0.0328689
STK17B	3118.27	0.634556	0.112461	5.64248	1.68e-08	4.97e-07
MMP14	4590.69	-0.331951	0.0723883	-4.5857	4.52e-06	7.29e-05
HRK	855.924	0.634107	0.103987	6.09797	1.07e-09	3.87e-08
GSTP1	14409.9	-0.331265	0.0722674	-4.58387	4.56e-06	7.34e-05
TRABD2B	1475.78	0.63372	0.0882592	7.18021	6.96e-13	4.17e-11
SKIL	2013.15	0.632305	0.120648	5.24092	1.6e-07	3.78e-06
FOXA1	6265.99	-0.358058	0.0782344	-4.57673	4.72e-06	7.58e-05
ITGB4	7238.7	-0.334278	0.0730684	-4.57486	4.77e-06	7.64e-05
MYLIP	1330.32	-0.414898	0.0907126	-4.57377	4.79e-06	7.68e-05
PRSS22	1130.3	-0.480536	0.105133	-4.57075	4.86e-06	7.78e-05
PCSK4	283.371	-0.759061	0.166088	-4.57024	4.87e-06	7.79e-05
AP002957.1	97.6602	0.631796	0.203965	3.09757	0.00195117	0.012726
KMT5C	1300.63	-0.494752	0.108287	-4.56888	4.9e-06	7.83e-05
ENSG00000289613	86.392	0.630883	0.221371	2.84988	0.00437354	0.0244661
TSPAN18	1633.54	0.63019	0.0820791	7.67784	1.62e-14	1.22e-12
MARK2	7118.36	-0.324179	0.0710585	-4.56215	5.06e-06	8.06e-05
ZNF91	1434.58	0.629828	0.0862714	7.30054	2.87e-13	1.8e-11
SLC30A1	1865.64	0.629369	0.110306	5.70567	1.16e-08	3.5e-07
ALS2CL	745.52	0.629321	0.122207	5.14964	2.61e-07	5.89e-06
AL445933.1	174.468	0.628943	0.170811	3.6821	0.00023132	0.00217592
PDGFRL	1133.4	-0.420279	0.0922933	-4.55373	5.27e-06	8.36e-05
TPGS2	4795.83	-0.397248	0.0872467	-4.55316	5.28e-06	8.37e-05
EGOT	350.986	-0.574445	0.126209	-4.55154	5.33e-06	8.43e-05
RHBDD2	852.573	-0.447017	0.0982483	-4.54987	5.37e-06	8.49e-05
NPIPB2	93.0571	0.628941	0.208771	3.01258	0.00259033	0.0161048
DAGLB	1460.32	-0.377049	0.0829095	-4.54772	5.42e-06	8.56e-05
SLCO2B1	94.9877	0.627568	0.200175	3.13509	0.00171803	0.0114621
COL1A1	940.611	-0.462791	0.101804	-4.54591	5.47e-06	8.62e-05
SMIM14	4039.42	-0.476806	0.104916	-4.54463	5.5e-06	8.66e-05
OIP5-AS1	3488.58	0.627431	0.100038	6.27193	3.57e-10	1.41e-08
RABL6	4541.1	-0.36061	0.0793694	-4.54344	5.53e-06	8.7e-05
IFIT5	488.736	0.626256	0.125708	4.98182	6.3e-07	1.29e-05
POLR2E	6107.12	-0.335676	0.0739913	-4.5367	5.71e-06	8.97e-05
NEAT1	97778	0.626238	0.239645	2.61318	0.00897028	0.0429366
TOMM34	1728.57	-0.386211	0.0852018	-4.5329	5.82e-06	9.12e-05
IGSF8	2600.54	0.626116	0.087453	7.15946	8.1e-13	4.81e-11
C1QTNF6	476.679	0.626111	0.128058	4.88928	1.01e-06	1.95e-05
ZFHX2	1386.47	-0.471923	0.104166	-4.53049	5.88e-06	9.2e-05
PLCXD2	327.634	0.625141	0.128583	4.86179	1.16e-06	2.22e-05
CYP20A1	1031.64	0.62509	0.102229	6.11463	9.68e-10	3.52e-08
ARHGDIA	6725.67	-0.319617	0.0706403	-4.52456	6.05e-06	9.44e-05
AC005261.2	1042.49	0.624396	0.109848	5.68417	1.31e-08	3.94e-07
CFL1	22343.8	-0.355725	0.0786472	-4.52305	6.1e-06	9.49e-05
CEACAM1	667.993	0.623891	0.101243	6.16232	7.17e-10	2.67e-08
CES3	251.015	-0.70503	0.155902	-4.52226	6.12e-06	9.51e-05
CHD3	14465.8	-0.42496	0.0940158	-4.52009	6.18e-06	9.6e-05
RHPN1-AS1	241.56	-0.647418	0.143278	-4.51862	6.22e-06	9.66e-05
CSGALNACT2	673.244	0.62287	0.101663	6.12678	8.97e-10	3.29e-08
C2orf88	67.2168	0.622323	0.241213	2.57998	0.00988072	0.0464591
UQCRC1	3895.24	-0.372584	0.0825386	-4.51406	6.36e-06	9.84e-05
IQGAP3	2498.93	-0.397525	0.0880713	-4.51367	6.37e-06	9.85e-05
RNU1-2	110.717	-1.09916	0.24355	-4.51307	6.39e-06	9.87e-05
AC092117.1	266.692	-0.595974	0.132114	-4.51106	6.45e-06	9.96e-05
DEPDC1B	339.397	-0.607597	0.134696	-4.51088	6.46e-06	9.96e-05
SRRM5	71.837	0.622252	0.235369	2.64373	0.00819984	0.0401039
LINC01749	15.0129	-2.66125	0.590551	-4.50639	6.59e-06	0.00010155
ZNF165	193.301	0.622022	0.154804	4.01812	5.87e-05	0.00068622
TPRA1	4270.05	0.621988	0.074185	8.38429	5.1e-17	5.11e-15
EIF5A	19423.8	-0.355721	0.079064	-4.49916	6.82e-06	0.0001048
ALDH5A1	102.18	0.621318	0.205332	3.02592	0.00247878	0.0155625
PTPRM	1163.17	0.620893	0.0871747	7.12241	1.06e-12	6.21e-11
PDE4DIP	234.358	-0.651421	0.144906	-4.49549	6.94e-06	0.00010637
DDX60	725.367	0.619595	0.114714	5.40119	6.62e-08	1.71e-06
CCSER2	2650.29	0.619265	0.0980329	6.31691	2.67e-10	1.08e-08
TSKU	1216.84	0.618289	0.0856433	7.21934	5.22e-13	3.2e-11
ATP2C2	507.638	0.618244	0.113761	5.43457	5.49e-08	1.44e-06
ZEB1	133.881	0.617073	0.18278	3.37605	0.00073534	0.00567927
INTS1	8654.22	-0.360683	0.0804129	-4.48538	7.28e-06	0.00011099
BNIP3L	1381.01	-0.525458	0.11717	-4.48457	7.31e-06	0.00011132
RAB11FIP2	790.86	0.615749	0.114125	5.39541	6.84e-08	1.75e-06
ACY3	95.8751	0.615268	0.204415	3.0099	0.00261338	0.0162217
TPX2	5791.65	-0.35476	0.0791779	-4.48054	7.45e-06	0.00011317
SLC35E2A	231.222	-0.683367	0.152575	-4.4789	7.5e-06	0.00011385
CLMN	1702.5	0.613834	0.081015	7.5768	3.54e-14	2.56e-12
GNB2	10217.5	-0.343708	0.076756	-4.47793	7.54e-06	0.00011418
PQLC1	987.63	-0.416981	0.093119	-4.47793	7.54e-06	0.00011418
CTSO	147.782	0.613751	0.169383	3.62345	0.0002907	0.00263728
PAPSS1	2643.79	-0.385094	0.0860137	-4.47712	7.57e-06	0.00011443
LINC01504	301.967	0.613734	0.129674	4.73291	2.21e-06	3.92e-05
SREBF2-AS1	178.749	-0.809676	0.18098	-4.47385	7.68e-06	0.00011601
DDAH2	160.331	-0.768809	0.171907	-4.47224	7.74e-06	0.00011679
FLOT2	8817.19	-0.32832	0.0734163	-4.47203	7.75e-06	0.00011681
IFIT3	655.63	0.613081	0.107685	5.69331	1.25e-08	3.75e-07
ZSCAN12P1	80.6193	0.610893	0.21851	2.79572	0.00517844	0.027921
TMEM154	615.398	0.610492	0.110692	5.51524	3.48e-08	9.53e-07
RNF122	427.05	-0.51817	0.116007	-4.46672	7.94e-06	0.00011932
DGAT1	451.431	-0.493667	0.110524	-4.46661	7.95e-06	0.00011932
AC105942.1	387.021	-0.518665	0.11614	-4.46584	7.98e-06	0.00011966
CDH1	1065.19	-0.409909	0.091813	-4.46461	8.02e-06	0.00012025
RCC1	4654.53	-0.316527	0.0709146	-4.46349	8.06e-06	0.00012078
BAHCC1	2057.23	-0.434725	0.0974504	-4.46099	8.16e-06	0.0001221
MCM7	22981.5	-0.304023	0.0681953	-4.45812	8.27e-06	0.00012365
DHX30	5901.77	-0.310816	0.0697478	-4.45628	8.34e-06	0.00012462
DNAJC27-AS1	69.9699	0.610246	0.23198	2.6306	0.00852338	0.0412425
DCAKD	2110.37	-0.353383	0.0794114	-4.45003	8.59e-06	0.0001281
GTDC1	654.496	0.608454	0.103982	5.85155	4.87e-09	1.58e-07
ZNF887P	108.516	0.607955	0.198755	3.05881	0.00222218	0.0142033
CPNE2	2213.24	-0.354991	0.079863	-4.44501	8.79e-06	0.00013081
CRYBG1	2676.31	-0.347512	0.0781882	-4.44456	8.81e-06	0.00013098
SLC7A2	2196.88	0.607247	0.0941035	6.45297	1.1e-10	4.76e-09
DRC3	221.379	0.606095	0.147604	4.10623	4.02e-05	0.00049564
AC135506.1	164.446	-0.740679	0.166849	-4.43923	9.03e-06	0.00013384
LMNB2	11457.9	-0.305997	0.0689284	-4.43934	9.02e-06	0.00013384
ACSS2	1481	-0.378046	0.0851746	-4.43849	9.06e-06	0.00013419
HIST1H2AC	5583.2	-0.376236	0.0847809	-4.43774	9.09e-06	0.00013455
CCDC106	1071.06	-0.397964	0.0897308	-4.43509	9.2e-06	0.00013611
AC120114.1	381.266	-0.548181	0.123631	-4.434	9.25e-06	0.00013658
SOX12	2995.61	-0.346981	0.078253	-4.4341	9.25e-06	0.00013658
SLC9A2	333.661	0.605793	0.126596	4.78526	1.71e-06	3.11e-05
RF00072	100.37	0.605565	0.203563	2.97482	0.00293159	0.017765
WDR66	78.4368	0.605144	0.236091	2.56318	0.0103717	0.0481962
GPT2	2403.72	0.603907	0.0766822	7.87546	3.4e-15	2.74e-13
MBD3	3271.72	-0.338358	0.0763937	-4.42914	9.46e-06	0.00013915
TCEA3	137.058	0.602669	0.174168	3.46027	0.00053963	0.00439101
AL035071.1	161.069	0.60241	0.161882	3.7213	0.0001982	0.00191363
TEF	714.851	-0.457755	0.103466	-4.42422	9.68e-06	0.00014202
PSTPIP2	1328.83	0.602287	0.095261	6.3225	2.57e-10	1.04e-08
HMGN2	9935.92	-0.372561	0.0842848	-4.42026	9.86e-06	0.00014442
XPOT	7405.66	0.602226	0.0934623	6.44351	1.17e-10	5.02e-09
SPON2	315.273	-0.580005	0.131312	-4.41701	1e-05	0.00014637
SUFU	1234.57	-0.370474	0.0838814	-4.41664	1e-05	0.00014651
H3F3A	4294.51	-0.323564	0.0733454	-4.41152	1.03e-05	0.0001499
DCTN1	4606.96	-0.320746	0.0727153	-4.41099	1.03e-05	0.00015015
SNHG16	5015.88	0.602093	0.0730685	8.24012	1.72e-16	1.58e-14
BAG6	3621.64	-0.318918	0.0723585	-4.40747	1.05e-05	0.00015237
BIRC2	5112.23	0.601502	0.0961378	6.25667	3.93e-10	1.53e-08
AC006449.6	838.891	-0.460307	0.10447	-4.40613	1.05e-05	0.00015308
ENSG00000289540	72.9319	-1.0498	0.238281	-4.40574	1.05e-05	0.00015323
AKT2	4864.68	-0.312087	0.0708498	-4.40491	1.06e-05	0.0001537
STX1B	906.792	-0.530752	0.120507	-4.40435	1.06e-05	0.00015398
DCAF8	1998.77	-0.373268	0.0847663	-4.40349	1.07e-05	0.00015435
TADA3	3224.56	-0.329069	0.0747275	-4.40359	1.06e-05	0.00015435
RGS2	136.923	0.601425	0.180662	3.32901	0.00087155	0.00654854
ADAM11	102.52	0.601364	0.200008	3.0067	0.00264101	0.0163824
CNTROB	2152.82	-0.391606	0.0889824	-4.40094	1.08e-05	0.00015582
RRM2B	1480.72	0.599087	0.10007	5.98666	2.14e-09	7.34e-08
ARF5	4454.74	-0.370458	0.084276	-4.39577	1.1e-05	0.00015932
TTN	1753.65	0.597656	0.0891082	6.70708	1.99e-11	9.69e-10
AP2A1	4388.86	-0.330856	0.0752898	-4.39444	1.11e-05	0.00016005
POLH	1164.61	0.596718	0.0931797	6.40396	1.51e-10	6.4e-09
SCAMP2	2583.35	-0.323674	0.0737432	-4.3892	1.14e-05	0.0001637
TMEM161A	1317.53	-0.369115	0.0841638	-4.38568	1.16e-05	0.00016625
SCN11A	130.344	-0.788131	0.179741	-4.38481	1.16e-05	0.00016678
LYST	1152.08	0.595961	0.0980842	6.07602	1.23e-09	4.41e-08
AP2S1	2402.13	-0.375648	0.0857422	-4.38114	1.18e-05	0.00016948
AL360012.1	663.042	-0.601348	0.137374	-4.37746	1.2e-05	0.0001721
CD82	1334.34	0.593967	0.0908617	6.53704	6.27e-11	2.82e-09
ATP5F1A	14055.7	-0.394943	0.0902691	-4.37517	1.21e-05	0.00017368
LINC01767	147.953	-0.764629	0.174912	-4.37152	1.23e-05	0.00017645
AC090739.1	183.355	0.593837	0.16391	3.62294	0.00029127	0.00263983
AC061992.1	108.205	-0.951392	0.217722	-4.36975	1.24e-05	0.00017761
ZNF682	171.298	0.593641	0.160126	3.70732	0.00020946	0.00200838
NCOA7	1561.65	0.593144	0.0908628	6.52791	6.67e-11	2.97e-09
AP000704.1	100.095	0.592847	0.198948	2.97991	0.00288329	0.0175235
PRRC2C	33701.1	-0.287678	0.0659195	-4.36408	1.28e-05	0.00018172
MACC1	1290.14	0.592313	0.101827	5.81683	6e-09	1.91e-07
FAM71F2	80.2119	0.592008	0.230328	2.57028	0.0101617	0.0474567
BIRC5	2751.51	-0.418283	0.095907	-4.36134	1.29e-05	0.0001836
ZBTB7C	91.6806	0.591638	0.208474	2.83795	0.0045404	0.0251706
AC107027.3	143.18	0.591588	0.168118	3.51889	0.00043336	0.00365233
KRT2	481.795	-0.500454	0.114769	-4.36055	1.3e-05	0.00018384
CCDC6	5244.51	0.591462	0.0915152	2.09214	0.0164262	0.0257205
NDUFAF6	433.567	0.590826	0.113411	5.20962	1.89e-07	4.4e-06
C17orf67	192.318	0.587768	0.177317	3.31478	0.00091715	0.00682785
CDKN1A	7970.62	0.58774	0.0902541	6.51206	7.41e-11	3.28e-09
CREG1	2684.7	0.586941	0.0961143	6.1067	1.02e-09	3.69e-08
SLC25A37	1920.76	0.586774	0.0818382	7.16993	7.5e-13	4.47e-11
CRB3	1017.64	-0.43055	0.0989029	-4.35325	1.34e-05	0.00018906
PIP5K1C	2830.85	-0.331635	0.0762088	-4.35166	1.35e-05	0.0001903
ADAM23	1916.84	-0.35579	0.081767	-4.35126	1.35e-05	0.0001905
CXADR	1082.43	0.585383	0.121676	4.81099	1.5e-06	2.77e-05
CENPE	1642.74	-0.344326	0.0791566	-4.34993	1.36e-05	0.00019137
ADM2	3385.12	0.58511	0.0765081	7.64769	2.05e-14	1.53e-12
NDUFS5	653.206	-0.594397	0.136678	-4.34887	1.37e-05	0.00019201
PPP1R18	572.493	-0.457508	0.105229	-4.34774	1.38e-05	0.00019286
CD9	6558.88	-0.373544	0.0860296	-4.34204	1.41e-05	0.00019778
SLAIN1	1106.02	-0.414993	0.0955928	-4.34125	1.42e-05	0.00019834
S100A14	2381.84	0.585041	0.0841781	6.95004	3.65e-12	1.98e-10
AFAP1L2	761.793	-0.445868	0.102869	-4.33432	1.46e-05	0.00020439
TMTC2	1497.47	-0.384217	0.0886486	-4.33416	1.46e-05	0.00020439
GPR155	134.889	0.584073	0.187296	3.11845	0.00181803	0.0119962
ZNF260	497.284	0.582926	0.123376	4.72478	2.3e-06	4.06e-05
KANSL1	2061.35	-0.377309	0.0870742	-4.33319	1.47e-05	0.00020483
ZNF333	716.457	0.581348	0.0963137	6.03598	1.58e-09	5.5e-08
FAXDC2	207.675	0.581341	0.161917	3.59036	0.00033022	0.002919
KDM3B	7839.15	-0.324132	0.0748275	-4.33173	1.48e-05	0.00020573
EPHA7	133.697	-0.777674	0.179557	-4.33107	1.48e-05	0.0002062
PCYT1B	31.204	-1.5684	0.362172	-4.33054	1.49e-05	0.00020654
PPIAP22	1260.65	-0.380969	0.088034	-4.32752	1.51e-05	0.00020923
KDM6A	1979.64	-0.359872	0.0831649	-4.32721	1.51e-05	0.00020937
PTBP2	1195.2	-0.403353	0.0932455	-4.32571	1.52e-05	0.00021064
NELL2	1863.57	-0.407431	0.0942113	-4.32465	1.53e-05	0.0002115
OR7E83P	176.765	0.580502	0.154316	3.76179	0.0001687	0.00166418
CCDC69	505.57	0.579971	0.107364	5.4019	6.59e-08	1.7e-06
XKR9	173.086	0.579702	0.167363	3.46373	0.00053273	0.00434438
FBXO32	440.345	0.578282	0.117903	4.90473	9.36e-07	1.83e-05
KCTD12	492.584	0.576473	0.124519	4.62959	3.66e-06	6.07e-05
SLC9A5	164.725	0.575579	0.205158	2.80553	0.00502334	0.0272107
TP53I3	632.73	0.575174	0.13305	4.32301	1.54e-05	0.00021292
C5orf56	233.911	0.573398	0.148835	3.85258	0.00011688	0.00121384
RPF2	1119.82	0.573345	0.0964976	5.94155	2.82e-09	9.51e-08
AC108477.2	1130.93	0.572285	0.0877404	6.52248	6.92e-11	3.07e-09
IRX3	5677.46	-0.458108	0.106277	-4.31049	1.63e-05	0.00022368
ZNF112	92.781	0.570625	0.207445	2.75073	0.00594626	0.0310894
RASSF6	107.696	0.570407	0.192587	2.96182	0.00305829	0.0183892
RALGPS2	586.146	-0.572369	0.132885	-4.30727	1.65e-05	0.00022646
BSN	574.44	0.568451	0.111961	5.07724	3.83e-07	8.29e-06
AC004967.2	134.709	0.56821	0.174126	3.26322	0.00110155	0.00794978
SLC4A2	4589.78	-0.348053	0.0809008	-4.30222	1.69e-05	0.00023117
AC007342.5	238.056	0.56814	0.155238	3.6598	0.00025242	0.0023389
HS3ST3B1	113.13	0.567635	0.191641	2.96197	0.0030568	0.0183862
CAMK4	96.7818	0.5674	0.208298	2.72398	0.00645009	0.0330558
ZNF385C	125.739	0.567339	0.182532	3.10816	0.00188259	0.0123652
CLEC16A	27094.3	-0.287298	0.0668595	-4.29705	1.73e-05	0.00023577
CNKSR3	608.455	0.566333	0.11506	4.92205	8.56e-07	1.7e-05
GPX1P1	512.009	0.565873	0.12605	4.48926	7.15e-06	0.00010907
ADORA1	142.35	0.56555	0.172997	3.26914	0.00107875	0.00780944
WIPI1	245.592	0.564836	0.135577	4.16616	3.1e-05	0.00039482
PTGER4	2667.49	-0.339572	0.0791288	-4.29138	1.78e-05	0.00024099
GSTZ1	615.375	-0.465994	0.108592	-4.29122	1.78e-05	0.00024099
SGTB	215.665	0.564696	0.164017	3.44292	0.00057547	0.00462613
LF3	586.64	-0.535988	0.124909	-4.29104	1.78e-05	0.00024099
MED12	3427.95	-0.329534	0.0768073	-4.2904	1.78e-05	0.00024135
DDX60L	659.383	0.563511	0.121219	4.64871	3.34e-06	5.62e-05
GALNT17	1478.76	-0.353719	0.0824728	-4.28892	1.8e-05	0.00024262
UCHL3	92.404	0.563006	0.215355	2.61432	0.00894051	0.0428161
PBX2	799.792	-0.413091	0.0964409	-4.28336	1.84e-05	0.0002484
RAB25	3070.97	-0.343438	0.0802425	-4.28	1.87e-05	0.00025199
NDUFB4	1758.53	-0.353556	0.08267	-4.27672	1.9e-05	0.00025555
AL356740.3	33.1608	-1.48536	0.347385	-4.27582	1.9e-05	0.00025621
AC008755.1	3881.7	-0.320416	0.0749359	-4.27587	1.9e-05	0.00025621
MTAP	1404.48	0.561532	0.0886006	6.33779	2.33e-10	9.57e-09
OTUD6B-AS1	440.826	0.560488	0.116664	4.80428	1.55e-06	2.86e-05
S1PR2	1065.37	-0.396453	0.0927821	-4.27294	1.93e-05	0.00025898
CARM1	2597.9	-0.324127	0.0758583	-4.27279	1.93e-05	0.00025898
ITSN1	965.435	-0.379527	0.0888689	-4.27064	1.95e-05	0.0002613
HSPA13	1898.79	0.560461	0.113137	4.95384	7.28e-07	1.47e-05
LIPT1	131.212	0.560458	0.192585	2.91019	0.00361204	0.0210071
MYC	6682.13	-0.604355	0.071322	4.26735	1.98e-05	0.00026461
ERN1	1279.8	0.560302	0.0840719	6.66456	2.65e-11	1.26e-09
DLX3	115.237	0.559037	0.187551	2.98071	0.00287581	0.0174838
AC067838.1	115.36	0.558311	0.202622	2.75543	0.00586145	0.0307668
LAMB1	5587.22	-0.321472	0.0754185	-4.26251	2.02e-05	0.00026963
CAD	13107.8	-0.313215	0.0734877	-4.26214	2.02e-05	0.00026988
KALRN	362.457	-0.541603	0.127258	-4.25593	2.08e-05	0.00027728
HES2	1121.62	0.558262	0.0964928	5.78553	7.23e-09	2.25e-07
ARHGAP31	10093.3	0.558138	0.072397	7.70941	1.26e-14	9.73e-13
EBNA-1	48.7416	-1.20489	0.283405	-4.25148	2.12e-05	0.00028225
CLEC2L	46.1731	-1.22624	0.288467	-4.25089	2.13e-05	0.00028279
BALF5	1768.14	-0.435522	0.102497	-4.24912	2.15e-05	0.00028484
GUSB	2949.41	-0.324548	0.0763903	-4.24855	2.15e-05	0.00028536
LARS2	2263.9	-0.323255	0.0761364	-4.24573	2.18e-05	0.00028876
KDM4B	2481.04	-0.322252	0.0759063	-4.24538	2.18e-05	0.00028901
TULP4	3017.45	0.557566	0.0765186	7.28667	3.18e-13	1.99e-11
AC079781.5	80.8119	0.55733	0.215798	2.58264	0.00980462	0.0462062
LYRM1	621.301	0.557276	0.106591	5.22817	1.71e-07	4.03e-06
TK1	4335.71	-0.361734	0.0853369	-4.23889	2.25e-05	0.00029665
SH2D3C	705.384	-0.419946	0.09908	-4.23845	2.25e-05	0.00029702
AC098829.1	174.57	0.556306	0.172131	3.23187	0.00122983	0.00870414
DPF2	2938.84	-0.32098	0.0758065	-4.2342	2.29e-05	0.0003022
TRIM35	1699.31	0.555972	0.0799996	6.94968	3.66e-12	1.98e-10
TNKS1BP1	11238.2	-0.309105	0.0730864	-4.22931	2.34e-05	0.00030826
CCR10	87.5415	-0.992159	0.234585	-4.22942	2.34e-05	0.00030826
AC114550.1	26.9427	-1.59619	0.377932	-4.2235	2.41e-05	0.0003161
TMEM210	75.7805	-0.977324	0.231545	-4.22087	2.43e-05	0.00031957
CYP27C1	20.4203	-2.04171	0.483944	-4.2189	2.45e-05	0.00032215
FBXW4	1226.14	-0.372201	0.0882326	-4.21841	2.46e-05	0.00032261
HDHD5	2402.95	-0.351996	0.0834456	-4.21826	2.46e-05	0.00032261
RRN3P1	382.933	0.555666	0.116355	4.77561	1.79e-06	3.24e-05
NFKBIZ	1840.29	0.555536	0.0928782	5.98134	2.21e-09	7.57e-08
RGS12	793.138	-0.386381	0.0917058	-4.21326	2.52e-05	0.00032915
PCNT	4158.99	-0.389033	0.0924129	-4.20973	2.56e-05	0.0003341
OLR1	24.2566	-1.71674	0.407948	-4.20824	2.57e-05	0.00033608
SLC25A45	184.688	-0.685997	0.163033	-4.20771	2.58e-05	0.00033663
TPM1	997.367	0.551746	0.0880684	6.26498	3.73e-10	1.46e-08
PCDH12	94.9143	0.551432	0.205303	2.68594	0.00723253	0.036258
FOSL2	28300	-0.30377	0.072286	-4.20233	2.64e-05	0.00034377
RAB3D	1338.64	-0.422018	0.100425	-4.20233	2.64e-05	0.00034377
NGRN	920.989	0.551398	0.0998813	5.52054	3.38e-08	9.32e-07
AL356599.1	95.3145	0.550982	0.209063	2.63549	0.00840164	0.0408336
CACNA1G	435.845	0.550556	0.112306	4.90229	9.47e-07	1.84e-05
LRRC8A	1651.16	-0.372153	0.0886241	-4.19923	2.68e-05	0.00034753
DLL4	740.414	-0.417784	0.0995157	-4.19817	2.69e-05	0.00034893
RECQL4	5316.48	-0.401258	0.0956124	-4.19671	2.71e-05	0.00035094
UTP23	463.914	0.550437	0.137356	4.00738	6.14e-05	0.00071059
C3orf80	117.475	0.550333	0.187896	2.92892	0.00340144	0.0200261
CRABP2	456.6	-0.462409	0.110242	-4.19447	2.74e-05	0.00035343
ZNF267	3072.93	0.550253	0.0800443	6.87436	6.23e-12	3.23e-10
ULBP2	1518.88	0.549522	0.0927599	5.92413	3.14e-09	1.05e-07
TNFAIP8	1781.94	0.549363	0.0947028	5.80092	6.6e-09	2.06e-07
ASTN2	354.993	0.548443	0.125479	4.3708	1.24e-05	0.0001769
LINC01152	116.748	0.547815	0.196504	2.7878	0.00530669	0.0284724
ZNF780B	438.212	0.54779	0.122369	4.47654	7.59e-06	0.00011465
ACKR1	145.505	-0.724142	0.172829	-4.18994	2.79e-05	0.00035908
RAB1B	1902.8	-0.363826	0.0868817	-4.18761	2.82e-05	0.00036254
ADSL	640.105	0.545878	0.110668	4.93256	8.12e-07	1.62e-05
UTP25	1569.19	0.545536	0.0843816	6.4651	1.01e-10	4.43e-09
PHLDA3	1882.95	0.54539	0.0816962	6.67583	2.46e-11	1.18e-09
GM2A	1642.22	0.545151	0.096726	5.63603	1.74e-08	5.12e-07
ISCU	4029.13	0.544751	0.0823869	6.61211	3.79e-11	1.75e-09
SLC25A16	723.142	0.544635	0.10327	5.27388	1.34e-07	3.22e-06
AJ011932.1	40.1106	-1.31717	0.315358	-4.17674	2.96e-05	0.00037864
SEL1L	4985.05	0.54327	0.099965	5.4346	5.49e-08	1.44e-06
AGR2	46.2211	-1.20713	0.289472	-4.1701	3.04e-05	0.00038912
CNTD1	1092.62	-0.365053	0.0875572	-4.16931	3.06e-05	0.00039021
LINC01521	286.268	-0.539621	0.129456	-4.16838	3.07e-05	0.00039153
PINLYP	141.148	0.543265	0.180023	3.01776	0.00254654	0.0159076
UBA7	269.002	0.542732	0.13413	4.04631	5.2e-05	0.00062151
SEMA4C	5275.41	-0.314544	0.0755285	-4.16457	3.12e-05	0.00039731
AL591686.2	43.2501	-1.2229	0.293688	-4.16394	3.13e-05	0.00039814
TCAF1	2247.67	-0.337231	0.0810021	-4.16324	3.14e-05	0.00039909
FCN3	97.5055	-0.94408	0.226804	-4.16253	3.15e-05	0.00040005
BATF3	92.1175	0.542043	0.204332	2.65276	0.00798366	0.0391803
SH3BP5	407.948	-0.555327	0.133464	-4.16086	3.17e-05	0.00040244
TPRG1L	1849.03	0.542025	0.0975239	5.55787	2.73e-08	7.69e-07
MYH14	11421.7	-0.318439	0.0765797	-4.15827	3.21e-05	0.00040648
ENDOD1	717.112	0.542021	0.119811	4.52397	6.07e-06	9.46e-05
HOTTIP	118.35	-0.777856	0.187255	-4.15398	3.27e-05	0.00041361
HLA-DPA1	2070.9	-0.321101	0.0773075	-4.15355	3.27e-05	0.00041411
RPS26P21	98.5175	0.541491	0.200544	2.70012	0.00693154	0.0350034
ZNF83	270.744	0.540811	0.135511	3.99089	6.58e-05	0.00075256
SELENON	4639.33	-0.322638	0.077783	-4.14792	3.36e-05	0.00042356
ENSG00000288701	16181.9	-0.283394	0.0683313	-4.14735	3.36e-05	0.00042405
HNRNPA1	25680.3	-0.309219	0.0745557	-4.14749	3.36e-05	0.00042405
PCYT2	1915.26	-0.359697	0.0867914	-4.14439	3.41e-05	0.00042928
DAZAP1	8774.73	-0.360691	0.0870447	-4.14374	3.42e-05	0.0004302
ASAH1	7987.35	0.540378	0.0912123	5.9244	3.13e-09	1.05e-07
SPTBN1	12839.5	-0.288517	0.0697081	-4.13893	3.49e-05	0.00043874
TBX6	507.287	-0.518924	0.125386	-4.13861	3.49e-05	0.00043905
DNAJC10	4585.1	0.540009	0.0986887	5.47184	4.45e-08	1.19e-06
AMOTL2	3296.84	0.539874	0.0786666	6.86282	6.75e-12	3.49e-10
SLC39A14	7461.43	0.538897	0.0949557	5.67525	1.38e-08	4.14e-07
ZNF383	226.681	0.538613	0.14468	3.72279	0.00019703	0.00190465
PAQR5	168.614	0.538461	0.15866	3.39381	0.00068928	0.0053651
FCSK	1374.95	-0.377331	0.0912567	-4.13483	3.55e-05	0.00044453
MAML1	2585.14	-0.330914	0.0800734	-4.13263	3.59e-05	0.00044851
MXD3	607.85	-0.533277	0.129055	-4.13218	3.59e-05	0.00044908
EPB41L1	3651.46	-0.297845	0.0720959	-4.13122	3.61e-05	0.00045066
MRPL48	681.369	0.538002	0.102064	5.27121	1.36e-07	3.25e-06
APLF	405.918	0.53785	0.119491	4.50118	6.76e-06	0.0001039
TSC22D4	3192.09	-0.322575	0.0781654	-4.12682	3.68e-05	0.00045814
AC016876.1	480.47	-0.47033	0.113968	-4.12685	3.68e-05	0.00045814
PITPNC1	1435.34	0.537472	0.098018	5.4834	4.17e-08	1.13e-06
TCEA2	1592.13	-0.34348	0.0833479	-4.12104	3.77e-05	0.00046916
GTF2F1	3632.36	-0.303267	0.073614	-4.11969	3.79e-05	0.00047162
SCNN1D	195.403	-0.645414	0.156708	-4.11857	3.81e-05	0.00047296
NELFA	2260.65	-0.332059	0.0806227	-4.11868	3.81e-05	0.00047296
DNMT1	8502.83	-0.293982	0.0713787	-4.11862	3.81e-05	0.00047296
TRIM66	1578.99	-0.35104	0.0852562	-4.11747	3.83e-05	0.00047491
AC007038.1	100.977	0.537274	0.200103	2.685	0.00725307	0.0363219
METTL1	640.162	0.5369	0.107533	4.99289	5.95e-07	1.23e-05
KDELR1	6767.75	-0.303802	0.0738214	-4.11536	3.87e-05	0.00047862
FNIP2	1183.87	0.535732	0.108455	4.93968	7.83e-07	1.56e-05
KCTD19	190.441	0.535579	0.179561	2.98271	0.00285709	0.017404
NPIPP1	206.438	0.535317	0.152819	3.50296	0.00046013	0.00383967
AC107884.1	456.504	-0.473055	0.115157	-4.1079	3.99e-05	0.00049272
FYN	1184.26	0.534914	0.0856795	6.2432	4.29e-10	1.66e-08
EPM2A	311.692	0.534791	0.12447	4.29656	1.73e-05	0.00023612
TPCN1	2012.27	0.534463	0.077724	6.87643	6.14e-12	3.2e-10
PGD	14730.4	-0.297402	0.0724467	-4.10511	4.04e-05	0.00049738
SLC22A17	252.962	0.532536	0.15548	3.42512	0.00061453	0.00487694
CBX2	459.581	-0.478662	0.116725	-4.10076	4.12e-05	0.00050616
LAMTOR3	1313.35	0.532321	0.122003	4.36319	1.28e-05	0.00018233
LYPD5	254.165	0.532242	0.135608	3.92485	8.68e-05	0.00094903
PSD3	3407.22	0.532184	0.0921707	5.77389	7.75e-09	2.4e-07
RCC1L	805.558	-0.430177	0.10509	-4.0934	4.25e-05	0.00051996
C8orf58	166.103	-0.662921	0.161952	-4.09331	4.25e-05	0.00051996
GAB2	1213.83	0.531311	0.0840314	6.32276	2.57e-10	1.04e-08
AC023494.1	263.915	0.530908	0.132837	3.99668	6.42e-05	0.0007398
FAAH2	455.009	-0.463035	0.113109	-4.09369	4.25e-05	0.00051996
CABIN1	5452.12	-0.310005	0.075747	-4.09264	4.26e-05	0.00052079
RBX1	1715.81	-0.344906	0.084273	-4.09272	4.26e-05	0.00052079
EPN1	5126.67	-0.321157	0.0784991	-4.09123	4.29e-05	0.00052363
PHRF1	5057.34	-0.355264	0.0868925	-4.08854	4.34e-05	0.00052938
ZNF217	5118.7	-0.361357	0.0884118	-4.0872	4.37e-05	0.0005321
TP53TG1	195.967	0.530702	0.148698	3.569	0.00035834	0.00312904
ADO	1843.43	0.530598	0.100591	5.27479	1.33e-07	3.21e-06
MC1R	171.549	-0.708692	0.173623	-4.08178	4.47e-05	0.0005436
BDKRB2	383.671	0.530279	0.11699	4.5327	5.82e-06	9.12e-05
FBRS	17089.8	-0.324457	0.0795211	-4.08014	4.5e-05	0.00054696
DNAH1	390.219	0.529951	0.153987	3.44152	0.00057845	0.00464605
AC145676.1	138.202	-0.747449	0.183332	-4.07702	4.56e-05	0.00055339
LINC01569	1075.59	-0.372093	0.0912817	-4.07632	4.58e-05	0.00055471
RPS2	161074	-0.263232	0.0645795	-4.0761	4.58e-05	0.00055487
CRELD2	1399.77	-0.377499	0.0926274	-4.07546	4.59e-05	0.00055604
STS	120.92	0.529892	0.18236	2.90574	0.00366382	0.0212353
NT5C	441.99	-0.541338	0.132893	-4.07349	4.63e-05	0.00056003
AC008013.1	239.926	0.528145	0.15474	3.41312	0.00064224	0.00506455
FOXM1	6338.46	-0.293638	0.0721298	-4.07096	4.68e-05	0.00056541
HS3ST4	1200.59	0.52744	0.0974329	5.41336	6.19e-08	1.6e-06
EFNB1	3313.27	0.526224	0.0789068	6.66893	2.58e-11	1.23e-09
ENSG00000289353	244.94	0.526085	0.145669	3.61152	0.00030441	0.00273236
ADCY6	3173.64	-0.303944	0.0747304	-4.06721	4.76e-05	0.00057312
TBILA	196.834	0.525897	0.158666	3.31449	0.0009181	0.0068295
RNF19B	2592.92	0.525652	0.0835984	6.28783	3.22e-10	1.28e-08
GRAMD2B	610.396	-0.417346	0.102709	-4.06338	4.84e-05	0.00058146
RBPJL	30.972	-1.46774	0.361289	-4.06251	4.85e-05	0.00058326
ADPRM	137.564	0.525454	0.185493	2.83275	0.00461502	0.0255182
CDC25B	3102.77	-0.31306	0.0771197	-4.0594	4.92e-05	0.00059033
PRDX2	2919.85	-0.372598	0.0918144	-4.05817	4.95e-05	0.00059307
HSPA9	20573.7	0.525046	0.0766836	6.84691	7.55e-12	3.85e-10
BLOC1S2	826.746	0.524917	0.101067	5.19375	2.06e-07	4.75e-06
DOC2B	485.964	0.524894	0.15318	3.42664	0.0006111	0.00485389
MTO1	502.737	0.523718	0.111166	4.71114	2.46e-06	4.29e-05
SLC46A3	167.627	-0.729234	0.180171	-4.04745	5.18e-05	0.00061889
TMEM9B	724.141	0.523291	0.10852	4.82208	1.42e-06	2.64e-05
LINC01647	15.5824	-2.28504	0.564771	-4.04595	5.21e-05	0.00062166
AEN	4748.87	0.523265	0.0779207	6.71535	1.88e-11	9.2e-10
RNF145	9685.17	-0.385894	0.0953836	-4.0457	5.22e-05	0.00062193
CCNB1	1612.5	-0.413351	0.10219	-4.04493	5.23e-05	0.00062357
HSPH1	7677.02	0.52296	0.0857607	6.0979	1.07e-09	3.87e-08
SLC44A5	390.371	0.522277	0.12623	4.13749	3.51e-05	0.00044031
GDPGP1	267.548	0.52111	0.136273	3.82403	0.00013129	0.00134791
LSM14B	2664.58	-0.307141	0.0760146	-4.04055	5.33e-05	0.00063372
ENSG00000163486	792.446	-0.398945	0.0987522	-4.03986	5.35e-05	0.00063479
HLCS	1711.18	0.520977	0.0931701	5.59168	2.25e-08	6.46e-07
STK35	3079.1	-0.310063	0.0767568	-4.03956	5.36e-05	0.0006352
POGLUT1	2272.73	0.52036	0.0962438	5.40668	6.42e-08	1.66e-06
EIF5A2	1054.64	0.520221	0.12867	4.04305	5.28e-05	0.00062781
LBR	5343.97	-0.404309	0.100167	-4.03634	5.43e-05	0.00064274
FAM83F	5931.07	0.520188	0.0703566	7.39359	1.43e-13	9.5e-12
IQSEC1	3773.48	-0.298566	0.0739819	-4.03567	5.44e-05	0.00064353
SHB	1459.88	0.519989	0.0819281	6.34689	2.2e-10	9.06e-09
ATP8B3	66.3295	-0.966133	0.239411	-4.03545	5.45e-05	0.00064353
FAM86B3P	898.584	0.518873	0.100172	5.17981	2.22e-07	5.08e-06
DCBLD2	7168.24	0.518755	0.0901204	5.75625	8.6e-09	2.64e-07
EMC10	3498.68	-0.307813	0.076294	-4.03457	5.47e-05	0.00064474
ATP6V1FNB	112.234	0.518643	0.193068	2.68632	0.00722431	0.0362266
KRT7-AS	150.179	0.517957	0.178889	2.89541	0.00378664	0.0218293
ASNS	481.142	0.517883	0.106673	4.85487	1.2e-06	2.29e-05
BRAT1	1994.28	-0.352988	0.0876157	-4.02882	5.61e-05	0.00065904
MOSPD3	414.374	-0.501793	0.124651	-4.02559	5.68e-05	0.00066772
MADD	4115.6	-0.283292	0.0703783	-4.02528	5.69e-05	0.00066778
SLX4	1600.72	-0.361735	0.0898659	-4.02528	5.69e-05	0.00066778
PLEKHB2	3476.76	0.517784	0.0980871	5.27882	1.3e-07	3.15e-06
GCNT2	86.03	-0.912693	0.226869	-4.02299	5.75e-05	0.00067345
OR7E22P	116.473	0.51741	0.183837	2.8145	0.00488525	0.0267034
NELFB	2831.55	-0.303915	0.0756188	-4.01904	5.84e-05	0.00068399
RNFT1	239.744	0.517401	0.143455	3.60671	0.00031011	0.00277014
MEN1	2528.58	-0.316572	0.0787948	-4.01768	5.88e-05	0.00068708
WNT10B	2336.55	-0.308234	0.0767311	-4.01706	5.89e-05	0.00068844
MEGF6	490.257	0.517028	0.117016	4.41842	9.94e-06	0.00014554
AC012513.3	242.105	0.516677	0.140252	3.68392	0.00022967	0.00216149
HSD3B7	591.377	-0.431999	0.107594	-4.01508	5.94e-05	0.00069296
SLC7A8	418.917	0.516423	0.111095	4.64849	3.34e-06	5.62e-05
PIN1	1958.99	-0.337874	0.0841792	-4.01374	5.98e-05	0.00069602
EIF2AK2	7282.71	0.516056	0.0966936	5.33702	9.45e-08	2.36e-06
ZNF10	121.915	0.516033	0.191626	2.69292	0.00708303	0.0356043
CENPW	712.314	-0.437946	0.109186	-4.01099	6.05e-05	0.00070287
CUTALP	1363.57	0.515977	0.0854151	6.04082	1.53e-09	5.38e-08
PIAS1	3474.02	-0.312618	0.0779557	-4.0102	6.07e-05	0.00070437
DAAM1	989.986	-0.393311	0.0980844	-4.00992	6.07e-05	0.00070475
PYROXD2	258.571	-0.582833	0.145363	-4.00949	6.09e-05	0.00070559
AC005261.6	152.163	0.515691	0.164823	3.12876	0.00175548	0.011666
CYP27B1	393.769	0.515524	0.13742	3.75144	0.00017582	0.00172524
DUSP5	1719.44	0.515337	0.0825708	6.24115	4.34e-10	1.68e-08
ARHGAP23	472.187	0.515245	0.111482	4.62178	3.8e-06	6.26e-05
AC009133.1	331.497	-0.564642	0.140932	-4.0065	6.16e-05	0.00071237
FAM83D	1514.22	-0.442343	0.110444	-4.00513	6.2e-05	0.00071606
SLC27A3	298.027	-0.513964	0.128342	-4.00463	6.21e-05	0.00071713
PCK2	2711.81	0.514975	0.0751866	6.8493	7.42e-12	3.81e-10
CEP85L	704.769	0.51448	0.114201	4.50503	6.64e-06	0.00010212
RRAGD	1421.2	0.513385	0.0932829	5.50352	3.72e-08	1.01e-06
IQCJ-SCHIP1	176.536	0.513359	0.19838	2.58776	0.00966024	0.0457024
ALDOA	2560.22	-0.389028	0.0973444	-3.99641	6.43e-05	0.0007402
TNNT1	2005.53	-0.35539	0.0889355	-3.99604	6.44e-05	0.00074088
ILVBL	1199.12	-0.358873	0.0898325	-3.99491	6.47e-05	0.00074396
AC016405.3	73.3799	-0.915206	0.229115	-3.99453	6.48e-05	0.00074469
ZMAT1	213.615	0.512932	0.143967	3.56283	0.00036688	0.00319607
AP4M1	554.966	-0.459823	0.115152	-3.99319	6.52e-05	0.00074799
FGF2	1049.21	0.512688	0.0945748	5.42098	5.93e-08	1.54e-06
SSH2	1760.01	-0.32352	0.081033	-3.99244	6.54e-05	0.00074944
FMO1	63.7473	-1.03286	0.258751	-3.99172	6.56e-05	0.00075125
TSPAN14	10283.4	-0.306379	0.0767699	-3.99088	6.58e-05	0.00075256
CIC	5069.42	-0.347005	0.0869497	-3.99088	6.58e-05	0.00075256
ERAP2	599.526	0.512453	0.101152	5.06618	4.06e-07	8.75e-06
ITIH5	60.9831	-1.06455	0.266852	-3.98927	6.63e-05	0.00075628
AP1B1	9442.87	-0.275889	0.0691569	-3.98932	6.63e-05	0.00075628
ASB9	233.63	-0.578405	0.144981	-3.98952	6.62e-05	0.00075628
BMI1	1206.23	-1.08661	0.272403	-3.98899	6.64e-05	0.00075659
PROCA1	300.934	-0.580871	0.145623	-3.98888	6.64e-05	0.00075659
LZTS2	1983.44	-0.355944	0.0892423	-3.98851	6.65e-05	0.00075732
AVIL	164.231	0.512371	0.169495	3.02293	0.00250341	0.0156751
MRFAP1	7787.24	-0.271182	0.0679987	-3.98804	6.66e-05	0.0007579
PABPC1L	2049.94	0.511843	0.115455	4.43327	9.28e-06	0.00013693
NAT14	711.373	-0.443353	0.111253	-3.98509	6.75e-05	0.00076645
DNAH14	304.408	0.511488	0.128248	3.98826	6.66e-05	0.00075765
MYL6	6394.34	-0.279413	0.0701861	-3.98103	6.86e-05	0.00077869
AC011298.1	51.3958	-1.10578	0.277864	-3.97955	6.9e-05	0.00078307
AC108868.2	95.4733	-0.795139	0.199851	-3.97866	6.93e-05	0.00078554
VPS28	950.265	-0.377663	0.0949394	-3.97794	6.95e-05	0.00078744
DTYMK	1902.31	-0.351225	0.0883259	-3.97647	6.99e-05	0.00079184
ASPM	4414.19	-0.368651	0.0928469	-3.97053	7.17e-05	0.00081105
TNFRSF21	123.963	0.510809	0.192133	2.65863	0.00784602	0.0386575
ZMYND8	1370.67	-0.339424	0.0855394	-3.96804	7.25e-05	0.00081887
EFNA4	370.694	-0.459996	0.115997	-3.9656	7.32e-05	0.0008268
NFE2L3	4126.66	-0.329995	0.0832326	-3.96474	7.35e-05	0.0008293
SNHG5	1016.02	0.510777	0.0891476	5.72956	1.01e-08	3.07e-07
STRN4	5333.02	-0.281119	0.0709091	-3.96449	7.36e-05	0.00082951
MFAP3L	804.62	0.51074	0.102834	4.96666	6.81e-07	1.38e-05
TMED1	192.406	-0.61345	0.154814	-3.96251	7.42e-05	0.00083506
SWT1	180.322	0.509783	0.160666	3.17293	0.00150909	0.0103005
ELAC2	4395.88	-0.289536	0.073118	-3.95984	7.5e-05	0.00084343
HIST1H4C	6280.23	-0.4024	0.101647	-3.9588	7.53e-05	0.0008466
HSPB1	33060	-0.353643	0.0893352	-3.95861	7.54e-05	0.00084675
SYTL1	1432.33	0.509732	0.112662	4.52444	6.06e-06	9.44e-05
CD58	207.664	0.509577	0.147836	3.4469	0.00056705	0.00457023
TPP1	5883.31	0.509536	0.0870419	5.85391	4.8e-09	1.56e-07
HS6ST1	4356.6	-0.282788	0.0714865	-3.95583	7.63e-05	0.00085462
ERLIN2	4034.72	0.509474	0.0878935	5.79649	6.77e-09	2.11e-07
CRMP1	2405.05	-0.312656	0.0790706	-3.95414	7.68e-05	0.00085964
RPS2P5	7157.93	-0.327397	0.0828101	-3.95359	7.7e-05	0.0008611
CCAR2	2685.06	-0.311286	0.0787382	-3.95343	7.7e-05	0.00086114
JUP	4644.07	-0.273721	0.0692401	-3.95321	7.71e-05	0.00086143
ESRP2	3978.02	-0.287444	0.0727265	-3.9524	7.74e-05	0.00086384
NINJ1	7675.83	0.509413	0.0725911	7.01758	2.26e-12	1.28e-10
CPEB4	778.719	0.509203	0.0955668	5.32825	9.92e-08	2.46e-06
B3GLCT	342.456	0.508364	0.125443	4.05254	5.07e-05	0.00060634
EFCAB13	181.471	0.507975	0.155879	3.25878	0.0011189	0.00805628
PLA2G6	1189.51	-0.406846	0.102979	-3.95075	7.79e-05	0.00086724
AC091729.3	783.584	-0.369668	0.093605	-3.94923	7.84e-05	0.00087222
AP3B2	314.659	0.506046	0.132473	3.81998	0.00013346	0.00136872
SLC13A4	198.764	0.505766	0.158932	3.18228	0.0014612	0.0100509
NAV2	1809.12	-0.329665	0.0835683	-3.94486	7.98e-05	0.0008867
MOSPD1	295.668	0.505495	0.137621	3.67311	0.00023962	0.00224263
AC100810.1	342.375	0.505457	0.126043	4.01019	6.07e-05	0.00070437
RIOK3	1351.75	0.503819	0.090559	5.56343	2.65e-08	7.49e-07
MRPL28	2239.52	-0.319673	0.081064	-3.94346	8.03e-05	0.00088976
PLEKHA6	341.301	0.503783	0.130397	3.86347	0.00011179	0.00116764
CD320	1538.5	-0.373604	0.0947673	-3.94232	8.07e-05	0.00089331
Z92544.2	220.772	0.502366	0.15414	3.25915	0.00111748	0.00804913
ZBTB8A	212.065	0.501537	0.174276	2.87783	0.0040042	0.022821
TLE6	212.343	0.501151	0.148754	3.369	0.00075442	0.00580904
ENSG00000289056	91.0128	-0.867142	0.220179	-3.93835	8.2e-05	0.0009057
SYNGR3	4122.55	-0.292825	0.074376	-3.93709	8.25e-05	0.0009099
TIGAR	1420.51	0.501021	0.0901008	5.56067	2.69e-08	7.59e-07
RAB11FIP4	5472.1	-0.281312	0.0715182	-3.93343	8.37e-05	0.00092281
CYC1	4538.88	-0.332169	0.0844688	-3.93245	8.41e-05	0.00092547
PLIN3	1147.11	-0.398862	0.101428	-3.93248	8.41e-05	0.00092547
SEPHS2	4976.33	0.500874	0.0888126	5.63967	1.7e-08	5.04e-07
DHFR2	352.861	-0.501506	0.127562	-3.93146	8.44e-05	0.00092818
PARP1	13225.5	-0.283243	0.0720541	-3.93098	8.46e-05	0.00092949
NDUFS2	2872.18	-0.310549	0.0790172	-3.93015	8.49e-05	0.00093163
CCDC122	321.361	0.500441	0.134796	3.7126	0.00020515	0.00197147
TRIM41	2626.33	-0.332418	0.084655	-3.92673	8.61e-05	0.00094439
TXNRD1	3327.98	0.50004	0.0897171	5.57352	2.5e-08	7.1e-07
LAMB3	6237.25	0.499411	0.0734044	6.80356	1.02e-11	5.09e-10
VMA21	2582.95	0.498383	0.116825	4.26605	1.99e-05	0.00026597
PEX6	872.13	-0.359573	0.0916091	-3.92508	8.67e-05	0.00094868
TUBE1	411.793	0.498262	0.123334	4.03994	5.35e-05	0.00063479
AC079834.2	66.6395	-0.991048	0.252545	-3.92424	8.7e-05	0.00095088
SPG7	5849.21	-0.323197	0.0823633	-3.92405	8.71e-05	0.00095107
FBXO48	295.923	0.49755	0.135537	3.67096	0.00024164	0.00225475
RCOR3	1312.23	0.496503	0.0834593	5.94905	2.7e-09	9.14e-08
GFPT1	2579.33	0.495517	0.0913452	5.42466	5.81e-08	1.51e-06
KMT2B	5845.3	-0.356435	0.0908894	-3.92163	8.8e-05	0.0009584
BX539320.1	166.91	-0.628628	0.160367	-3.91993	8.86e-05	0.00096464
C4orf3	1980.26	-0.338243	0.0863306	-3.918	8.93e-05	0.00097184
SIDT2	798.623	-0.368662	0.0941021	-3.91768	8.94e-05	0.00097254
PLA2G12A	689.989	0.495465	0.103238	4.79926	1.59e-06	2.92e-05
TOP1	5436.59	-0.274694	0.0701398	-3.91638	8.99e-05	0.00097665
AC092070.2	145.463	0.494873	0.183549	2.69613	0.00701499	0.0353195
CDKN2C	825.084	-0.385415	0.0984914	-3.91318	9.11e-05	0.00098854
IKBIP	620.443	0.494772	0.101174	4.89029	1.01e-06	1.94e-05
QRICH2	228.696	0.494633	0.163409	3.02696	0.00247023	0.0155193
AC244502.1	137.22	-0.718032	0.183541	-3.91211	9.15e-05	0.00099122
HOXC13	228.402	0.494531	0.144187	3.42978	0.00060408	0.00480837
SNHG20	949.512	0.49399	0.11402	4.3325	1.47e-05	0.00020532
ENSG00000202077	180.976	-0.703304	0.179843	-3.91065	9.2e-05	0.0009955
TSGA10	250.586	0.493664	0.140724	3.50803	0.00045144	0.0037773
RAB8B	376.08	0.493201	0.130792	3.77089	0.00016267	0.0016089
MORN4	471.556	0.493152	0.113133	4.35903	1.31e-05	0.0001847
ZNF76	695.471	-0.397111	0.101614	-3.90805	9.3e-05	0.00100355
WRAP53	1191.61	-0.345924	0.0885169	-3.908	9.31e-05	0.00100355
MUTYH	175.45	0.492895	0.169096	2.91489	0.00355817	0.0207391
PRKAR2B	1247.79	-0.346825	0.0888132	-3.9051	9.42e-05	0.00101448
PDK2	357.421	-0.488494	0.125097	-3.90491	9.43e-05	0.00101472
DNMBP	906.058	-0.391291	0.100219	-3.90436	9.45e-05	0.00101585
ILF3	20276.6	-0.285739	0.0731845	-3.90437	9.45e-05	0.00101585
FAM171A2	127.613	-0.74221	0.190184	-3.90259	9.52e-05	0.00102271
ZNF335	2037.05	-0.34881	0.0894172	-3.90093	9.58e-05	0.00102916
CAMSAP3	3073.2	-0.312929	0.0802278	-3.90051	9.6e-05	0.00103034
KREMEN2	3751.95	-0.369354	0.0947337	-3.89887	9.66e-05	0.00103677
ZNF181	126.286	0.491876	0.191193	2.57266	0.0100919	0.0471794
PPP2R5D	987.744	-0.348791	0.0894933	-3.8974	9.72e-05	0.00104187
H6PD	8672.3	-0.291799	0.0748929	-3.89622	9.77e-05	0.00104635
OAZ2	1916.62	-0.318392	0.0817328	-3.89553	9.8e-05	0.00104838
NONO	16737.6	-0.265678	0.0682019	-3.89547	9.8e-05	0.00104838
PKDCC	2856.07	0.49106	0.0845699	5.80655	6.38e-09	2e-07
BAIAP2-DT	425.787	-0.464233	0.119225	-3.89375	9.87e-05	0.00105462
NRIP1	2295.28	0.490808	0.105029	4.67309	2.97e-06	5.08e-05
LAMTOR4	1345.83	-0.377296	0.096946	-3.89181	9.95e-05	0.00106189
ZNF618	1319.94	-0.331924	0.0853239	-3.89017	0.00010018	0.00106849
CTDSP1	4989.77	-0.291417	0.0749351	-3.88892	0.00010069	0.00107317
ANKZF1	3380.38	-0.32709	0.0841131	-3.88869	0.00010079	0.00107317
LINC00863	246.634	-0.587527	0.151085	-3.88872	0.00010078	0.00107317
GNAI2	3417.49	-0.306627	0.0788607	-3.88821	0.00010099	0.00107468
LAMB2	5148.5	-0.332056	0.0854098	-3.88779	0.00010116	0.00107591
RHOT2	6236.94	-0.396744	0.102075	-3.88679	0.00010158	0.00107975
TMEM132B	215.313	0.490496	0.154539	3.17393	0.00150392	0.0102775
PSMB10	584.822	0.490344	0.100935	4.858	1.19e-06	2.25e-05
SH2D2A	179.352	0.489508	0.155973	3.13841	0.00169867	0.0113655
EPHA2	808.727	0.489473	0.0975719	5.01654	5.26e-07	1.1e-05
AL359182.1	52.1684	-1.07035	0.275678	-3.88259	0.00010335	0.00109548
FOXG1	1147.81	-0.380799	0.0980832	-3.88241	0.00010343	0.00109566
PIK3R5	200.711	0.489314	0.163309	2.99625	0.00273324	0.0168716
DSP	7955.93	-0.266136	0.0685809	-3.88062	0.00010419	0.00110251
SDSL	145.75	0.489214	0.190227	2.57174	0.0101188	0.0472804
NLRC5	2555.48	0.488466	0.0789783	6.18482	6.22e-10	2.35e-08
NIPSNAP2	3445.57	-0.340887	0.0878734	-3.87929	0.00010476	0.00110663
AIFM1	1313.65	-0.324985	0.0837905	-3.87854	0.00010508	0.00110942
SERTAD2	7454.23	0.488408	0.0762595	6.40455	1.51e-10	6.39e-09
CD8A	199.451	0.488328	0.14756	3.30936	0.00093509	0.00693094
STXBP6	1381.61	0.487709	0.116341	4.19208	2.76e-05	0.00035595
LPP-AS2	189.027	-0.610692	0.157691	-3.8727	0.00010764	0.0011338
HDAC3	1720.52	-0.317339	0.0819604	-3.87186	0.00010801	0.00113645
ERG28	1149.6	-0.342323	0.0884116	-3.87192	0.00010798	0.00113645
RGS17	92.0374	-0.817932	0.211311	-3.87075	0.0001085	0.00114031
AURKB	3370.7	-0.296123	0.0765017	-3.8708	0.00010848	0.00114031
DYNLL1	4713.62	-0.284005	0.073387	-3.86996	0.00010886	0.0011434
CCDC126	204.654	0.487042	0.150529	3.23553	0.00121416	0.0086222
SNRNP48	806.576	-0.404441	0.104562	-3.86794	0.00010976	0.00115153
VLDLR	1603.7	-0.375717	0.0971428	-3.86768	0.00010988	0.00115153
STMN3	1693.86	-0.330045	0.0853311	-3.86781	0.00010982	0.00115153
ARID3A	1234.37	-0.344436	0.0890807	-3.86656	0.00011038	0.00115619
PCNX3	6619.79	-0.288953	0.074747	-3.86574	0.00011075	0.00115942
KANSL1L	832.873	0.48664	0.109917	4.42735	9.54e-06	0.00014009
LIFR	3542.27	0.486445	0.101813	4.77781	1.77e-06	3.21e-05
RAB12	1486.34	0.485605	0.103027	4.71337	2.44e-06	4.26e-05
INPP4B	746.703	0.485495	0.128176	3.78771	0.00015204	0.00152481
WDR90	6440.14	-0.383919	0.0994265	-3.86133	0.00011277	0.00117723
RASD1	30.3065	-1.50498	0.389805	-3.86086	0.00011299	0.00117825
ACVR2A	923.141	0.484855	0.100114	4.84303	1.28e-06	2.41e-05
NSD2	10639.3	-0.26228	0.0679475	-3.86004	0.00011337	0.00118151
SEC24D	5401.8	-0.316511	0.0820028	-3.85976	0.0001135	0.00118217
LRRC41	2970.79	-0.319923	0.0829342	-3.85756	0.00011453	0.00119222
SLC29A2	2164.9	-0.385015	0.0998203	-3.85708	0.00011475	0.00119389
MIOX	152.64	0.484689	0.184131	2.63231	0.00848056	0.0411207
ZNF44	237.743	0.484433	0.140194	3.45546	0.00054936	0.00445263
SMPD4	5356	-0.290975	0.075532	-3.85235	0.00011699	0.00121384
IDUA	964.171	0.484355	0.120369	4.02391	5.72e-05	0.00067126
ZBTB21	2450.13	0.484228	0.0917947	5.27512	1.33e-07	3.21e-06
CDKN2B-AS1	153.045	0.483875	0.165572	2.92245	0.00347291	0.0203632
PTAFR	2492.6	0.483869	0.0897221	5.39297	6.93e-08	1.77e-06
CELF5	182.821	0.482459	0.157311	3.06691	0.00216287	0.0138951
NDUFA8	945.891	-0.349298	0.0908947	-3.84289	0.00012159	0.00125876
NPPC	131.242	0.48244	0.178747	2.69901	0.00695452	0.0350529
VEGFA	4062.43	0.482359	0.0918758	5.25012	1.52e-07	3.63e-06
RPS6P25	121.373	0.482098	0.180769	2.66693	0.00765482	0.037916
B2M	46235.3	0.481151	0.0938714	5.12564	2.97e-07	6.54e-06
BDNF	113.892	0.479499	0.187099	2.56281	0.0103828	0.0482356
XIAP	2495.11	0.479494	0.107087	4.47763	7.55e-06	0.00011425
IGSF3	4539.36	-0.318127	0.0830684	-3.82969	0.0001283	0.00132307
FER1L4	1076.52	-0.448491	0.117143	-3.82859	0.00012888	0.00132828
TNFSF13	283.293	0.477649	0.134166	3.56012	0.00037069	0.00322179
EPHA10	2950.51	-0.331518	0.0866522	-3.82585	0.00013032	0.00134167
AP1S3	318.61	0.477648	0.132374	3.60832	0.00030818	0.00275692
EMC7	937.283	0.476285	0.118851	4.00741	6.14e-05	0.00071059
HERPUD1	2400.58	0.476161	0.0848323	5.61297	1.99e-08	5.77e-07
CEACAM20	104.708	-0.774174	0.202406	-3.82485	0.00013085	0.0013448
ZNF585A	192.427	0.475859	0.15702	3.03055	0.00244106	0.0153671
GLI1	1102.23	0.475856	0.0941337	5.05511	4.3e-07	9.19e-06
GON7	306.972	0.475633	0.135838	3.50147	0.00046271	0.00385659
RN7SKP80	159.769	0.475543	0.160017	2.97183	0.00296032	0.01791
RMDN2	149.516	0.475533	0.168156	2.82793	0.00468497	0.0258359
BCL9L	5865.56	-0.305924	0.0801679	-3.81604	0.00013561	0.00138846
OSGIN2	1469.85	0.475199	0.111967	4.24408	2.19e-05	0.00029027
TMEM192	1613.49	0.474883	0.108051	4.39498	1.11e-05	0.00015978
PINK1-AS	258.998	0.474112	0.136409	3.47567	0.00050958	0.00419413
AP000692.2	99.4236	-1.03066	0.27018	-3.81472	0.00013634	0.00139282
CD3EAP	249.964	0.473307	0.147163	3.21622	0.00129893	0.00910454
UBAP1L	345.699	0.473122	0.133045	3.55611	0.00037638	0.00326251
DUSP1	9364.11	-0.279043	0.0731867	-3.81275	0.00013743	0.00140168
MTHFD2	5725.85	0.47285	0.0997065	4.74241	2.11e-06	3.75e-05
ATG10	568.673	-0.411757	0.10804	-3.81114	0.00013833	0.00140931
SNHG29	13894.9	0.472743	0.0693501	6.81677	9.31e-12	4.68e-10
IKZF3	3375.43	0.472618	0.0904259	5.22658	1.73e-07	4.06e-06
C12orf29	1143.01	0.472573	0.0922412	5.12323	3e-07	6.62e-06
NOTCH2	10683.7	-0.311174	0.0817444	-3.80667	0.00014085	0.00143189
C12orf45	1145.85	0.472464	0.0942259	5.01416	5.33e-07	1.11e-05
DHTKD1	3575.14	-0.318443	0.0837258	-3.80341	0.00014272	0.0014493
LGR4	1898.39	-0.405408	0.106603	-3.80296	0.00014298	0.00145033
ARL8B	3668.39	0.472357	0.112986	4.18068	2.91e-05	0.00037273
DARS2	2318.99	-0.36094	0.0949276	-3.80226	0.00014338	0.00145046
MTR	3942.25	-0.272907	0.0717682	-3.80262	0.00014317	0.00145046
TRAPPC9	2940.8	-0.279526	0.0735098	-3.80256	0.00014321	0.00145046
TMEM65	730.148	0.472127	0.108444	4.35365	1.34e-05	0.00018886
UHRF1	4221.58	-0.267084	0.070243	-3.80228	0.00014337	0.00145046
IRF1	3726.08	0.471589	0.0724609	6.5082	7.61e-11	3.36e-09
NR1D2	3723.36	0.471482	0.108114	4.36099	1.29e-05	0.00018376
LAD1	7090.84	0.471347	0.0745773	6.32024	2.61e-10	1.06e-08
KBTBD8	201.113	0.471159	0.162862	2.89299	0.00381594	0.0219599
BRF1	1911.66	-0.307256	0.0809276	-3.79668	0.00014665	0.00147952
ZBED3	1906.89	0.47076	0.083393	5.64507	1.65e-08	4.91e-07
RAB39A	482.487	0.470546	0.11768	3.99851	6.37e-05	0.00073454
AP000648.3	262.751	0.470083	0.149427	3.1459	0.00165579	0.0111225
RPS15	14543	-0.370454	0.097614	-3.79509	0.00014759	0.00148579
HEY2	318.286	0.469295	0.127345	3.68523	0.00022849	0.00215583
PPL	1392.36	-0.34905	0.0920338	-3.79263	0.00014906	0.00149898
QRICH1	4066.66	-0.285959	0.0754043	-3.79235	0.00014923	0.00149987
F8	148.732	0.468959	0.17047	2.75097	0.00594182	0.0310894
CIDECP1	343.52	0.467812	0.127405	3.67186	0.00024079	0.00224994
AL359922.2	130.526	0.46764	0.181691	2.57382	0.0100584	0.0470688
RNF14	915.545	0.467321	0.114538	4.08005	4.5e-05	0.00054696
PSMB4	7468.63	-0.330955	0.0874089	-3.78628	0.00015292	0.00153281
CEP170	1046.55	-0.358675	0.0947444	-3.78572	0.00015327	0.00153465
E4F1	2997.93	-0.331418	0.0875435	-3.78575	0.00015325	0.00153465
ULK1	4224.31	-0.324731	0.0858008	-3.78471	0.00015389	0.00154006
MCUR1	2302.51	0.465124	0.0935414	4.97238	6.61e-07	1.34e-05
MAT1A	492.74	0.465038	0.107677	4.31884	1.57e-05	0.00021683
TMEM42	423.545	-0.437431	0.115643	-3.78259	0.00015521	0.00155074
TGFB3	138.823	-0.650091	0.171885	-3.78212	0.0001555	0.0015528
FAM135A	725.575	0.463629	0.126702	3.65922	0.00025299	0.00234226
TRIAP1	1109.92	0.46349	0.112343	4.12568	3.7e-05	0.00046011
LRRC56	221.704	-0.585537	0.155002	-3.77761	0.00015834	0.00157782
TYK2	7610.83	-0.319354	0.0845383	-3.77763	0.00015833	0.00157782
PKN2-AS1	68.186	-0.963559	0.255107	-3.77707	0.00015868	0.00157989
PPM1D	1419.8	0.462365	0.107259	4.31073	1.63e-05	0.0002236
TMEM108	374.091	-0.476448	0.126156	-3.77665	0.00015895	0.00158136
FAM83H	510.086	-0.419083	0.110974	-3.7764	0.00015911	0.00158209
PKP1	6942.3	0.461819	0.0751891	6.1421	8.14e-10	3.02e-08
FUT2	1358.97	-0.337236	0.0893267	-3.77531	0.00015981	0.00158734
SLC2A4RG	2977.68	-0.322973	0.0855585	-3.77488	0.00016008	0.00158922
GJA1	3592.87	-0.429883	0.113889	-3.77457	0.00016029	0.00159037
TMCO3	3635.04	-0.27631	0.0732075	-3.77434	0.00016043	0.00159037
CSNK1G2	5241.78	-0.2956	0.0783191	-3.77431	0.00016045	0.00159037
ANKRD20A11P	134.732	0.461277	0.178749	2.58058	0.00986333	0.0464007
AL162231.3	330.129	0.460309	0.154699	2.97551	0.00292506	0.0177369
CA13	930.206	0.459819	0.110728	4.15269	3.29e-05	0.0004154
KCNN1	792.04	0.459754	0.105531	4.35659	1.32e-05	0.00018663
MALAT1	208519	0.459355	0.100358	4.57718	4.71e-06	7.57e-05
ATG2A	3904.49	-0.301312	0.0800172	-3.76559	0.00016616	0.00164168
MTHFD1L	2747.21	0.45918	0.0784031	5.85665	4.72e-09	1.54e-07
EFNB2	929.769	0.459147	0.102427	4.48266	7.37e-06	0.00011223
BLVRA	2653.49	-0.285518	0.0758997	-3.76179	0.0001687	0.00166418
RAD51C	592.032	0.459036	0.103249	4.44591	8.75e-06	0.00013036
HNRNPD	8322.01	-0.262299	0.0698003	-3.75784	0.00017138	0.00168882
ALDH18A1	5145.96	-0.364721	0.0970783	-3.75698	0.00017198	0.00169286
PIGS	3108.14	-0.344245	0.0916262	-3.75706	0.00017192	0.00169286
ARHGEF17	277.093	-0.501818	0.133584	-3.75657	0.00017226	0.00169476
MAP4	28221.1	-0.264314	0.0703751	-3.75578	0.0001728	0.00169918
TUBB	2551.57	-0.395842	0.105436	-3.75432	0.00017381	0.00170825
ARAP2	1036.36	0.458787	0.10059	4.56098	5.09e-06	8.1e-05
LGR5	136.351	0.458138	0.174748	2.6217	0.00874915	0.0421161
DIO3OS	193.237	0.458092	0.166855	2.74544	0.00604291	0.0314447
GADD45B	820.503	0.457303	0.0917641	4.98347	6.25e-07	1.29e-05
THBS4	148.818	-0.653799	0.174337	-3.7502	0.0001767	0.0017311
AMPD3	209.182	0.457153	0.148565	3.07712	0.00209014	0.0134767
HDGF	17265.2	-0.251948	0.0672016	-3.74914	0.00017745	0.00173753
RELA-DT	57.4567	-0.958846	0.255817	-3.74816	0.00017813	0.00174336
GZF1	1415.63	0.456852	0.086926	5.25564	1.48e-07	3.53e-06
EPHX2	2790.54	-0.275768	0.0736469	-3.74446	0.00018078	0.00176743
PKDREJ	223.597	0.455285	0.145479	3.12956	0.00175067	0.0116424
MSRB1	1316.39	-0.332479	0.088848	-3.74212	0.00018248	0.00178212
GATD3B	94.2582	-0.77054	0.205933	-3.7417	0.00018278	0.00178413
CCNB1IP1	1679.47	0.455267	0.0819198	5.55748	2.74e-08	7.69e-07
ZNF513	701.399	-0.405896	0.108648	-3.73589	0.00018706	0.00182396
GRPEL2	1110.36	0.455134	0.101781	4.47172	7.76e-06	0.00011689
WWC1	2571.79	0.455122	0.0753888	6.03699	1.57e-09	5.49e-08
NECAB3	1455.78	-0.350909	0.0940018	-3.73301	0.00018921	0.00184204
NME1	1617.36	0.454894	0.0867225	5.24539	1.56e-07	3.7e-06
S100A8	1198.66	0.454276	0.0912037	4.9809	6.33e-07	1.3e-05
AL513318.2	209.544	-0.621325	0.166533	-3.73095	0.00019076	0.00185426
ADAM17	1619.73	0.453988	0.0902544	5.03009	4.9e-07	1.03e-05
TTYH2	894.889	0.453261	0.0907875	4.99255	5.96e-07	1.23e-05
RNF123	2173.52	-0.322985	0.0866599	-3.72704	0.00019374	0.00188062
FBXO41	1584.12	-0.360767	0.0968302	-3.72577	0.00019472	0.00188881
AC010378.2	131.438	-0.680181	0.182579	-3.72541	0.000195	0.00189052
PRDM15	922.045	-0.330284	0.0886758	-3.72462	0.00019561	0.00189543
CORO7	546.78	-0.42238	0.113425	-3.72388	0.00019619	0.00190008
RAPGEF2	2098.7	-0.290548	0.0780293	-3.72357	0.00019643	0.00190139
PMPCA	2534.38	-0.299114	0.0803428	-3.72298	0.00019689	0.00190465
PKP3	3859.73	-0.294871	0.079208	-3.72275	0.00019707	0.00190465
TNFRSF9	8085.68	0.453223	0.0980539	4.62218	3.8e-06	6.26e-05
PDP1	743.665	0.452883	0.113388	3.9941	6.49e-05	0.00074561
TNFRSF10A	692.107	0.452801	0.0987219	4.58663	4.5e-06	7.27e-05
AKR1A1	3262.97	-0.311047	0.0836135	-3.72006	0.00019918	0.00192205
EPHB6	617.223	-0.370864	0.0997159	-3.71921	0.00019985	0.00192754
PIGA	1037.46	0.45257	0.105051	4.30811	1.65e-05	0.00022577
KCND3	1615.65	0.452436	0.0803971	5.62752	1.83e-08	5.36e-07
CYP4V2	856.603	0.451539	0.0955485	4.72575	2.29e-06	4.05e-05
EVA1C	486.852	0.451408	0.11241	4.01574	5.93e-05	0.00069145
AP000424.1	24.444	-1.48106	0.398661	-3.71508	0.00020314	0.00195421
ELOVL1	3361.39	-0.279298	0.075214	-3.71337	0.00020452	0.00196644
TMEM167B	1004.98	0.451303	0.11614	3.88585	0.00010197	0.00108332
MCF2L	1604.05	-0.362814	0.0977292	-3.71244	0.00020527	0.00197168
PRNP	4714.4	0.449858	0.0869049	5.17644	2.26e-07	5.16e-06
ZBTB45	1914.12	-0.33938	0.0914659	-3.71045	0.00020689	0.00198516
RBP5	1230.76	-0.316074	0.0852585	-3.70725	0.00020953	0.00200838
VPS26A	2441.89	0.449729	0.0992265	4.53235	5.83e-06	9.13e-05
ENSG00000288728	61.2552	-0.94862	0.255986	-3.70575	0.00021077	0.00201716
TMEM205	974.488	-0.417802	0.11274	-3.70588	0.00021066	0.00201716
AP001469.1	171.005	-0.613326	0.165503	-3.70583	0.0002107	0.00201716
FAM131A	759.46	-0.366237	0.0988361	-3.7055	0.00021097	0.0020181
MOSPD2	657.033	0.449683	0.110442	4.07167	4.67e-05	0.00056406
PARP14	10269.9	0.449432	0.0785053	5.72486	1.04e-08	3.15e-07
AL138689.2	199.427	0.449033	0.15129	2.96803	0.00299711	0.0180826
AFF2	983.419	-0.343551	0.0927498	-3.70406	0.00021218	0.00202545
WHRN	2552.57	-0.343956	0.0928786	-3.70329	0.00021282	0.00203055
PTPRJ	1370.53	0.449021	0.0875455	5.129	2.91e-07	6.43e-06
LHPP	589.952	-0.381003	0.102922	-3.70187	0.00021402	0.00203989
BACH1	2072.77	0.447803	0.0974604	4.59472	4.33e-06	7.03e-05
PSMA7	4073.59	-0.300499	0.0812376	-3.69901	0.00021644	0.00206086
LINC02035	194.998	0.445842	0.147586	3.02089	0.00252036	0.0157651
CAV2	986.344	0.445802	0.0962418	4.6321	3.62e-06	6.01e-05
CHIC1	522.924	0.445485	0.125741	3.54287	0.00039579	0.00340027
FGF9	287.427	0.444964	0.129519	3.43551	0.00059143	0.00472387
PPP1R3B	306.049	-0.521379	0.141087	-3.69546	0.00021949	0.0020846
ERCC8	517.492	0.444867	0.112429	3.95686	7.59e-05	0.00085142
MCRIP1	1230.07	0.444449	0.0957475	4.64189	3.45e-06	5.77e-05
TMBIM4	182.468	0.443985	0.159522	2.78322	0.00538229	0.0287744
TBC1D17	3698.16	-0.311439	0.0843309	-3.69306	0.00022157	0.00210008
SCAMP4	2576.55	-0.299764	0.0811803	-3.69257	0.000222	0.00210305
LINC00173	630.003	-0.443491	0.120123	-3.69197	0.00022253	0.00210699
HELZ2	3578.86	-0.291395	0.0789627	-3.69029	0.000224	0.00211986
DDX11-AS1	284.013	0.443918	0.145923	3.04214	0.00234901	0.0148579
MORC4	2314.13	0.443853	0.0834485	5.31888	1.04e-07	2.58e-06
PTMA	53906.7	-0.295414	0.0801049	-3.68784	0.00022616	0.00213707
CSF1	4232.34	0.443835	0.0759758	5.8418	5.16e-09	1.66e-07
RAB9A	3470.8	0.443655	0.0891116	4.97865	6.4e-07	1.31e-05
VPS35L	259.687	0.44343	0.137206	3.23185	0.0012299	0.00870414
OAZ1	8030.81	-0.310032	0.0841336	-3.685	0.00022871	0.00215674
PTBP1	16682.9	-0.251805	0.0683376	-3.68471	0.00022896	0.00215803
PDE4B	1105.08	0.442875	0.0923884	4.79362	1.64e-06	3e-05
PAIP2B	377.414	-0.435741	0.118279	-3.684	0.0002296	0.00216149
FNIP1	1651.95	0.442865	0.100865	4.39067	1.13e-05	0.00016272
REL	3441.01	0.442274	0.0844472	5.23729	1.63e-07	3.85e-06
NDRG2	1078.59	-0.318676	0.0865741	-3.68096	0.00023236	0.00218454
AC116407.3	50.5698	-1.08494	0.29495	-3.6784	0.0002347	0.00220543
BAIAP3	419.679	-0.506295	0.137647	-3.67822	0.00023487	0.00220593
ALDH3B2	268.167	-0.518709	0.141029	-3.67804	0.00023503	0.00220635
IDS	321.765	-0.495951	0.134893	-3.67664	0.00023633	0.00221738
GALK1	453.121	-0.412514	0.112209	-3.6763	0.00023664	0.00221917
CD164L2	270.419	-0.555121	0.151053	-3.675	0.00023785	0.00222944
TPI1P1	93.604	-0.839673	0.228559	-3.67377	0.000239	0.0022391
DOCK1	3705.71	-0.28437	0.0774189	-3.67313	0.0002396	0.00224263
ITPR1	1643.13	0.44192	0.0812465	5.43925	5.35e-08	1.41e-06
GCSAM	239.566	0.441776	0.144297	3.06157	0.00220179	0.0140942
IL15RA	1215.57	0.441698	0.091014	4.85308	1.22e-06	2.3e-05
MAFB	288.944	0.441208	0.131121	3.36488	0.00076576	0.00587208
TSEN34	473.215	-0.417824	0.113794	-3.67176	0.00024088	0.00224994
TMEM182	206.007	0.441202	0.158836	2.77771	0.00547431	0.0291786
HSPA6	166.601	0.440843	0.161287	2.73327	0.00627082	0.032404
KIF2C	2534.73	-0.33079	0.0901177	-3.67064	0.00024194	0.00225644
AC016586.1	1377.86	-0.310335	0.0845635	-3.66985	0.0002427	0.00226232
[truncated: 2,062 more rows]

## Sheet: SNU719_DGE
	baseMean	log2FoldChange	lfcSE	stat	pvalue	padj
CD55	5086.62	2.92325	0.0769922	37.9681	1e-10	1e-10
AKR1B10	6620.63	2.67729	0.0666527	40.1678	1e-10	1e-10
FER1L6	2206.79	4.68011	0.0985576	47.4861	1e-10	1e-10
PLEKHS1	1606.89	-3.61872	0.0956439	-37.8354	1e-10	1e-10
CYP1A1	2391.47	7.32723	0.162348	45.1327	1e-10	1e-10
DCBLD2	10690.8	2.63546	0.0725558	36.3232	6.97e-289	2.93e-285
GPAT3	3644.4	2.55393	0.0764323	33.4143	8.49e-245	3.06e-241
LGR5	1828.13	-2.86002	0.0899879	-31.7823	1.14e-221	3.58e-218
ANXA10	860.881	6.52979	0.20816	31.3691	5.34e-216	1.49e-212
CRYBG2	3843.22	2.16297	0.0708786	30.5165	1.57e-204	3.96e-201
HKDC1	6763.79	2.09493	0.0704257	29.7467	1.91e-194	4.38e-191
CEACAM6	24495.5	2.23163	0.0757678	29.4535	1.13e-190	2.38e-187
UGT1A1	1064.9	3.16026	0.108352	29.1666	5.15e-187	9.98e-184
AC244502.1	3203.36	-2.21539	0.0769243	-28.7996	2.17e-182	3.9e-179
SLC7A11	12773.5	2.24702	0.0795517	28.2461	1.59e-175	2.67e-172
FTL	136244	1.72342	0.0625716	27.5432	5.34e-167	8.41e-164
IL1RN	926.303	2.88438	0.105361	27.3762	5.27e-165	7.81e-162
GCAT	5317.65	2.08731	0.0769831	27.1139	6.75e-162	9.45e-159
LINC02404	602.419	3.34251	0.125162	26.7054	4.07e-157	5.4e-154
SDCBP2	1441.08	2.3027	0.0902142	25.5248	1.05e-143	1.32e-140
STRIP2	2889.91	1.8419	0.0736745	25.0005	6.04e-138	7.24e-135
SQSTM1	25640.5	2.04667	0.0825689	24.7874	1.23e-135	1.34e-132
AHCYL2	4751.17	1.73543	0.0700083	24.7889	1.18e-135	1.34e-132
RAP2A	10238.8	1.7229	0.0697915	24.6864	1.5e-134	1.57e-131
AKR1C1	979.536	2.5065	0.102194	24.5267	7.66e-133	7.72e-130
ABCC2	19710.6	1.48514	0.0614995	24.1488	7.68e-129	7.44e-126
SLFN5	3306.04	1.76777	0.0736308	24.0086	2.26e-127	2.11e-124
AC010327.1	1619.47	2.09463	0.0877865	23.8605	7.88e-126	7.09e-123
HSD17B2	2339	1.92847	0.0810865	23.7828	5.03e-125	4.37e-122
CREB5	1578.51	2.19522	0.0927352	23.6719	7.02e-124	5.9e-121
JAG1	11430.9	1.6298	0.0698858	23.3209	2.72e-120	2.21e-117
PTPRO	659.963	-2.70166	0.11612	-23.266	9.79e-120	7.71e-117
ACSL1	3567.22	1.65944	0.0737859	22.4899	5.21e-112	3.98e-109
MSMO1	2196.89	1.81741	0.0808619	22.4754	7.22e-112	5.35e-109
CXCL8	6569.09	1.76132	0.0784082	22.4635	9.45e-112	6.8e-109
PLEC	14383.5	1.69225	0.0760746	22.2446	1.27e-109	8.91e-107
TXNIP	1384.52	-2.18176	0.098491	-22.1518	1e-108	6.82e-106
EHBP1	18848.9	1.46267	0.0661763	22.1025	2.99e-108	1.98e-105
WARS	9430.86	1.66775	0.0758526	21.9867	3.86e-107	2.5e-104
SCD	182384	1.61232	0.0740065	21.7862	3.13e-105	1.97e-102
IGKV1OR.2	989.084	2.12286	0.0983596	21.5827	2.61e-103	1.61e-100
TXNRD1	14532.5	1.36504	0.0635044	21.4952	1.73e-102	1.04e-99
NQO1	17665.8	1.47915	0.0689946	21.4387	5.83e-102	3.41e-99
METTL7A	583.534	-2.64345	0.123434	-21.4159	9.5e-102	5.44e-99
BIRC3	4974.96	1.96131	0.0920741	21.3015	1.1e-100	6.16e-98
STARD4	1779.79	2.01902	0.0949909	21.2549	2.97e-100	1.63e-97
LYST	2034.49	1.78813	0.0846091	21.1341	3.87e-99	2.07e-96
POR	9777.18	1.81595	0.0859652	21.1243	4.76e-99	2.5e-96
RBCK1	14748.2	1.68532	0.0801857	21.0177	4.52e-98	2.32e-95
SORBS1	1621.57	-1.83554	0.0876907	-20.932	2.74e-97	1.38e-94
GPCPD1	4399.69	1.55939	0.0745152	20.9271	3.03e-97	1.5e-94
HIST1H1B	9471.9	-1.26302	0.0608452	-20.758	1.04e-95	5.03e-93
CEACAM1	3188.75	1.59245	0.0771654	20.6369	1.28e-94	6.08e-92
DDIT4	5789.21	1.72665	0.084127	20.5243	1.31e-93	6.1e-91
ITGA2	20130.9	1.34498	0.0659865	20.3826	2.39e-92	1.09e-89
LHFPL2	3889.03	1.48751	0.0735974	20.2115	7.76e-91	3.49e-88
MET	27774.4	1.38593	0.0689942	20.0877	9.46e-90	4.18e-87
GK	961.629	2.05727	0.10305	19.9638	1.14e-88	4.94e-86
STMN1	4865.29	-1.37388	0.0689251	-19.933	2.11e-88	8.99e-86
MAP1LC3B	5294.27	1.55934	0.0787247	19.8075	2.56e-87	1.08e-84
TENT5C	890.323	-2.06689	0.105039	-19.6774	3.37e-86	1.39e-83
SRGAP3	359.18	-3.10744	0.158164	-19.647	6.13e-86	2.49e-83
GARS	20429.5	1.2774	0.0654797	19.5083	9.34e-85	3.73e-82
AVIL	664.936	-2.25995	0.116031	-19.4771	1.72e-84	6.76e-82
NRP1	4019.62	1.36214	0.0699878	19.4626	2.28e-84	8.83e-82
PYGB	19251.5	1.49077	0.0766795	19.4416	3.43e-84	1.31e-81
ABCA1	426.05	-2.77255	0.142871	-19.406	6.86e-84	2.58e-81
AREG	333.564	2.85921	0.147674	19.3616	1.63e-83	6.02e-81
MBNL2	5799.25	1.37254	0.0709121	19.3555	1.83e-83	6.69e-81
DSG3	8910.77	1.33639	0.0692888	19.2872	6.87e-83	2.47e-80
TANC1	13098.6	1.22985	0.0640222	19.2098	3.07e-82	1.09e-79
MOCOS	4557.35	1.45495	0.0757937	19.1962	3.98e-82	1.39e-79
GALNT5	5081.73	1.32944	0.0693655	19.1657	7.16e-82	2.47e-79
MAPK6	5948.86	1.5141	0.0793983	19.0697	4.51e-81	1.53e-78
GSTM4	2722.57	1.53013	0.0803175	19.051	6.45e-81	2.17e-78
AC019117.1	1173.1	1.71211	0.0902907	18.9621	3.51e-80	1.16e-77
PIR	1612.22	1.54636	0.0816566	18.9374	5.61e-80	1.84e-77
XPOT	11372.2	1.24145	0.0655793	18.9305	6.39e-80	2.06e-77
UPP1	1553.03	1.65286	0.087633	18.8612	2.38e-79	7.58e-77
AC022150.4	4363.39	1.45498	0.077253	18.834	3.98e-79	1.25e-76
SERPINB8	2488.78	1.4027	0.0746102	18.8004	7.5e-79	2.33e-76
MYOF	14720.7	1.26181	0.0672806	18.7544	1.78e-78	5.47e-76
GPR157	2191.17	1.48378	0.079232	18.727	2.98e-78	9.05e-76
TGOLN2	40085.9	1.20436	0.0643989	18.7015	4.81e-78	1.44e-75
BHLHE40	8027.21	1.38551	0.074515	18.5937	3.61e-77	1.07e-74
LUCAT1	235.81	3.85155	0.207198	18.5888	3.96e-77	1.16e-74
MMP1	368.37	2.65665	0.142995	18.5787	4.78e-77	1.38e-74
SLC20A1	7046.18	1.21776	0.0657367	18.5247	1.3e-76	3.73e-74
LSAMP	1313.79	2.11575	0.11443	18.4894	2.51e-76	7.11e-74
LPXN	4723.5	1.36676	0.0739303	18.4872	2.62e-76	7.33e-74
MIR22HG	837.043	1.89054	0.102567	18.4322	7.24e-76	2e-73
MYO7B	3058.87	1.43298	0.0779257	18.3891	1.61e-75	4.4e-73
LAMC2	9095.33	1.28584	0.0699767	18.3752	2.07e-75	5.62e-73
TNFRSF21	12752.6	1.45562	0.0792317	18.3716	2.22e-75	5.94e-73
FAM107B	3462.56	1.38073	0.0751867	18.364	2.55e-75	6.76e-73
ID3	1364.56	-1.72168	0.0938035	-18.3541	3.06e-75	8.03e-73
ANXA3	2769.01	1.42341	0.0779067	18.2707	1.42e-74	3.68e-72
RAB10	20993.1	1.22431	0.0670741	18.2531	1.96e-74	5.03e-72
EIF5A2	1094.74	1.69241	0.0928813	18.2213	3.5e-74	8.9e-72
PLEKHM1	3135.01	1.51281	0.0836158	18.0924	3.66e-73	9.21e-71
LAMA3	8475.56	1.18281	0.065461	18.069	5.59e-73	1.4e-70
MXD1	2946.15	1.42498	0.0788843	18.0642	6.11e-73	1.51e-70
MYB	3642.07	-1.42303	0.0788873	-18.0387	9.67e-73	2.37e-70
LRATD2	11195.2	1.23731	0.0686029	18.0358	1.02e-72	2.47e-70
SQLE	3386.4	1.30851	0.0729671	17.9329	6.53e-72	1.57e-69
PSAPL1	677.306	2.14562	0.119738	17.9194	8.33e-72	1.98e-69
ONECUT2	5471.51	1.40078	0.0787004	17.7989	7.2e-71	1.7e-68
TMEM33	15051.9	1.25809	0.070863	17.7539	1.61e-70	3.75e-68
SERPINB1	13319.4	1.16931	0.0659235	17.7373	2.16e-70	4.99e-68
SULT1C2	30189.4	1.23034	0.0694426	17.7174	3.08e-70	7.05e-68
ENC1	35044.9	-1.1372	0.0646757	-17.5831	3.32e-69	7.53e-67
KIF21B	5875.19	1.52913	0.087046	17.5669	4.42e-69	9.94e-67
IDH1	14534.5	1.25377	0.0714361	17.5509	5.85e-69	1.3e-66
GPD1	1004.37	1.83983	0.104905	17.538	7.35e-69	1.62e-66
PRELID3B	10160	1.37332	0.0786971	17.4507	3.4e-68	7.44e-66
HMGCS1	3267.61	1.24801	0.0716276	17.4237	5.46e-68	1.18e-65
GRB7	1764.45	-1.47991	0.0851792	-17.3741	1.3e-67	2.79e-65
GOT1	6851.55	1.23185	0.0709957	17.351	1.94e-67	4.14e-65
MGST1	9972.94	1.28656	0.0741721	17.3456	2.13e-67	4.51e-65
IL32	2478.99	1.30497	0.0754017	17.307	4.17e-67	8.75e-65
LGALSL	3054.71	1.33756	0.0773125	17.3007	4.65e-67	9.67e-65
RAB6A	13103.9	1.21058	0.0700646	17.278	6.88e-67	1.42e-64
CD36	388.019	-2.60909	0.151157	-17.2609	9.27e-67	1.9e-64
INSIG1	4600	1.31531	0.0764179	17.2121	2.16e-66	4.38e-64
MICAL1	4872.73	1.21102	0.0705762	17.1591	5.38e-66	1.08e-63
EMP1	4086.82	1.22787	0.0716543	17.136	8e-66	1.6e-63
ABCG1	357.98	-2.44506	0.142778	-17.1249	9.68e-66	1.92e-63
MIA2	7996.92	1.3664	0.0799764	17.085	1.92e-65	3.77e-63
CYP26B1	1180.48	1.65454	0.0970156	17.0544	3.24e-65	6.33e-63
NR4A1	5665.18	-1.10912	0.0651619	-17.0209	5.75e-65	1.11e-62
SPIRE1	484.116	2.28759	0.13442	17.0182	6.02e-65	1.16e-62
CYP4F11	4270.22	1.36242	0.0805161	16.9211	3.15e-64	6e-62
LIMA1	8847.22	1.14733	0.0679957	16.8736	7.04e-64	1.33e-61
TMEM154	1889.49	1.5153	0.0898831	16.8586	9.08e-64	1.71e-61
MAP2K6	1761.7	-1.33634	0.0794582	-16.8182	1.8e-63	3.35e-61
RPLP0P2	591.374	2.021	0.120312	16.798	2.52e-63	4.68e-61
ADAM9	11832.4	1.17792	0.0702086	16.7774	3.57e-63	6.56e-61
S100P	183.827	3.8665	0.230473	16.7764	3.63e-63	6.63e-61
CEBPG	6955.95	1.0804	0.0644374	16.7666	4.28e-63	7.76e-61
AL590004.3	1859.32	1.35344	0.0808783	16.7343	7.37e-63	1.33e-60
BIRC5	2888.59	-1.27288	0.0762807	-16.6869	1.63e-62	2.92e-60
S100A14	14386.1	1.11697	0.0670424	16.6607	2.53e-62	4.49e-60
TMEM131	10267.5	1.17813	0.0707576	16.6502	3.02e-62	5.32e-60
AC007405.3	2209.54	-1.58529	0.095365	-16.6234	4.71e-62	8.25e-60
DAPP1	1074.32	1.60084	0.0966354	16.5658	1.23e-61	2.14e-59
ODC1	16786	1.122	0.0677345	16.5647	1.25e-61	2.16e-59
ARRDC3	2112.13	1.36488	0.0825834	16.5273	2.33e-61	4e-59
APOL6	5349.36	1.08749	0.0658548	16.5134	2.94e-61	5e-59
LIG1	3195.78	-1.15031	0.0696919	-16.5057	3.34e-61	5.65e-59
PCDH7	5963.17	1.27174	0.0771377	16.4866	4.58e-61	7.7e-59
FRRS1	2318.67	1.2475	0.0756822	16.4834	4.83e-61	8.06e-59
DNAJC15	2064.97	1.36363	0.0827379	16.4813	5e-61	8.29e-59
FAM135A	2045.9	1.36044	0.0825499	16.4802	5.1e-61	8.39e-59
ALDH3A1	302480	1.27128	0.0772868	16.4489	8.55e-61	1.4e-58
ZBTB38	9116.46	1.14012	0.0694692	16.4119	1.57e-60	2.55e-58
GAD1	5166.91	-1.07442	0.0654817	-16.4079	1.68e-60	2.71e-58
TRIB1	7180.69	1.18408	0.0722521	16.3882	2.32e-60	3.72e-58
CCN2	607.816	-1.92586	0.117798	-16.3488	4.44e-60	7.07e-58
EPRS	16422.4	1.01701	0.0623093	16.322	6.89e-60	1.09e-57
ARHGAP33	1558.62	-1.78721	0.10955	-16.3141	7.83e-60	1.23e-57
NAV3	205.394	3.25535	0.199687	16.3023	9.51e-60	1.49e-57
EIF3M	7910.04	1.08913	0.0670719	16.2382	2.71e-59	4.2e-57
RBBP8NL	804.692	-1.66672	0.102643	-16.238	2.72e-59	4.2e-57
THSD4	632.775	1.8456	0.113979	16.1925	5.7e-59	8.75e-57
GCNT3	5660.32	1.14287	0.070665	16.1731	7.81e-59	1.19e-56
SEMA4B	7141.58	1.2456	0.077517	16.0687	4.23e-58	6.42e-56
IARS	19078.5	0.995267	0.0619619	16.0626	4.67e-58	7.04e-56
EPAS1	9731.54	1.22961	0.0766375	16.0445	6.25e-58	9.37e-56
TNFRSF12A	3922.73	1.15205	0.0718994	16.023	8.83e-58	1.32e-55
CCL20	1764.47	1.64059	0.102422	16.0179	9.58e-58	1.42e-55
PLEKHG1	2221.43	1.46702	0.0920474	15.9377	3.47e-57	5.11e-55
VDAC2	6155.91	1.19449	0.0749711	15.9327	3.76e-57	5.5e-55
KIF20A	1843.44	-1.4004	0.0880167	-15.9106	5.35e-57	7.79e-55
GCLC	6808.98	1.21487	0.076381	15.9054	5.82e-57	8.42e-55
CXCL3	1870.59	1.40073	0.0881307	15.8938	7e-57	1.01e-54
PRNP	8491.54	1.2941	0.0814636	15.8856	7.97e-57	1.14e-54
GOLGA7B	1821.99	1.24591	0.0784845	15.8746	9.51e-57	1.35e-54
HIST1H1C	12169.8	-1.12979	0.0712881	-15.8483	1.45e-56	2.05e-54
ZYX	4927.68	1.27728	0.0809846	15.7719	4.86e-56	6.83e-54
CIT	4190.14	-1.09996	0.0697547	-15.769	5.09e-56	7.12e-54
IBTK	5797.86	1.24824	0.0796342	15.6747	2.25e-55	3.13e-53
PBX1	3711.83	-1.12927	0.0720571	-15.6719	2.35e-55	3.26e-53
C19orf57	2849.65	-1.17098	0.0747323	-15.669	2.47e-55	3.39e-53
PVR	6215.54	1.09481	0.0699276	15.6563	3.01e-55	4.12e-53
TGFA	790.805	1.70136	0.109244	15.5739	1.1e-54	1.49e-52
IL6R	2040.94	-1.42842	0.0917388	15.5705	1.15e-54	1.56e-52
NR1I2	3930.5	1.08369	0.0699201	15.4989	3.53e-54	4.75e-52
CDC42BPA	5978.82	1.0153	0.0655353	15.4924	3.91e-54	5.23e-52
ALAS1	6600.06	1.10059	0.0710868	15.4823	4.57e-54	6.09e-52
TARS	9733.54	1.04852	0.0679666	15.427	1.08e-53	1.43e-51
HIGD1A	2689.77	1.36978	0.0888976	15.4085	1.44e-53	1.89e-51
CYB5B	22238.8	1.01787	0.0661294	15.392	1.85e-53	2.43e-51
CPVL	3265.86	-1.30597	0.0849521	-15.373	2.48e-53	3.24e-51
SLC12A2	22697.7	-1.14948	0.0748273	-15.3618	2.95e-53	3.83e-51
FHL2	4138.17	1.08322	0.0705239	15.3596	3.06e-53	3.95e-51
HSD17B4	9164.29	0.994134	0.0648431	15.3314	4.72e-53	6.06e-51
ZNF770	3537.21	1.20599	0.0789919	15.2673	1.26e-52	1.61e-50
CPEB2	1812.75	1.49921	0.0984279	15.2316	2.18e-52	2.78e-50
OASL	741.823	1.54523	0.101565	15.2142	2.85e-52	3.61e-50
PI3	397.484	2.23722	0.147091	15.2097	3.05e-52	3.84e-50
PDZD8	14037.8	1.02899	0.06776	15.1858	4.4e-52	5.51e-50
SESN2	5856.36	1.18808	0.0783093	15.1717	5.45e-52	6.79e-50
S100A11	12151.2	1.12006	0.0740765	15.1203	1.19e-51	1.48e-49
IFNGR1	4087.57	1.04691	0.0692793	15.1114	1.36e-51	1.68e-49
ME2	5679.52	1.08569	0.071941	15.0914	1.84e-51	2.27e-49
CFTR	1381.59	-1.32255	0.0877167	-15.0776	2.28e-51	2.78e-49
KIF18B	4171.58	-1.2335	0.081909	-15.0595	2.99e-51	3.64e-49
LGALS4	34060.9	1.21848	0.0811244	15.0199	5.44e-51	6.59e-49
PSAT1	16177.7	1.08338	0.0722274	14.9996	7.39e-51	8.9e-49
TMEM41B	5027.2	1.13795	0.0759741	14.9782	1.02e-50	1.22e-48
BPLF1	499.317	-1.79874	0.120313	-14.9505	1.55e-50	1.84e-48
PTTG1	1755.46	-1.17044	0.0783234	-14.9436	1.71e-50	2.04e-48
DNAJC10	8301.57	1.18497	0.0797263	14.8629	5.74e-50	6.79e-48
UGCG	3394.42	1.24643	0.0838778	14.8601	5.98e-50	7.04e-48
CA2	352.973	2.0199	0.136264	14.8235	1.03e-49	1.21e-47
HIF1A	6006.68	1.06472	0.0718566	14.8173	1.13e-49	1.32e-47
SARS	10012.3	1.07994	0.0732617	14.7408	3.53e-49	4.09e-47
SLC35F6	6293.76	1.09502	0.0743891	14.7202	4.78e-49	5.53e-47
TRIM16L	2104.14	1.19055	0.0809888	14.7002	6.43e-49	7.4e-47
ARL4C	8396.51	0.990731	0.0673992	14.6994	6.5e-49	7.44e-47
HAUS6	3523.8	1.1521	0.0785268	14.6714	9.83e-49	1.12e-46
FAM102A	6117.91	1.26342	0.0861554	14.6644	1.09e-48	1.24e-46
ITGA3	17205.6	1.14763	0.0782734	14.6618	1.13e-48	1.28e-46
NAMPT	3849.82	1.08413	0.0739631	14.6577	1.2e-48	1.35e-46
GULP1	693.133	1.79563	0.122534	14.6541	1.27e-48	1.42e-46
SLC4A7	3882.15	1.10868	0.0756677	14.6519	1.31e-48	1.46e-46
ABCC3	28079	1.06043	0.0725073	14.6251	1.94e-48	2.16e-46
CHAC1	1633.41	1.34739	0.0921528	14.6212	2.06e-48	2.27e-46
TPM4	18096.8	1.03668	0.0709078	14.6201	2.09e-48	2.3e-46
NMRAL2P	384.982	2.04845	0.140257	14.6049	2.61e-48	2.86e-46
TACC3	4067.82	-0.997047	0.0683732	-14.5824	3.63e-48	3.96e-46
SLC38A1	12942.7	0.977146	0.0670558	14.5721	4.22e-48	4.59e-46
EHD4	4041.26	1.06037	0.0728878	14.5479	6.02e-48	6.51e-46
RDH10	3092.99	1.07481	0.0739807	14.5283	8.02e-48	8.63e-46
GPAM	2610.36	1.12374	0.0773638	14.5254	8.36e-48	8.97e-46
ST6GALNAC4	866.509	1.51981	0.104662	14.5211	8.91e-48	9.51e-46
SLC25A16	1752.87	1.27809	0.0880445	14.5164	9.54e-48	1.01e-45
TTL	6410.09	1.07994	0.0744986	14.4961	1.28e-47	1.36e-45
TNFSF10	365.452	-1.99333	0.137583	-14.4882	1.44e-47	1.52e-45
PFKFB2	5729.15	0.987606	0.068527	14.4119	4.35e-47	4.57e-45
GTSE1	1839.97	-1.26211	0.0876044	-14.4069	4.68e-47	4.89e-45
LINC01224	510.434	-1.73847	0.120683	-14.4053	4.79e-47	4.99e-45
PCK2	5762.74	1.268	0.0880705	14.3976	5.36e-47	5.55e-45
PDLIM7	1352.53	1.31223	0.0912139	14.3863	6.31e-47	6.49e-45
GTPBP2	2550.43	1.30788	0.0909109	14.3864	6.3e-47	6.49e-45
HSPA9	18936.7	0.988326	0.0687435	14.377	7.21e-47	7.39e-45
SLC25A24	4553.11	1.12202	0.0782971	14.3303	1.42e-46	1.44e-44
SPRR3	116.366	4.29704	0.300008	14.3231	1.57e-46	1.59e-44
HBEGF	2405.63	1.1131	0.0777164	14.3226	1.58e-46	1.6e-44
ANXA2	47680.6	1.01248	0.0707139	14.3179	1.69e-46	1.7e-44
AKR1C3	7199.04	1.06074	0.074109	14.3132	1.81e-46	1.82e-44
CLIP1	4707.65	1.12594	0.0786855	14.3093	1.91e-46	1.91e-44
CXCL5	5094.89	1.54128	0.107725	14.3075	1.96e-46	1.95e-44
MRPS10	3003.4	1.11469	0.0779734	14.2957	2.33e-46	2.31e-44
SLC16A5	3536.34	1.16577	0.0816164	14.2836	2.77e-46	2.74e-44
TTLL6	337.233	-2.0159	0.141237	-14.2732	3.21e-46	3.16e-44
MTHFD2	16710.8	0.918685	0.06465	14.2101	7.93e-46	7.77e-44
RCOR1	8852.71	0.977383	0.0688764	14.1904	1.05e-45	1.03e-43
TES	6247.54	1.01653	0.0717305	14.1715	1.38e-45	1.34e-43
SH3BGRL3	3850.29	1.32449	0.0936383	14.1447	2.01e-45	1.95e-43
HSPA13	2017.8	1.21172	0.0858873	14.1083	3.38e-45	3.26e-43
SULT2B1	2177.56	1.23219	0.0875031	14.0817	4.92e-45	4.73e-43
SAMD4A	304.46	2.17038	0.154216	14.0737	5.51e-45	5.28e-43
STN1	1794.43	1.1311	0.0807903	14.0005	1.55e-44	1.48e-42
HIST1H3B	6662.86	-1.00687	0.0719908	-13.9861	1.89e-44	1.8e-42
PRAG1	12629.5	1.00247	0.0717245	13.9767	2.16e-44	2.05e-42
S100A16	10865.2	1.10639	0.0791664	13.9755	2.2e-44	2.07e-42
COL16A1	697.984	1.44531	0.103471	13.9683	2.43e-44	2.29e-42
EGFR	10978.8	1.01144	0.0725875	13.9341	3.93e-44	3.68e-42
LYN	4544.82	1.03355	0.0741799	13.933	3.99e-44	3.73e-42
HIST1H2AB	1022.84	-1.45872	0.104955	-13.8985	6.47e-44	6.01e-42
KLF6	18384.2	0.901849	0.0650361	13.8669	1.01e-43	9.31e-42
TPMT	2006.84	1.2083	0.0874621	13.8152	2.06e-43	1.9e-41
FNDC3B	4506.11	0.963796	0.0697732	13.8133	2.12e-43	1.95e-41
PPARGC1A	1926.39	1.18793	0.0862786	13.7685	3.94e-43	3.61e-41
AHR	5893.13	1.00929	0.0735147	13.7291	6.8e-43	6.2e-41
ERN1	2445.51	1.08917	0.0793411	13.7277	6.93e-43	6.31e-41
PXDC1	1758.97	1.10537	0.0806179	13.7112	8.7e-43	7.88e-41
EIF4G3	6909.14	0.955821	0.0697461	13.7043	9.57e-43	8.64e-41
NOSTRIN	900.982	1.52137	0.111019	13.7037	9.65e-43	8.68e-41
SGPP1	663.642	1.45873	0.106497	13.6974	1.05e-42	9.43e-41
RASSF6	1043.12	1.40969	0.102953	13.6925	1.13e-42	1.01e-40
PHLDA2	2716.27	1.21829	0.0890871	13.6752	1.43e-42	1.27e-40
HIST1H3A	2244.54	-1.38234	0.101197	-13.6599	1.76e-42	1.56e-40
MAN1A1	5484.68	0.974156	0.0714802	13.6283	2.72e-42	2.4e-40
SUCLA2	4843.53	1.08587	0.0797379	13.618	3.13e-42	2.76e-40
TCEA1	7644.94	1.1586	0.085123	13.6109	3.45e-42	3.03e-40
TPRG1L	3771.15	0.937843	0.0690091	13.5901	4.58e-42	4.01e-40
FSIP2	2346.45	1.3951	0.102677	13.5872	4.77e-42	4.16e-40
CCNB2	2330.43	-1.06084	0.0781238	-13.579	5.34e-42	4.64e-40
OSGIN1	1424.89	1.13606	0.0837127	13.571	5.95e-42	5.15e-40
LGALS3	27412	1.03469	0.0763389	13.5539	7.51e-42	6.48e-40
SLC2A1	5849.76	1.24262	0.0916865	13.5529	7.62e-42	6.55e-40
RASGEF1B	959.258	-1.25507	0.0928327	-13.5197	1.2e-41	1.03e-39
KIF2C	2511.08	-1.01848	0.0754663	-13.4959	1.65e-41	1.41e-39
PLS1	7634.74	1.04267	0.0773438	13.4809	2.03e-41	1.72e-39
TIPARP	1861.64	1.10827	0.0823166	13.4635	2.56e-41	2.17e-39
PMM1	317.972	-1.99399	0.148259	-13.4493	3.11e-41	2.63e-39
CLCN3	11770.7	0.951236	0.0709753	13.4024	5.86e-41	4.93e-39
SPC24	949.126	-1.30279	0.0972671	-13.394	6.56e-41	5.51e-39
LINC02261	110.925	5.64436	0.421484	13.3916	6.77e-41	5.66e-39
KIF3C	403.075	-1.81357	0.135574	-13.3769	8.25e-41	6.88e-39
LGR4	6400.5	0.937996	0.0703388	13.3354	1.44e-40	1.2e-38
PROCR	1145.26	1.26959	0.0952143	13.3341	1.47e-40	1.22e-38
SEL1L	12289.9	0.938188	0.0703747	13.3313	1.52e-40	1.26e-38
PTPRM	280.18	2.64772	0.198615	13.3309	1.53e-40	1.26e-38
CAMSAP2	4255.06	1.01843	0.0764123	13.3281	1.59e-40	1.3e-38
MGST3	5332.56	1.117	0.0838743	13.3176	1.83e-40	1.5e-38
ANLN	5461.74	-0.907366	0.0681494	-13.3144	1.91e-40	1.56e-38
SLITRK6	4881.93	-1.14593	0.0860931	-13.3103	2.02e-40	1.64e-38
FGF9	946.341	1.35311	0.101708	13.3039	2.2e-40	1.78e-38
ARRB1	1924.92	-1.12803	0.0848417	-13.2957	2.45e-40	1.98e-38
ADM2	1183.69	1.32681	0.100189	13.2431	4.95e-40	3.98e-38
KLF10	5533.02	1.11444	0.0841733	13.2399	5.16e-40	4.14e-38
TOP2A	11149.1	-0.937485	0.0709657	-13.2104	7.64e-40	6.11e-38
ARHGEF2	4807.12	1.00798	0.0763219	13.207	8e-40	6.37e-38
SPTY2D1	3503.48	1.00496	0.0761881	13.1905	9.95e-40	7.91e-38
TK1	4627.63	-1.17443	0.0892286	-13.162	1.45e-39	1.15e-37
HIST1H2BD	3778.96	-1.03771	0.0789885	-13.1374	2.01e-39	1.59e-37
PLCD3	8355.88	1.10986	0.0845531	13.1262	2.33e-39	1.83e-37
GRINA	2292.58	1.22836	0.0936984	13.1097	2.9e-39	2.27e-37
ACTG1	27603.9	1.27193	0.0970231	13.1096	2.9e-39	2.27e-37
C1orf21	879.641	-1.31545	0.100462	-13.094	3.56e-39	2.78e-37
RIOK3	2940.37	0.986369	0.0753338	13.0933	3.6e-39	2.8e-37
TOX3	1249.91	1.28835	0.0984275	13.0893	3.79e-39	2.94e-37
SGK1	2695.5	0.946666	0.0723363	13.087	3.91e-39	3.02e-37
HIST1H2AL	1892.72	-1.12887	0.0862687	-13.0855	3.99e-39	3.06e-37
PRR13	2270.7	0.995117	0.0760478	13.0854	3.99e-39	3.06e-37
ZFAND5	7134.74	1.00671	0.077116	13.0544	6e-39	4.59e-37
ONECUT3	19649.5	0.939939	0.0720474	13.0461	6.69e-39	5.1e-37
TPT1	56074.4	0.862778	0.0661593	13.0409	7.16e-39	5.45e-37
LINC02672	163.772	-2.78442	0.213644	-13.033	7.95e-39	6.03e-37
SLC9A1	5694.06	1.07293	0.0823862	13.0231	9.04e-39	6.84e-37
TAF13	1201.11	1.26889	0.0975051	13.0136	1.02e-38	7.72e-37
HIST1H2AH	4127.49	-1.14992	0.0883963	-13.0086	1.09e-38	8.22e-37
PPP2CB	3404.87	1.07694	0.0829953	12.9759	1.68e-38	1.26e-36
SLC1A1	4274.18	0.942538	0.0727668	12.9529	2.26e-38	1.69e-36
TJP1	7988.14	0.844397	0.0652225	12.9464	2.46e-38	1.83e-36
STK17A	2235.83	1.11228	0.0859538	12.9405	2.66e-38	1.98e-36
EPHB2	20271.2	-1.05759	0.0818097	-12.9274	3.15e-38	2.33e-36
TP53INP2	1221.74	1.15878	0.0896376	12.9274	3.15e-38	2.33e-36
FRMD5	2871.8	0.936834	0.0726166	12.9011	4.44e-38	3.27e-36
IL17RD	732.726	-1.35909	0.105456	-12.8878	5.28e-38	3.87e-36
NTM	1966.64	-1.1622	0.0902056	-12.884	5.54e-38	4.06e-36
SLC6A9	589.39	1.39518	0.108353	12.8763	6.12e-38	4.47e-36
DDX21	15501.1	0.943098	0.0732616	12.873	6.39e-38	4.65e-36
LYZ	27457.9	-1.09721	0.0852753	-12.8666	6.94e-38	5.03e-36
TDP2	1501.95	1.16754	0.0909995	12.8301	1.11e-37	8.05e-36
IQGAP3	6249.48	-0.927649	0.0725416	-12.7878	1.92e-37	1.38e-35
LRRC8D	3054.64	0.91015	0.0711895	12.7849	1.99e-37	1.43e-35
ADGRG6	3587.66	0.895763	0.0701332	12.7723	2.34e-37	1.68e-35
CES3	185.237	-2.59052	0.202989	-12.7619	2.68e-37	1.91e-35
ATG9B	175.822	2.63062	0.206311	12.7507	3.09e-37	2.2e-35
MGAT4B	18331.7	1.07838	0.0845868	12.7488	3.17e-37	2.25e-35
GPT2	3817.55	0.875749	0.0687118	12.7453	3.31e-37	2.35e-35
PROSER1	9982.32	0.96748	0.0760064	12.7289	4.08e-37	2.89e-35
PTPRE	2473.89	1.07663	0.0847135	12.7091	5.26e-37	3.71e-35
HIST1H1E	12146	-0.910786	0.0717801	-12.6886	6.84e-37	4.81e-35
ZFAND3	3801.24	0.889826	0.0702207	12.6718	8.47e-37	5.94e-35
HMGB2	3371.26	-1.20481	0.0951794	-12.6583	1.01e-36	7.04e-35
WSB2	6483.64	1.01086	0.0801816	12.6071	1.93e-36	1.35e-34
REEP3	2566.97	1.0047	0.0797222	12.6026	2.04e-36	1.42e-34
SERINC2	1321.26	1.18713	0.0942862	12.5907	2.38e-36	1.65e-34
GPA33	3226.48	-1.07682	0.0855338	-12.5894	2.42e-36	1.67e-34
IL6ST	3842.09	1.0381	0.0824947	12.5838	2.59e-36	1.79e-34
CDKN2B	1908.75	1.48043	0.117651	12.5832	2.61e-36	1.8e-34
ARHGAP21	7645.85	0.945803	0.0751648	12.5831	2.62e-36	1.8e-34
ANXA5	2167.64	0.960949	0.0763919	12.5792	2.75e-36	1.88e-34
ANXA1	8330.14	-0.850666	0.0676428	-12.5759	2.87e-36	1.96e-34
CTH	438.068	1.56121	0.124248	12.5652	3.28e-36	2.23e-34
SLC9A4	931.93	-1.22222	0.0973598	-12.5537	3.8e-36	2.58e-34
CYP2S1	19964.6	1.07652	0.0858648	12.5374	4.66e-36	3.16e-34
DHCR7	6301.56	1.15313	0.0921176	12.518	5.95e-36	4.02e-34
CYP4F12	5523.19	0.918926	0.0734302	12.5143	6.24e-36	4.2e-34
ENSG00000124529	4387.83	-1.03789	0.083164	-12.48	9.59e-36	6.44e-34
HIBCH	2378.77	-1.11387	0.0892847	-12.4755	1.02e-35	6.8e-34
NARS	14079	0.905121	0.0727206	12.4466	1.46e-35	9.76e-34
TRIM2	6369.23	1.03714	0.0833632	12.4412	1.56e-35	1.04e-33
CARHSP1	2117.59	-0.960662	0.0772483	-12.436	1.67e-35	1.11e-33
PLEKHM1P1	4661.75	0.928987	0.0749457	12.3955	2.77e-35	1.83e-33
HSPA8	76008.3	0.987508	0.0796994	12.3904	2.95e-35	1.95e-33
PTK6	1139.56	1.19	0.0960512	12.3892	2.99e-35	1.97e-33
AC005261.2	1470.59	1.15712	0.0934423	12.3833	3.22e-35	2.12e-33
SLC30A7	2574.95	0.926977	0.0748661	12.3818	3.28e-35	2.15e-33
LONRF3	863.253	1.18341	0.0955928	12.3797	3.37e-35	2.2e-33
BMF	376.354	-1.62852	0.131636	-12.3713	3.74e-35	2.44e-33
DBP	929.006	-1.38078	0.111988	-12.3297	6.27e-35	4.08e-33
PON2	5145.35	0.840977	0.0682345	12.3248	6.66e-35	4.32e-33
CAB39	5223.38	0.983338	0.0798036	12.322	6.9e-35	4.47e-33
SH2B3	1551.16	1.26448	0.102643	12.3191	7.15e-35	4.62e-33
ID2	1902.66	-1.02807	0.0835095	-12.3108	7.92e-35	5.1e-33
RDH11	5358.27	0.886122	0.0719986	12.3075	8.26e-35	5.3e-33
RNF11	2760.48	0.976087	0.0793708	12.2978	9.31e-35	5.97e-33
CLDN1	4969.7	0.926884	0.0753916	12.2943	9.72e-35	6.22e-33
NFE2L2	9399.9	0.780754	0.0635512	12.2854	1.08e-34	6.92e-33
ARHGAP29	3631.78	0.916802	0.0746519	12.281	1.15e-34	7.29e-33
EPB41L4B	4779.95	0.924666	0.0752965	12.2803	1.16e-34	7.33e-33
TNFRSF10B	12022.9	0.842588	0.0686243	12.2783	1.18e-34	7.5e-33
BZW1	11709.8	0.940592	0.076672	12.2677	1.35e-34	8.52e-33
SMOX	1974.21	1.23592	0.100779	12.2636	1.42e-34	8.94e-33
OSBPL1A	2771.3	0.886445	0.0723359	12.2546	1.59e-34	9.97e-33
MYO1A	3649.16	-0.882721	0.0720537	-12.2509	1.66e-34	1.04e-32
ZNF432	2063.84	1.13233	0.0924404	12.2493	1.69e-34	1.06e-32
MB21D2	965.846	1.1491	0.0939559	12.2302	2.14e-34	1.34e-32
ARL14	524.042	1.656	0.135437	12.2271	2.23e-34	1.39e-32
MT.TP	1864.14	1.49336	0.122197	12.2209	2.4e-34	1.49e-32
RAB22A	4611.87	0.834221	0.0683046	12.2132	2.64e-34	1.63e-32
CFAP97	3626.87	1.02131	0.083674	12.2059	2.89e-34	1.78e-32
FLNA	19386.1	1.051	0.0861733	12.1964	3.25e-34	2e-32
AL161431.1	1901.55	-1.33708	0.109752	-12.1827	3.84e-34	2.36e-32
CCND2	27925.1	0.765646	0.0629162	12.1693	4.53e-34	2.78e-32
OLA1	7019.31	0.902298	0.0741562	12.1675	4.63e-34	2.83e-32
TMEM86A	936.455	1.161	0.0954988	12.1572	5.25e-34	3.2e-32
TNPO1	12955.6	0.870553	0.0716536	12.1495	5.77e-34	3.51e-32
FAM83B	3173.49	0.983	0.0809135	12.1488	5.82e-34	3.53e-32
ENPP3	181.383	-2.45588	0.202245	-12.1431	6.24e-34	3.78e-32
HIST1H2BE	3302.96	-1.1518	0.0948921	-12.138	6.64e-34	4.01e-32
TWF1	4563.14	0.924744	0.0761954	12.1365	6.77e-34	4.08e-32
GDF15	23408	0.991403	0.0817154	12.1324	7.11e-34	4.28e-32
PLAUR	1849.5	1.05584	0.0870387	12.1307	7.26e-34	4.35e-32
MALL	2849.91	1.2116	0.0999563	12.1213	8.15e-34	4.87e-32
ZFAS1	10839.7	0.749678	0.0618507	12.1208	8.2e-34	4.89e-32
CCPG1	540.41	1.62399	0.134234	12.0982	1.08e-33	6.43e-32
WIPI1	742.352	1.31217	0.108513	12.0923	1.16e-33	6.89e-32
PLK1	3897.53	-1.12032	0.0926807	-12.0879	1.22e-33	7.25e-32
SNRK	1619.83	1.02575	0.0848975	12.0822	1.31e-33	7.75e-32
OPTN	1787.44	1.14392	0.0947124	12.0779	1.38e-33	8.16e-32
RACGAP1	3444.72	-0.888655	0.0735841	-12.0767	1.4e-33	8.25e-32
IGFBP2	7930.74	-1.10405	0.0914589	-12.0715	1.49e-33	8.77e-32
LONP1	6228.91	0.817276	0.0677327	12.0662	1.59e-33	9.33e-32
KDM1B	2746.03	0.882286	0.0731219	12.066	1.6e-33	9.34e-32
NCAPD2	10630.9	-0.978932	0.0811725	-12.0599	1.72e-33	1e-31
SPINK4	1877.01	1.16832	0.0968866	12.0586	1.75e-33	1.02e-31
COX7A2L	4145.33	0.901811	0.0748135	12.0541	1.85e-33	1.07e-31
CLDN12	4786.22	0.900963	0.0747446	12.0539	1.85e-33	1.07e-31
ATXN1	4060.8	0.822029	0.068203	12.0527	1.88e-33	1.08e-31
AFF4	6879.68	0.856484	0.0710912	12.0477	1.99e-33	1.15e-31
ABHD3	1326.57	1.06955	0.0888363	12.0395	2.2e-33	1.27e-31
RNF149	2545.82	0.966111	0.08038	12.0193	2.81e-33	1.61e-31
DST	5130.71	1.06226	0.0883806	12.0192	2.82e-33	1.61e-31
STEAP2	7601.36	0.848406	0.0707198	11.9967	3.7e-33	2.11e-31
CENPF	6611.79	-0.981032	0.0818538	-11.9852	4.25e-33	2.42e-31
SLK	11004.7	0.993754	0.0829258	11.9837	4.33e-33	2.46e-31
B3GNT5	3616.87	0.922162	0.0769667	11.9813	4.45e-33	2.53e-31
BUB1	2175.72	-0.919389	0.0767446	-11.9798	4.53e-33	2.56e-31
NFE2L1	18719.7	0.899038	0.0751708	11.9599	5.76e-33	3.25e-31
LPIN1	4032.5	0.874063	0.073092	11.9584	5.87e-33	3.31e-31
SSC5D	691.167	-1.35437	0.113264	-11.9576	5.92e-33	3.33e-31
STIM2	3868.46	0.928945	0.0777747	11.9441	6.97e-33	3.91e-31
MOGAT3	719.512	1.37805	0.1155	11.9312	8.14e-33	4.55e-31
TTPAL	2292.83	0.891617	0.074777	11.9237	8.91e-33	4.98e-31
DDB2	4635.66	-0.852337	0.0715949	-11.905	1.11e-32	6.21e-31
DENND4A	2081.87	0.94822	0.0798108	11.8809	1.49e-32	8.28e-31
HTATIP2	3444.59	0.93909	0.079157	11.8636	1.83e-32	1.01e-30
JAK1	7789.8	0.830351	0.0700026	11.8617	1.87e-32	1.04e-30
SC5D	2039.97	0.969467	0.0817447	11.8597	1.92e-32	1.06e-30
AK3	6245.08	0.862144	0.0728536	11.8339	2.61e-32	1.44e-30
PIM1	6704.68	0.874669	0.0740778	11.8074	3.57e-32	1.97e-30
DPYSL2	22762.5	-0.847262	0.0717824	-11.8032	3.76e-32	2.06e-30
MYL12A	4942.34	0.887396	0.0752067	11.7994	3.93e-32	2.15e-30
METRNL	1669.53	1.08265	0.0917822	11.7958	4.1e-32	2.24e-30
KIFC1	1224.74	-1.12052	0.0950183	-11.7927	4.26e-32	2.32e-30
MKI67	19733.4	-0.863156	0.0732541	-11.783	4.77e-32	2.6e-30
SERTAD4	314.694	-1.75048	0.148566	-11.7825	4.8e-32	2.61e-30
PIP5K1B	2550.18	0.94266	0.0800132	11.7813	4.87e-32	2.64e-30
PANK3	7630.44	0.89267	0.0757781	11.7801	4.95e-32	2.67e-30
CSMD3	604.294	1.30121	0.110531	11.7724	5.42e-32	2.92e-30
HIST1H2BC	8047.41	-0.950972	0.0808992	-11.755	6.65e-32	3.58e-30
BLVRA	1129.23	1.07955	0.091838	11.755	6.66e-32	3.58e-30
FDFT1	8665.75	0.868287	0.0738954	11.7502	7.04e-32	3.78e-30
GLRX3	3962.95	0.840963	0.0716513	11.7369	8.25e-32	4.41e-30
HIST1H3C	3098.67	-1.17025	0.0997758	-11.7288	9.07e-32	4.84e-30
GAS5	6943.48	0.951563	0.0811642	11.7239	9.61e-32	5.12e-30
TMEM260	2249.29	0.873922	0.0746088	11.7134	1.09e-31	5.78e-30
GJB2	5882.14	0.86949	0.0742581	11.709	1.15e-31	6.08e-30
MCTP1	2001.06	0.998584	0.0853519	11.6996	1.28e-31	6.78e-30
KIF22	4177.7	-0.883952	0.0755657	-11.6978	1.31e-31	6.91e-30
CLIC4	6211.69	0.987794	0.084464	11.6949	1.35e-31	7.14e-30
DUSP4	7740.9	0.912957	0.0781116	11.6879	1.47e-31	7.73e-30
H2AFJ	2019.83	-0.958316	0.0820088	-11.6855	1.51e-31	7.93e-30
TMEM45B	9033.41	0.756807	0.0647905	11.6808	1.6e-31	8.36e-30
SYNE2	14311.6	-0.950266	0.0813623	-11.6794	1.62e-31	8.48e-30
XIAP	3669.22	0.93327	0.0799371	11.6751	1.71e-31	8.91e-30
TMEM106B	6311.78	0.979523	0.083916	11.6727	1.76e-31	9.15e-30
PYROXD1	602.248	1.36221	0.116758	11.6669	1.88e-31	9.77e-30
SDCBP	6240.85	0.780316	0.0669424	11.6565	2.13e-31	1.1e-29
LPGAT1	7006.85	0.769897	0.066101	11.6473	2.37e-31	1.23e-29
ABLIM1	19134.9	0.799277	0.0686473	11.6432	2.48e-31	1.28e-29
FBXO25	1721.16	0.905011	0.077807	11.6315	2.85e-31	1.47e-29
SPATS2L	3535.41	0.885777	0.076182	11.6271	3e-31	1.54e-29
AIFM2	2337.42	0.928373	0.0798459	11.6271	3e-31	1.54e-29
MYO18A	7074.13	0.734265	0.0631676	11.6241	3.11e-31	1.59e-29
SLC22A18	3801.99	1.02907	0.0885315	11.6238	3.12e-31	1.59e-29
AGR3	761.704	-1.33823	0.115147	-11.6219	3.19e-31	1.63e-29
AC037441.1	211.391	1.95506	0.168237	11.6208	3.23e-31	1.64e-29
NCKAP1	12035.8	0.810695	0.0697778	11.6182	3.33e-31	1.69e-29
SLC7A5	43096.9	1.01458	0.0874801	11.5979	4.22e-31	2.14e-29
CDC42BPB	11024	0.702522	0.0605985	11.5931	4.47e-31	2.26e-29
PRODH	4445.99	0.850496	0.0733792	11.5904	4.61e-31	2.33e-29
ASAP1	6134.97	0.79693	0.0687979	11.5836	4.99e-31	2.51e-29
ZNF841	4862.72	0.895803	0.0773433	11.5822	5.07e-31	2.55e-29
RAB26	1362.14	-1.18797	0.102584	-11.5804	5.18e-31	2.6e-29
EPS15	5289.88	0.771859	0.0666645	11.5783	5.31e-31	2.66e-29
TMEM135	2439.45	0.885803	0.0765405	11.573	5.65e-31	2.82e-29
PHF2P2	1507.64	-0.974678	0.0842853	-11.564	6.27e-31	3.13e-29
LMNB1	6857.86	-0.797288	0.0689576	-11.562	6.42e-31	3.2e-29
AARS	15818.6	0.779103	0.0675275	11.5376	8.53e-31	4.24e-29
SEL1L3	13386.3	0.816059	0.0709517	11.5016	1.29e-30	6.42e-29
CYP4V2	2188.82	0.951992	0.0827899	11.4989	1.34e-30	6.61e-29
ELL2	1806.01	1.03615	0.0901308	11.4961	1.38e-30	6.82e-29
EXOC6	2822.64	0.986229	0.0859997	11.4678	1.91e-30	9.44e-29
FGD6	2676.21	0.858053	0.0748613	11.4619	2.05e-30	1.01e-28
FTH1	11839.5	1.16696	0.101944	11.4471	2.43e-30	1.19e-28
SNHG29	22977.1	0.819082	0.071569	11.4447	2.5e-30	1.23e-28
SCARA3	377.71	-1.74315	0.152407	-11.4375	2.72e-30	1.33e-28
FOXN2	3123.38	1.02439	0.089659	11.4254	3.12e-30	1.52e-28
CASP4	2093.95	0.966043	0.0845785	11.4218	3.25e-30	1.58e-28
INCENP	3383.24	-0.864278	0.0757312	-11.4124	3.62e-30	1.76e-28
PRSS12	607.023	1.39032	0.121831	11.4119	3.65e-30	1.77e-28
SBDS	3830.46	1.07696	0.0944165	11.4065	3.88e-30	1.88e-28
FOXL1	1324.13	1.19616	0.104886	11.4044	3.98e-30	1.92e-28
PRSS3	4180.64	0.95487	0.0837721	11.3984	4.26e-30	2.05e-28
AC007405.1	297.97	-1.71078	0.150253	-11.3861	4.91e-30	2.36e-28
FCGRT	3281.81	-1.08034	0.0948829	-11.386	4.91e-30	2.36e-28
TXN	12737.1	0.793911	0.0697317	11.3852	4.95e-30	2.38e-28
VEZT	4973.93	0.775187	0.0681061	11.382	5.14e-30	2.46e-28
CDKN2C	704.176	-1.33137	0.116994	-11.3798	5.27e-30	2.52e-28
TGFBR3	1556.72	-1.02239	0.0898953	-11.3731	5.69e-30	2.72e-28
SLC25A36	2937.49	0.979261	0.0861466	11.3674	6.08e-30	2.89e-28
TPX2	8563.25	-0.744134	0.0654687	-11.3662	6.16e-30	2.93e-28
MVB12B	1220.14	-1.17128	0.103064	-11.3646	6.27e-30	2.98e-28
YARS	12984.9	0.838479	0.0737988	11.3617	6.49e-30	3.07e-28
PLEKHN1	491.563	1.36052	0.11976	11.3604	6.59e-30	3.11e-28
SCYL2	5310.24	0.80272	0.0706691	11.3589	6.7e-30	3.16e-28
SLC3A2	16260.5	0.843585	0.0743044	11.3531	7.16e-30	3.37e-28
RRN3	4675.03	0.793737	0.0699911	11.3405	8.26e-30	3.88e-28
MPZL3	1573.03	0.929516	0.0819768	11.3388	8.43e-30	3.96e-28
FAM214B	631.174	1.37936	0.121665	11.3374	8.57e-30	4.01e-28
ARNTL	1102.98	1.02551	0.0905237	11.3286	9.47e-30	4.43e-28
FGFRL1	6470.89	0.976703	0.0862193	11.3281	9.52e-30	4.44e-28
LIPH	2805.32	0.90009	0.0795562	11.3139	1.12e-29	5.22e-28
HERC4	1924.97	0.941718	0.0832865	11.307	1.21e-29	5.63e-28
COG5	2433.84	0.898222	0.0795068	11.2974	1.35e-29	6.27e-28
CDKN3	960.391	-1.03568	0.0917821	-11.2841	1.57e-29	7.28e-28
YJEFN3	576.072	-1.27012	0.1127	-11.27	1.85e-29	8.54e-28
PIP4K2C	2465.93	0.844864	0.0750009	11.2647	1.96e-29	9.04e-28
IPO7	10909.5	0.787888	0.0699493	11.2637	1.98e-29	9.13e-28
RGS2	161.438	2.35883	0.20949	11.2598	2.07e-29	9.52e-28
MAL2	8671.79	0.858244	0.0762693	11.2528	2.24e-29	1.03e-27
NEDD9	1730.67	-1.05693	0.0939297	-11.2523	2.26e-29	1.03e-27
B3GALT5	107.179	2.91383	0.258961	11.252	2.26e-29	1.04e-27
SLC31A1	6241.64	0.814514	0.0724382	11.2443	2.47e-29	1.13e-27
CELSR2	985.119	-1.3503	0.120121	-11.2412	2.56e-29	1.17e-27
HIST1H2BI	3466.18	-0.971135	0.0864702	-11.2309	2.88e-29	1.31e-27
MICAL2	10235.1	0.90989	0.0811134	11.2175	3.35e-29	1.52e-27
VASP	13854.4	0.908025	0.0809775	11.2133	3.51e-29	1.59e-27
TNFRSF10A	2334.06	0.978227	0.0873643	11.1971	4.21e-29	1.9e-27
PPP1R15B	4186.94	0.747444	0.0668792	11.176	5.34e-29	2.41e-27
IL2RG	898.405	1.26421	0.113183	11.1697	5.74e-29	2.59e-27
ZFAND1	2100.82	0.951629	0.0853274	11.1527	6.95e-29	3.13e-27
CDCA7L	834.752	-1.07573	0.0964837	-11.1494	7.21e-29	3.24e-27
WDR62	3840.1	-0.820084	0.0735579	-11.1488	7.26e-29	3.25e-27
RPS6KA3	6144.14	0.796018	0.0714433	11.1419	7.84e-29	3.51e-27
ENDOD1	1264.89	1.05576	0.094819	11.1345	8.52e-29	3.81e-27
MIGA1	1309.93	1.08669	0.0976381	11.1298	8.98e-29	4e-27
KCNJ2	736.327	-1.1121	0.0999231	-11.1295	9.01e-29	4.01e-27
GCLM	2070.17	0.979148	0.0879913	11.1278	9.19e-29	4.08e-27
NMD3	3296.3	0.91788	0.0824929	11.1268	9.29e-29	4.12e-27
VMA21	3125.44	0.827094	0.074372	11.121	9.91e-29	4.39e-27
HERPUD1	5069.53	0.826861	0.0743602	11.1197	1.01e-28	4.45e-27
UHMK1	7240.81	0.74974	0.0674738	11.1116	1.1e-28	4.86e-27
ZNF529	3365.12	0.875725	0.0788587	11.105	1.19e-28	5.22e-27
OSGIN2	1267.59	1.01204	0.0911753	11.0999	1.26e-28	5.52e-27
WASHC4	4182.27	0.921756	0.0830496	11.0989	1.27e-28	5.58e-27
SETD7	5592.93	0.837961	0.0755458	11.0921	1.37e-28	6e-27
FAM91A1	6194.06	0.83388	0.075183	11.0913	1.38e-28	6.04e-27
CCNB1	3309.48	-0.749816	0.0676084	-11.0906	1.39e-28	6.08e-27
NPC1	4388.3	0.840561	0.0758664	11.0795	1.58e-28	6.88e-27
ASAH1	4833.89	0.782175	0.0707558	11.0546	2.08e-28	9.06e-27
UBE2C	3380.68	-0.914535	0.0827357	-11.0537	2.1e-28	9.14e-27
HIST1H2BL	999.839	-1.0301	0.0932932	-11.0416	2.41e-28	1.04e-26
TSHZ2	1432.12	0.932246	0.0845069	11.0316	2.69e-28	1.16e-26
AC092171.3	211.889	-1.95872	0.177721	-11.0213	3.02e-28	1.3e-26
TTC39A	2507.75	0.854227	0.0776123	11.0063	3.56e-28	1.54e-26
C3orf52	562.206	1.19573	0.108643	11.006	3.58e-28	1.54e-26
EFR3A	4340.44	0.746203	0.067881	10.9928	4.14e-28	1.78e-26
ANKRD50	1759.78	0.966819	0.0879875	10.9881	4.36e-28	1.87e-26
POMGNT1	4039.59	0.86566	0.0787993	10.9856	4.48e-28	1.92e-26
ATP2B1	8233.94	0.79397	0.0723208	10.9784	4.85e-28	2.07e-26
NABP1	2337.24	0.944505	0.0860403	10.9775	4.9e-28	2.09e-26
CTSF	718.901	-1.2254	0.111677	-10.9727	5.17e-28	2.2e-26
HSPH1	19269.6	0.750172	0.0684456	10.9601	5.94e-28	2.53e-26
HS3ST1	1462.02	1.06073	0.0968818	10.9487	6.74e-28	2.86e-26
RPS6	44194.5	0.736494	0.0673437	10.9364	7.72e-28	3.28e-26
AHNAK	42649.5	0.736578	0.0674089	10.927	8.56e-28	3.62e-26
RNF103	3229.83	0.903391	0.0827995	10.9106	1.03e-27	4.34e-26
NEK2	1115.85	-1.05291	0.0965251	-10.9082	1.05e-27	4.44e-26
KIAA0319	152.608	2.21749	0.203322	10.9063	1.08e-27	4.53e-26
NPAS2	4179.64	0.808021	0.0740971	10.9049	1.09e-27	4.59e-26
HECTD1	17896.5	0.737364	0.0676645	10.8974	1.19e-27	4.98e-26
GHITM	7760.14	0.877069	0.0804873	10.897	1.19e-27	4.99e-26
VAPA	6438.76	0.714296	0.0655515	10.8967	1.19e-27	5e-26
GLUD1	12772.3	0.723424	0.0664074	10.8937	1.23e-27	5.16e-26
ABCC4	4053.26	0.886892	0.0814307	10.8914	1.27e-27	5.28e-26
TNFRSF10D	5491.03	0.790577	0.0726391	10.8836	1.38e-27	5.74e-26
USP25	3800.04	0.878822	0.0807853	10.8785	1.46e-27	6.07e-26
TC2N	10102.6	0.765337	0.0703826	10.8739	1.53e-27	6.37e-26
MCFD2	10427	0.77612	0.0714221	10.8667	1.66e-27	6.87e-26
BAZ1A	4439.73	0.859187	0.0790657	10.8667	1.66e-27	6.87e-26
GAS6	5123.22	-1.02219	0.0941222	-10.8602	1.78e-27	7.36e-26
LURAP1L	1491.04	0.940858	0.0867191	10.8495	2.01e-27	8.27e-26
NTN4	353.633	1.72048	0.158589	10.8487	2.02e-27	8.33e-26
OCIAD2	3572	0.841575	0.0775793	10.8479	2.04e-27	8.38e-26
RNF187	8253.54	0.88599	0.0816814	10.8469	2.06e-27	8.46e-26
SLC10A5	331.686	-1.67441	0.154418	-10.8434	2.14e-27	8.78e-26
MOSMO	934.102	1.12649	0.103889	10.8432	2.15e-27	8.78e-26
B3GNT3	7935.67	0.889176	0.082022	10.8407	2.21e-27	9.01e-26
LRP4	847.296	-1.26196	0.116491	-10.8331	2.4e-27	9.77e-26
TNFAIP8L1	567.287	-1.26802	0.117191	-10.8201	2.76e-27	1.12e-25
ITGAV	3052.53	0.965399	0.0892383	10.8182	2.82e-27	1.15e-25
PRMT2	3738.6	0.724376	0.0669867	10.8137	2.96e-27	1.2e-25
ARNTL2	4128.83	0.726529	0.0671873	10.8135	2.97e-27	1.2e-25
ABRACL	1259.7	1.0393	0.0961694	10.8069	3.19e-27	1.29e-25
STK39	5318.61	0.834971	0.0772821	10.8042	3.29e-27	1.33e-25
CRYZL2P	2340.63	-0.826864	0.0765364	-10.8035	3.31e-27	1.33e-25
MID2	915.275	1.01542	0.0939974	10.8026	3.34e-27	1.35e-25
ATG16L1	3715.43	0.745744	0.0690789	10.7955	3.61e-27	1.45e-25
BHLHE41	2860.08	0.844002	0.078199	10.793	3.71e-27	1.49e-25
CLOCK	2871.23	0.869066	0.0805324	10.7915	3.78e-27	1.51e-25
ITGB6	1149.12	1.12343	0.104133	10.7885	3.9e-27	1.56e-25
ESR2	371.815	-1.42142	0.131825	-10.7826	4.16e-27	1.66e-25
EIF2S3	13979.1	0.709466	0.0658001	10.7821	4.18e-27	1.67e-25
EPHA2	27241.8	0.841503	0.0780937	10.7756	4.49e-27	1.79e-25
MAFG	4173.57	0.769561	0.0714861	10.7652	5.03e-27	2e-25
AIG1	967.229	0.986749	0.0917454	10.7553	5.6e-27	2.22e-25
ASS1	2097.06	0.93082	0.08658	10.751	5.86e-27	2.32e-25
MC1R	339.577	-1.45926	0.135747	-10.7498	5.94e-27	2.35e-25
AGMAT	2525.49	0.831098	0.0773219	10.7485	6.02e-27	2.38e-25
MAK16	1623.87	0.923933	0.0859613	10.7482	6.04e-27	2.38e-25
HIST1H3H	4549.91	-0.898855	0.0836821	-10.7413	6.51e-27	2.56e-25
SHB	2827.26	0.92651	0.0862755	10.739	6.68e-27	2.62e-25
TNFAIP8	1161.41	1.07131	0.0997795	10.7368	6.84e-27	2.68e-25
PLAC4	1819.34	-1.11087	0.103485	-10.7346	7e-27	2.74e-25
SOCS2	314.356	1.74944	0.163219	10.7184	8.34e-27	3.26e-25
TMED5	4793.82	1.03193	0.0964247	10.7019	9.97e-27	3.89e-25
FUCA2	5416.21	0.796222	0.0744267	10.6981	1.04e-26	4.05e-25
CES2	12447.8	0.858255	0.0802294	10.6975	1.05e-26	4.07e-25
SLC7A8	8274.24	-0.957411	0.0895585	-10.6903	1.13e-26	4.39e-25
PEX11A	703.128	1.19892	0.112194	10.6862	1.18e-26	4.58e-25
RPL9	24899.3	0.726207	0.0679805	10.6826	1.23e-26	4.76e-25
ZFP36L1	25834.8	0.720617	0.0675007	10.6757	1.32e-26	5.12e-25
CHMP2B	5066.46	0.892655	0.0836302	10.6738	1.35e-26	5.21e-25
KIF15	1855.3	-0.892037	0.083603	-10.6699	1.41e-26	5.42e-25
PDP2	2547.41	0.805674	0.075508	10.6701	1.41e-26	5.42e-25
ARL8B	3273.94	0.802199	0.0752234	10.6642	1.5e-26	5.75e-25
PICALM	5927.23	0.713777	0.0669483	10.6616	1.54e-26	5.91e-25
COPS2	4099.79	0.837104	0.0786116	10.6486	1.77e-26	6.79e-25
XBP1	6293.02	0.81101	0.0761779	10.6463	1.82e-26	6.95e-25
TULP4	5909.51	0.834077	0.0783605	10.6441	1.86e-26	7.1e-25
PITPNM1	4136.95	0.84577	0.0795005	10.6385	1.97e-26	7.53e-25
RCN3	225.395	-1.78165	0.167735	-10.6218	2.36e-26	8.99e-25
LSAMP.AS1	86.4781	3.04304	0.28657	10.6188	2.44e-26	9.27e-25
ACBD3	2585.71	0.792344	0.0746265	10.6175	2.47e-26	9.39e-25
GSR	10430.1	0.711565	0.0670263	10.6162	2.51e-26	9.5e-25
ECPAS	9245.69	0.666846	0.0628147	10.6161	2.51e-26	9.5e-25
CCNG2	1887.2	0.84622	0.0797221	10.6146	2.55e-26	9.64e-25
EIF4A2	14397.3	0.681228	0.0641855	10.6134	2.58e-26	9.75e-25
SLC25A25	3094.92	0.762263	0.0718957	10.6023	2.91e-26	1.1e-24
NCKAP5	800.597	1.07102	0.10105	10.5989	3.02e-26	1.14e-24
AL596223.1	243.244	1.76998	0.167009	10.5981	3.04e-26	1.14e-24
SDR16C5	553.189	1.22423	0.115528	10.5968	3.08e-26	1.16e-24
TINAGL1	8932.42	0.943176	0.0890128	10.596	3.11e-26	1.17e-24
HLCS	3222.37	0.756581	0.071502	10.5813	3.64e-26	1.36e-24
DDIT3	637.197	1.12892	0.10673	10.5774	3.79e-26	1.42e-24
SEMA5A	1863.65	-0.906271	0.0856953	-10.5755	3.87e-26	1.44e-24
SYTL2	2578.09	0.813055	0.0770161	10.557	4.72e-26	1.76e-24
HECTD3	3652.09	0.813906	0.077103	10.5561	4.76e-26	1.77e-24
PARD6B	1986.23	0.848728	0.0804039	10.5558	4.78e-26	1.77e-24
SOX21	278.417	1.54026	0.14592	10.5555	4.79e-26	1.78e-24
HSP90AA1	90452.2	0.738871	0.0700933	10.5413	5.58e-26	2.07e-24
F2RL1	4411.96	0.774592	0.073484	10.541	5.59e-26	2.07e-24
ESPL1	2313.62	-1.0048	0.0953644	-10.5365	5.87e-26	2.17e-24
ACPP	125.313	-2.47877	0.235361	-10.5318	6.17e-26	2.27e-24
ZNF28	4121.17	0.848175	0.0807023	10.5099	7.78e-26	2.86e-24
NCAPH	1722.74	-0.858182	0.0816574	-10.5095	7.81e-26	2.87e-24
2026-09-11	7197.08	0.672912	0.0640373	10.5081	7.92e-26	2.91e-24
LINC00365	351.019	1.44586	0.137614	10.5066	8.05e-26	2.95e-24
LMO7	14270.1	0.76374	0.0727831	10.4934	9.27e-26	3.39e-24
YAE1	609.493	1.1634	0.110883	10.4921	9.39e-26	3.43e-24
DOCK5	6409.91	0.673392	0.0642108	10.4872	9.89e-26	3.61e-24
TMEM64	1857.44	0.950649	0.0906652	10.4853	1.01e-25	3.68e-24
DSG2	26723.6	0.705366	0.0672896	10.4825	1.04e-25	3.78e-24
OPLAH	1651.9	0.979896	0.0934843	10.4819	1.05e-25	3.8e-24
CD63	9353.65	0.812163	0.0774822	10.4819	1.05e-25	3.8e-24
PPP3CA	4607.08	0.880917	0.0840427	10.4818	1.05e-25	3.8e-24
MYEOV	3075.78	0.807774	0.0771503	10.4701	1.18e-25	4.29e-24
LMP.2A	122.665	-2.51662	0.240451	-10.4663	1.23e-25	4.46e-24
HAX1	3305.91	0.930177	0.088897	10.4635	1.27e-25	4.58e-24
B4GALT1	9548.05	0.780525	0.0746053	10.4621	1.29e-25	4.65e-24
ST5	556.015	-1.27732	0.122133	-10.4584	1.34e-25	4.82e-24
SPAG5	1811.86	-0.954532	0.0913226	-10.4523	1.43e-25	5.14e-24
MTHFD1L	3856.38	0.815446	0.078101	10.4409	1.61e-25	5.79e-24
RGS16	692.063	1.04255	0.0999117	10.4348	1.72e-25	6.16e-24
RSL24D1	4947.97	0.949671	0.0910272	10.4328	1.76e-25	6.28e-24
SOX21.AS1	455.232	1.25825	0.120654	10.4286	1.84e-25	6.56e-24
C21orf58	733.8	-1.03898	0.0996925	-10.4218	1.97e-25	7.03e-24
ZBTB7B	9942.73	0.89059	0.08556	10.409	2.26e-25	8.04e-24
RWDD4	984.743	1.00408	0.0967905	10.3737	3.27e-25	1.16e-23
LFNG	3172.19	-0.820693	0.0791165	-10.3732	3.28e-25	1.17e-23
PTPRN2	1791.41	0.961134	0.0927166	10.3664	3.53e-25	1.25e-23
CARS	3471.27	0.755232	0.0728887	10.3614	3.71e-25	1.32e-23
HINT1	5738.44	0.677922	0.0654931	10.351	4.14e-25	1.46e-23
KIF4A	2036.52	-0.793648	0.076723	-10.3443	4.44e-25	1.57e-23
NDRG2	2743.6	-0.880214	0.0852515	-10.3249	5.44e-25	1.92e-23
ZNF69	660.616	-1.11873	0.108466	-10.3141	6.09e-25	2.14e-23
B2M	15111.7	0.792036	0.0768076	10.3119	6.22e-25	2.19e-23
MS4A8	148.142	-2.13249	0.20691	-10.3064	6.6e-25	2.32e-23
ZNF562	1352.56	0.865714	0.0840003	10.3061	6.61e-25	2.32e-23
FILIP1L	550.315	-1.21184	0.117602	-10.3047	6.71e-25	2.35e-23
SLC39A6	3527.68	0.748086	0.0726016	10.304	6.76e-25	2.36e-23
ZBTB21	1776.91	0.846057	0.0821159	10.3032	6.81e-25	2.38e-23
TSPAN1	676.96	1.09446	0.106253	10.3006	7e-25	2.44e-23
UBLCP1	1302.34	1.17211	0.113824	10.2976	7.23e-25	2.52e-23
UBXN2B	2780.13	0.744339	0.0723297	10.2909	7.74e-25	2.69e-23
SERPINB5	15917.6	0.717093	0.0696957	10.2889	7.91e-25	2.75e-23
SBDSP1	691.386	1.1383	0.110786	10.2748	9.16e-25	3.18e-23
PRDX6	9517.19	0.673522	0.0655925	10.2683	9.79e-25	3.39e-23
C11orf24	1764.38	0.984388	0.0958667	10.2683	9.79e-25	3.39e-23
EMP2	3194.18	-0.844361	0.082334	-10.2553	1.12e-24	3.87e-23
BCL9L	9751.67	0.885234	0.0863517	10.2515	1.17e-24	4.02e-23
ADH1A	186.338	-1.89188	0.184558	-10.2509	1.17e-24	4.04e-23
USP38	2449.07	0.754624	0.0736356	10.2481	1.21e-24	4.15e-23
EIF2A	5737.28	0.697716	0.0680875	10.2474	1.22e-24	4.17e-23
ZFPM2.AS1	457.52	1.31942	0.128756	10.2474	1.22e-24	4.17e-23
IFRD1	648.711	1.22274	0.119395	10.2411	1.3e-24	4.45e-23
CYGB	253.44	-1.74828	0.170731	-10.2399	1.31e-24	4.49e-23
C12orf49	4759.1	0.802677	0.0784031	10.2378	1.34e-24	4.59e-23
MAP4K3	3096.28	0.87332	0.0853148	10.2364	1.36e-24	4.65e-23
EEF1A1	340171	0.709641	0.0693606	10.2312	1.44e-24	4.9e-23
ASF1B	1674	-1.08325	0.105924	-10.2266	1.51e-24	5.13e-23
PITRM1	3561.61	0.736247	0.0721414	10.2056	1.87e-24	6.36e-23
DERL1	3421.88	0.800522	0.0784642	10.2024	1.93e-24	6.57e-23
PAK3	3208.74	0.96588	0.0750749	10.2016	1.95e-24	6.61e-23
TMCC1	3208.74	0.76588	0.0750749	10.2016	1.95e-24	6.61e-23
IGFL4	1761.51	0.889614	0.0872027	10.2017	1.95e-24	6.61e-23
MCM5	6876.61	-0.773316	0.07586	-10.194	2.11e-24	7.13e-23
HIRIP3	777.088	-0.996894	0.0979387	-10.1788	2.47e-24	8.33e-23
C20orf204	376.436	-1.31698	0.129468	-10.1723	2.64e-24	8.89e-23
OSTM1	500.572	1.18078	0.116172	10.1641	2.87e-24	9.66e-23
LMO4	1251.27	0.954067	0.0938745	10.1632	2.89e-24	9.73e-23
KLF5	20191.4	0.808617	0.0796632	10.1504	3.3e-24	1.11e-22
DBN1	283.458	1.48499	0.14653	10.1344	3.89e-24	1.3e-22
FOSB	8044.69	-0.802372	0.0791724	-10.1345	3.88e-24	1.3e-22
TBX3	5409.8	0.753821	0.0744715	10.1223	4.4e-24	1.47e-22
CNTRL	1763.09	-0.917071	0.0906592	-10.1156	4.71e-24	1.57e-22
KDM5B	4882.4	0.66947	0.0662016	10.1126	4.86e-24	1.62e-22
PTPRJ	5751.67	0.734828	0.0726652	10.1125	4.86e-24	1.62e-22
MLEC	20179	-0.747933	0.074025	-10.1038	5.31e-24	1.77e-22
RTCA	2029.47	0.811216	0.0803585	10.095	5.81e-24	1.93e-22
C3orf85	495.681	1.21194	0.120264	10.0773	6.96e-24	2.31e-22
TRIM16	2347.06	0.92387	0.0916989	10.075	7.12e-24	2.36e-22
HIST1H2BM	292.965	-1.52246	0.151181	-10.0705	7.46e-24	2.47e-22
PIF1	452.311	-1.37642	0.136826	-10.0597	8.32e-24	2.75e-22
HEPH	10572.5	0.649552	0.0645716	10.0594	8.35e-24	2.76e-22
CDC25C	483.294	-1.20422	0.119775	-10.054	8.82e-24	2.91e-22
RARS	5036.44	0.712041	0.0708361	10.052	9.01e-24	2.97e-22
AC020916.1	4025.57	-0.920264	0.0915611	-10.0508	9.11e-24	3e-22
HIST1H2BJ	3155.38	-0.961265	0.095676	-10.0471	9.46e-24	3.11e-22
ATP10B	2949.06	0.802538	0.0798851	10.0461	9.55e-24	3.13e-22
MTUS1	3440.75	0.766773	0.0763402	10.0442	9.75e-24	3.19e-22
SIPA1L1	6576.44	0.703453	0.0701093	10.0337	1.08e-23	3.55e-22
AC093162.2	1589.92	0.912909	0.0910518	10.0263	1.17e-23	3.82e-22
PMEPA1	2501.72	0.911866	0.0909812	10.0226	1.21e-23	3.96e-22
ACSL4	2553.39	0.94649	0.0945742	10.0079	1.41e-23	4.58e-22
TMEM87B	4919.59	0.814325	0.08142	10.0015	1.5e-23	4.88e-22
ITPKB	3815.04	0.964518	0.0964714	9.99796	1.56e-23	5.06e-22
PPDPF	7578.93	0.898483	0.0899535	9.98831	1.71e-23	5.57e-22
CCDC34	554.181	-1.28673	0.128911	-9.9815	1.84e-23	5.95e-22
ELOVL7	2210.59	0.887873	0.0889609	9.98049	1.86e-23	6.01e-22
CCNF	4325.74	-0.821232	0.0823858	-9.96812	2.1e-23	6.8e-22
CCDC50	4459.46	0.714933	0.0717532	9.96378	2.2e-23	7.09e-22
LDLR	19618.6	0.708044	0.0710688	9.9628	2.22e-23	7.15e-22
GOLT1A	862.588	0.964733	0.0968558	9.96051	2.27e-23	7.31e-22
ALOXE3	120.509	2.19323	0.220223	9.95912	2.3e-23	7.4e-22
KIAA0232	2104.14	0.761649	0.0764988	9.95635	2.37e-23	7.6e-22
GINS1	2657.89	-0.745446	0.0748949	-9.95323	2.44e-23	7.83e-22
SGMS2	2210.05	0.795156	0.0798948	9.95254	2.46e-23	7.88e-22
HMGCR	5682.41	0.74225	0.074592	9.95079	2.5e-23	8.01e-22
FBXO30	1138.25	0.926933	0.0932063	9.94495	2.65e-23	8.48e-22
LRPPRC	21277.2	0.650196	0.0654649	9.93197	3.02e-23	9.64e-22
FNDC3A	9932.5	0.671696	0.0676301	9.93191	3.02e-23	9.64e-22
PHC2	8111.68	0.86335	0.0869404	9.93036	3.07e-23	9.78e-22
SLCO2B1	426.525	1.53824	0.154927	9.92882	3.12e-23	9.92e-22
RABEP1	3243.5	0.76647	0.0772152	9.92641	3.2e-23	1.01e-21
RGS3	1522.12	-0.883377	0.0890206	-9.92329	3.3e-23	1.05e-21
HIST1H2AG	6493.24	-0.978185	0.0985967	-9.92107	3.37e-23	1.07e-21
AC005336.1	482.318	1.19692	0.120643	9.92118	3.37e-23	1.07e-21
ACSS1	1360.39	-0.8444	0.0851227	-9.9198	3.41e-23	1.08e-21
C6orf132	6596.5	0.74413	0.075096	9.90905	3.8e-23	1.2e-21
MARS	11301.2	0.84524	0.0853183	9.90691	3.88e-23	1.22e-21
HIST1H2BO	3929.1	-0.994317	0.10042	-9.90162	4.1e-23	1.29e-21
ITGB8	765.7	-1.06153	0.107253	-9.89748	4.27e-23	1.34e-21
SAMD12	2739.17	0.796068	0.0804371	9.89678	4.3e-23	1.35e-21
EFNB2	2281.01	0.869444	0.0878766	9.89392	4.42e-23	1.39e-21
PPFIA4	339.704	-1.66047	0.167841	-9.89314	4.46e-23	1.4e-21
HIST1H4E	3980.53	-0.837964	0.0847033	-9.89294	4.47e-23	1.4e-21
FLNB	35196.3	0.791762	0.0801248	9.88162	5e-23	1.56e-21
RNF14	1407.95	0.801402	0.081123	9.87885	5.14e-23	1.6e-21
JADE2	3027.41	-0.769367	0.0778857	-9.87816	5.18e-23	1.61e-21
ATP6V1E1	2735.68	0.694615	0.0703535	9.87321	5.44e-23	1.69e-21
KRT19	36063.9	0.751914	0.0762119	9.86609	5.84e-23	1.82e-21
PLEKHB2	8215.76	0.685485	0.0694984	9.86331	6e-23	1.86e-21
SOS2	2989.75	0.768581	0.0779311	9.86231	6.06e-23	1.88e-21
RPS6KA4	2788.72	0.867564	0.0879864	9.86021	6.19e-23	1.92e-21
TROAP	1452.78	-1.01715	0.103359	-9.84094	7.5e-23	2.32e-21
NDUFAF4	775.132	0.990573	0.100708	9.83607	7.87e-23	2.43e-21
SKIL	4012.45	0.918801	0.0934341	9.83368	8.06e-23	2.49e-21
RPS6KA5	1128.69	0.887672	0.090308	9.82938	8.41e-23	2.59e-21
CCNI	18616	0.660393	0.0672304	9.82284	8.98e-23	2.76e-21
KIF11	3881.22	-0.72685	0.0740076	-9.82128	9.12e-23	2.8e-21
ACTR3	8459.63	0.725428	0.0738833	9.81857	9.37e-23	2.88e-21
C1orf116	1485.73	0.86193	0.0879209	9.80348	1.09e-22	3.34e-21
HACD2	7051.89	0.715782	0.0730709	9.79572	1.17e-22	3.6e-21
TBC1D2	1615.93	0.993365	0.101426	9.79396	1.2e-22	3.66e-21
ECM1	536.006	1.10821	0.113164	9.79297	1.21e-22	3.69e-21
MRPS30	3015.07	0.785373	0.0802277	9.78931	1.25e-22	3.82e-21
RHOT1	2070.7	0.776356	0.079345	9.78457	1.31e-22	4e-21
STK40	6468.69	0.791377	0.0809712	9.77356	1.46e-22	4.45e-21
GINS2	1954.77	-0.803416	0.0822116	-9.77255	1.48e-22	4.49e-21
PTPN3	4479.06	0.740439	0.0758044	9.76775	1.55e-22	4.7e-21
CAP1	17075.2	0.732547	0.0750727	9.75783	1.71e-22	5.18e-21
DEPDC1B	1343.22	-0.799968	0.0820118	-9.75431	1.77e-22	5.36e-21
NUAK2	1288	-0.888033	0.0910792	-9.75012	1.84e-22	5.58e-21
ENTPD7	2580.02	0.742458	0.0761769	9.74649	1.91e-22	5.77e-21
ITGB1	23968.1	0.745288	0.0765061	9.74156	2e-22	6.05e-21
ZFP91	5538.5	0.691212	0.0709823	9.7378	2.08e-22	6.27e-21
PRSS8	2709.83	0.862277	0.0885514	9.73758	2.08e-22	6.28e-21
CYP3A5	7706.81	0.802015	0.0823773	9.73588	2.12e-22	6.38e-21
MPHOSPH6	1681.18	0.910675	0.0935478	9.73486	2.14e-22	6.43e-21
INO80C	936.558	0.939799	0.0965405	9.73477	2.14e-22	6.43e-21
RPS12	14191.7	0.640049	0.0657907	9.72857	2.28e-22	6.83e-21
ANO1	14121.7	0.7745	0.0796439	9.72454	2.37e-22	7.1e-21
MYBL2	8034.28	-0.887479	0.0913047	-9.71998	2.48e-22	7.41e-21
SREBF2	6499.52	0.819048	0.0842977	9.71613	2.57e-22	7.69e-21
SPRED2	12391	0.767776	0.079024	9.71574	2.58e-22	7.71e-21
CCSER2	2349.96	0.817767	0.084237	9.70793	2.79e-22	8.31e-21
IDI1	1560.82	0.9338	0.0962326	9.70356	2.91e-22	8.67e-21
KLF13	12310.4	0.787412	0.0811636	9.70154	2.97e-22	8.83e-21
TMED7	3269.13	0.973708	0.100376	9.70058	3e-22	8.91e-21
PPP1R2	3105.35	0.732772	0.0755618	9.69765	3.09e-22	9.15e-21
CDCA8	2258.55	-0.835597	0.0861926	-9.69453	3.18e-22	9.43e-21
SERP1	5104.84	0.756427	0.0780531	9.6912	3.29e-22	9.73e-21
SNTB1	8162.03	0.771147	0.0796526	9.68139	3.62e-22	1.07e-20
C6orf141	842.283	2.88566	0.298143	9.67877	3.71e-22	1.1e-20
RNFT2	1006.34	-1.00589	0.103962	-9.67551	3.83e-22	1.13e-20
ETF1	7587.93	0.689225	0.0713543	9.65919	4.49e-22	1.32e-20
NDFIP1	4032.04	0.779198	0.0806797	9.65792	4.55e-22	1.34e-20
GCH1	2055.24	0.809312	0.0839882	9.63602	5.63e-22	1.66e-20
ARL6IP5	3011.19	0.715203	0.0742736	9.6293	6.01e-22	1.77e-20
LSS	2388.26	0.854164	0.0887805	9.62107	6.51e-22	1.91e-20
FNIP1	2908.21	0.707541	0.073563	9.61816	6.7e-22	1.96e-20
EEF1A1P5	5111.81	0.723631	0.0752358	9.61818	6.7e-22	1.96e-20
HIST1H4A	1571.08	-1.05214	0.109397	-9.61768	6.73e-22	1.97e-20
BRIP1	2337.98	-0.741747	0.0771273	-9.61719	6.77e-22	1.97e-20
ZWINT	2191.26	-0.719857	0.0748688	-9.61492	6.92e-22	2.02e-20
ELOVL1	6037.01	0.768423	0.0799279	9.61395	6.98e-22	2.03e-20
SUPV3L1	1893.88	0.754217	0.0784917	9.60888	7.33e-22	2.13e-20
AC005747.1	64.5578	-5.11559	0.532865	-9.60016	7.98e-22	2.32e-20
AVEN	644.455	1.00255	0.104502	9.59365	8.5e-22	2.47e-20
ZNF600	2288.71	0.731346	0.0762492	9.59152	8.68e-22	2.52e-20
RELL1	1276.93	0.791871	0.0825814	9.58898	8.9e-22	2.58e-20
TMPRSS4	18502.3	0.670314	0.069923	9.58645	9.12e-22	2.64e-20
MXRA8	2532.54	0.994667	0.103797	9.58279	9.45e-22	2.73e-20
GTF2H3	2392.36	0.722685	0.0754247	9.58155	9.56e-22	2.76e-20
ST6GALNAC1	3471.57	-0.80239	0.0837477	-9.58104	9.61e-22	2.77e-20
CAPN8	6117.01	0.664344	0.0693479	9.57987	9.72e-22	2.8e-20
CDC6	3830.94	0.670885	0.0700404	9.57855	9.84e-22	2.83e-20
PHLDA1	17266.7	0.747035	0.0780141	9.57564	1.01e-21	2.91e-20
PCBP4	1248.49	0.928786	0.0970295	9.5722	1.05e-21	3e-20
RPL32	32036.7	0.721995	0.0754368	9.57086	1.06e-21	3.04e-20
JMJD1C	5510.15	0.710571	0.0742574	9.56903	1.08e-21	3.09e-20
AURKA	2963.86	-0.774907	0.0810209	-9.56429	1.13e-21	3.23e-20
BUB1B	1753.16	-0.754232	0.0788709	-9.56286	1.15e-21	3.27e-20
SORT1	6139.01	-0.707279	0.0740923	-9.54593	1.35e-21	3.85e-20
PRKAG2	1209.94	0.966646	0.101355	9.53719	1.47e-21	4.18e-20
HIST1H2AJ	3412.08	-0.886759	0.0930373	-9.53122	1.55e-21	4.42e-20
IGF2R	16980.4	0.694086	0.0728908	9.52227	1.69e-21	4.82e-20
SMCHD1	7298.44	0.760046	0.07982	9.522	1.7e-21	4.82e-20
LINC01564	64.8089	3.17354	0.333353	9.52005	1.73e-21	4.91e-20
OGT	16679.2	0.635048	0.0667225	9.51775	1.77e-21	5.01e-20
BORF2	207.598	-1.60846	0.169005	-9.51721	1.78e-21	5.03e-20
ANKFN1	282.929	-1.51025	0.158703	-9.51621	1.8e-21	5.08e-20
YAP1	15044.1	0.711945	0.0748354	9.51348	1.84e-21	5.21e-20
ITGAX	54.213	3.93138	0.413373	9.51047	1.9e-21	5.35e-20
FBLIM1	6294.74	0.759776	0.0799015	9.50891	1.93e-21	5.43e-20
BAIAP2L2	6282.5	0.767964	0.0807803	9.50682	1.97e-21	5.53e-20
CCDC69	574.743	-1.1377	0.119758	-9.5	2.1e-21	5.9e-20
MPP2	575.774	-1.15118	0.12123	-9.49582	2.18e-21	6.14e-20
GALC	8854.06	0.675929	0.0711959	9.49394	2.22e-21	6.24e-20
IDE	5040.78	0.692405	0.0729629	9.48983	2.31e-21	6.48e-20
TOM1L1	3395.47	0.694454	0.0731813	9.4895	2.32e-21	6.5e-20
LYPLA1	6603.9	0.793302	0.0836384	9.4849	2.43e-21	6.78e-20
CYP4F3	6284.92	0.624706	0.0659407	9.47375	2.7e-21	7.54e-20
FAM83D	1572.25	-0.873333	0.0922797	-9.46398	2.96e-21	8.27e-20
TBCD	8306.95	-0.667953	0.0706109	-9.45964	3.09e-21	8.61e-20
RAD23B	10498.7	0.762132	0.0806012	9.45559	3.21e-21	8.94e-20
SOCS4	2820.04	0.80269	0.0849241	9.45185	3.33e-21	9.25e-20
RPS7	33232.5	0.704657	0.0745557	9.45141	3.34e-21	9.28e-20
PAK2	6383.74	0.699421	0.0740194	9.44915	3.42e-21	9.48e-20
ZNF430	1051.41	1.02253	0.108301	9.44154	3.67e-21	1.02e-19
CARNMT1	1891.85	0.887609	0.0940188	9.44076	3.7e-21	1.02e-19
RPL23	22956.7	0.716181	0.075879	9.43846	3.78e-21	1.05e-19
EEF1B2	15765.4	0.622113	0.0660236	9.42259	4.4e-21	1.22e-19
RPF2	1343.87	0.904504	0.0959967	9.42225	4.42e-21	1.22e-19
ZNF618	1434.44	-0.915609	0.0971903	-9.42079	4.48e-21	1.23e-19
AHNAK2	218.699	1.64925	0.175101	9.41883	4.56e-21	1.26e-19
ETFA	3343.54	0.659789	0.0700667	9.41658	4.66e-21	1.28e-19
SLC7A11.AS1	216.196	1.55426	0.165103	9.41392	4.78e-21	1.31e-19
EIF2S2	8226.66	0.920288	0.0978258	9.40742	5.08e-21	1.4e-19
CALM3	15178.1	-0.803491	0.0854592	-9.40205	5.35e-21	1.47e-19
FDXR	4219.18	-0.735245	0.078205	-9.40151	5.38e-21	1.47e-19
MCM2	4816.88	-0.807964	0.0859422	-9.40124	5.39e-21	1.47e-19
HLA.DRB1	490.561	-1.20345	0.128124	-9.39285	5.84e-21	1.6e-19
POU2F1	4181.85	-1.03644	0.110397	-9.38832	6.1e-21	1.66e-19
DRAM2	1001.54	0.930982	0.0991739	9.38737	6.15e-21	1.68e-19
BMRF1	185.314	-1.92419	0.205	-9.38629	6.21e-21	1.69e-19
CTSC	9841.8	0.631122	0.0672672	9.3823	6.45e-21	1.76e-19
FMNL2	3419.21	0.740595	0.0789906	9.37573	6.87e-21	1.87e-19
LACTB	710.292	1.10628	0.118018	9.37386	6.99e-21	1.9e-19
CENPA	1003.88	-1.00462	0.107264	-9.36585	7.54e-21	2.05e-19
ATP6V1D	2283.2	0.841491	0.0898991	9.3604	7.94e-21	2.15e-19
MFSD2A	1457.48	0.79194	0.0846124	9.35963	8e-21	2.16e-19
GUF1	3569.18	0.736876	0.0787606	9.35589	8.29e-21	2.24e-19
STX7	2507.67	0.783241	0.0837823	9.34852	8.89e-21	2.4e-19
COQ10B	1109.34	0.932111	0.0997218	9.34712	9.01e-21	2.43e-19
ALS2CL	4010.85	0.638307	0.0683166	9.34336	9.33e-21	2.51e-19
SEC24A	2703.53	0.703354	0.0752822	9.34289	9.37e-21	2.52e-19
SLMAP	5378.16	0.64556	0.0691403	9.33695	9.91e-21	2.67e-19
RAP1GDS1	2956.43	0.734093	0.0786309	9.33593	1e-20	2.69e-19
MVP	14341.8	0.606546	0.0649716	9.33556	1e-20	2.69e-19
EIF6	6087	0.685661	0.0734552	9.3344	1.02e-20	2.72e-19
TUBE1	818.034	1.04331	0.111782	9.33339	1.03e-20	2.74e-19
AGFG2	5040.51	-0.698871	0.074883	-9.33283	1.03e-20	2.76e-19
BTG2	3676.81	-0.733277	0.0785881	-9.33063	1.05e-20	2.81e-19
TRIM15	498.15	1.1637	0.124731	9.32969	1.06e-20	2.83e-19
RACK1	53928.1	0.684379	0.0734173	9.32176	1.14e-20	3.05e-19
BAHCC1	552.119	-1.24483	0.133644	-9.31456	1.22e-20	3.26e-19
HDAC5	352.569	-1.27668	0.137075	-9.31376	1.23e-20	3.28e-19
PARP3	1269.98	0.917469	0.0985184	9.31267	1.25e-20	3.31e-19
STK24	7394.35	0.637921	0.0685093	9.31146	1.26e-20	3.35e-19
RNF6	5113.35	0.825658	0.088675	9.31105	1.27e-20	3.36e-19
EFNB1	5269.71	0.844938	0.0907713	9.30843	1.3e-20	3.44e-19
EIF3J	4141.87	0.873987	0.0939214	9.30552	1.33e-20	3.53e-19
PLCH1	441.231	-1.24863	0.134198	-9.30439	1.35e-20	3.56e-19
LINC01091	176.145	-1.75848	0.189059	-9.30122	1.39e-20	3.67e-19
G6PD	1948.85	0.900759	0.0968636	9.29926	1.41e-20	3.73e-19
MACF1	15516.5	0.610624	0.0656885	9.29574	1.46e-20	3.85e-19
HIST1H2BN	1924.68	-0.828412	0.0891171	-9.29577	1.46e-20	3.85e-19
COP1	2165.38	0.699125	0.075262	9.28923	1.55e-20	4.08e-19
HNF4A	23723.4	0.69992	0.0753481	9.28915	1.56e-20	4.08e-19
KRT80	3088.48	0.76043	0.0819092	9.28381	1.64e-20	4.29e-19
SRP72	6944.02	0.658931	0.0710502	9.27416	1.79e-20	4.69e-19
TMEM30A	7885.09	0.693272	0.074779	9.27096	1.84e-20	4.83e-19
PPARG	4269.9	0.639056	0.0689623	9.26675	1.92e-20	5.02e-19
HIPK3	7621.96	0.631771	0.068209	9.26229	2e-20	5.23e-19
ERMP1	12047.3	0.633513	0.0684551	9.25442	2.15e-20	5.62e-19
TNS4	20615	0.627402	0.0678244	9.25039	2.24e-20	5.83e-19
EIF4G2	44365.2	0.582549	0.0629812	9.24958	2.25e-20	5.87e-19
SLC30A1	3664.63	0.748695	0.0809919	9.24408	2.37e-20	6.17e-19
ELF3	9970.29	-0.606265	0.0655955	-9.24248	2.41e-20	6.26e-19
GNPNAT1	3940.4	0.703221	0.0761349	9.23651	2.55e-20	6.61e-19
MBTPS2	1634.21	0.749413	0.0811756	9.232	2.66e-20	6.89e-19
DVL1	7809.91	0.783104	0.0848529	9.22896	2.73e-20	7.08e-19
INPP5J	578.351	1.06011	0.114878	9.22812	2.75e-20	7.13e-19
GALNT7	3969.31	0.711121	0.0770824	9.22546	2.82e-20	7.3e-19
HSPD1	30382.2	0.604992	0.0656048	9.22177	2.92e-20	7.55e-19
MXD3	309.766	-1.46832	0.15923	-9.22136	2.93e-20	7.57e-19
HOMER1	1586.31	0.88636	0.0961379	9.21967	2.98e-20	7.68e-19
ZNF697	998.149	0.930347	0.100917	9.21893	3e-20	7.73e-19
CAMK2N1	4245.21	0.777129	0.0843384	9.21442	3.13e-20	8.05e-19
ROR1	3999.63	0.811886	0.0881126	9.21419	3.14e-20	8.06e-19
PDLIM5	7628.94	0.639346	0.0694167	9.21026	3.25e-20	8.35e-19
EPHB3	3739.21	-0.766074	0.0832806	-9.19871	3.62e-20	9.29e-19
AC092171.1	186.87	-1.68922	0.183665	-9.1973	3.67e-20	9.41e-19
GRPEL2	2441.34	0.733319	0.0797377	9.19664	3.69e-20	9.45e-19
ZPR1	3696.88	0.658172	0.0715767	9.19534	3.74e-20	9.56e-19
B3GNT2	2523.57	0.74296	0.0809111	9.18242	4.21e-20	1.08e-18
ZNF561	2527.32	0.716993	0.0781308	9.17683	4.44e-20	1.13e-18
ORC1	1346.04	-0.818013	0.089152	-9.17549	4.5e-20	1.15e-18
BOLF1	176.08	-1.71733	0.187261	-9.17077	4.7e-20	1.2e-18
CHAF1A	1946.25	-0.715663	0.0780453	-9.16984	4.74e-20	1.21e-18
ABHD4	1878.63	0.832085	0.0907641	9.16756	4.84e-20	1.23e-18
YWHAZ	49998.9	0.615707	0.0671805	9.16497	4.96e-20	1.26e-18
TARSL2	570.27	0.993023	0.108354	9.16466	4.97e-20	1.26e-18
SUCLG2	2873.03	0.684427	0.0746951	9.16294	5.05e-20	1.28e-18
ABCE1	5695.86	0.781765	0.085329	9.16177	5.11e-20	1.29e-18
OGDH	10304.2	0.822974	0.0898559	9.15882	5.25e-20	1.33e-18
PLXNA3	1716.76	0.822482	0.089815	9.15751	5.31e-20	1.34e-18
LINC02535	187.459	-1.61216	0.176061	-9.15685	5.34e-20	1.35e-18
USP45	996.758	0.863945	0.0943775	9.15414	5.48e-20	1.38e-18
ARHGAP12	11240.5	0.7015	0.0767514	9.1399	6.25e-20	1.57e-18
TASOR2	6385.47	0.619067	0.0677451	9.13817	6.35e-20	1.6e-18
EDF1	5282.36	0.681364	0.0745752	9.13661	6.44e-20	1.62e-18
AAK1	4908.08	0.660539	0.0723016	9.13589	6.49e-20	1.63e-18
SKP2	3543	-0.6317	0.0691841	-9.13071	6.81e-20	1.71e-18
JADE1	1557.19	-0.757504	0.0829655	-9.13035	6.83e-20	1.71e-18
FANCA	4138.49	-0.603193	0.0660839	-9.12767	7e-20	1.75e-18
NFIL3	634.46	0.990215	0.108511	9.1255	7.14e-20	1.79e-18
MCM7	16748.5	-0.645051	0.0706959	-9.1243	7.22e-20	1.8e-18
MEP1A	4683.05	0.664335	0.0728124	9.12392	7.25e-20	1.81e-18
PRDM4	2637.16	0.741325	0.0812606	9.12282	7.32e-20	1.83e-18
ALDH1A1	4822.93	0.629865	0.0692301	9.09813	9.19e-20	2.29e-18
CEMIP	38277.6	0.689512	0.0758216	9.09387	9.56e-20	2.38e-18
DLD	5104.97	0.7516	0.0826963	9.08868	1e-19	2.49e-18
UBE3C	9709.06	0.603209	0.0663772	9.0876	1.01e-19	2.52e-18
ITGB4	60421.8	0.725878	0.0798897	9.086	1.03e-19	2.55e-18
AKAP7	557.192	1.04204	0.114782	9.07847	1.1e-19	2.73e-18
SLC14A1	509.53	-1.04791	0.115477	-9.07462	1.14e-19	2.83e-18
PTER	2241.57	0.709509	0.0781944	9.07366	1.15e-19	2.85e-18
CDC20	2367.24	-0.87777	0.0967503	-9.07253	1.16e-19	2.87e-18
THRA	3129.22	-0.808183	0.0890793	-9.07262	1.16e-19	2.87e-18
SDE2	2074.53	0.686259	0.0756442	9.07219	1.17e-19	2.88e-18
EAF1	2643.53	0.762683	0.084073	9.07168	1.17e-19	2.89e-18
MLX	1848.88	0.74761	0.0824183	9.07092	1.18e-19	2.91e-18
SERTAD2	3276.94	0.687161	0.0757567	9.07063	1.18e-19	2.91e-18
CDC25B	17016.5	0.741569	0.0817778	9.0681	1.21e-19	2.98e-18
NUFIP2	8336.82	0.591502	0.0652383	9.06679	1.23e-19	3.01e-18
DNAJC1	2279.11	0.777879	0.085805	9.06566	1.24e-19	3.04e-18
DUSP8	408.087	1.28972	0.142272	9.06513	1.24e-19	3.05e-18
DCUN1D5	1804.19	0.764689	0.0843567	9.06495	1.25e-19	3.05e-18
PRMT3	2202.02	0.703191	0.0775825	9.06379	1.26e-19	3.08e-18
UBQLN1	9441.93	0.594037	0.0655476	9.06268	1.27e-19	3.11e-18
IGF2BP3	4230.41	0.613208	0.0676803	9.06036	1.3e-19	3.17e-18
FAM160B1	1771.08	0.734925	0.0811551	9.05582	1.36e-19	3.31e-18
PRXL2C	625.639	0.966077	0.106741	9.05065	1.42e-19	3.46e-18
HS3ST5	265.619	-1.48139	0.163913	-9.03765	1.6e-19	3.9e-18
ZFR	5699.05	0.597896	0.0662033	9.0312	1.7e-19	4.13e-18
MYCN	154.269	-1.84377	0.204194	-9.02953	1.72e-19	4.19e-18
SHMT2	11996.7	0.753847	0.0835255	9.02535	1.79e-19	4.34e-18
SLC39A11	5925.24	0.651462	0.0721808	9.02543	1.79e-19	4.34e-18
NR1D1	2359.64	0.659439	0.0730839	9.02303	1.83e-19	4.43e-18
ACSF2	940.553	-1.07625	0.119283	-9.02271	1.83e-19	4.44e-18
PLRG1	2734.7	0.680683	0.0754567	9.02084	1.87e-19	4.51e-18
PIK3C2A	7565.93	0.659287	0.0730987	9.01914	1.9e-19	4.58e-18
PRR11	3586.66	-0.646783	0.0717371	-9.01603	1.95e-19	4.71e-18
RPL7	23215	0.658806	0.073103	9.01202	2.02e-19	4.88e-18
AP000439.2	114.36	-2.0977	0.232838	-9.00926	2.07e-19	5e-18
CPEB4	1045.7	0.970546	0.107746	9.00776	2.1e-19	5.06e-18
CDCA7	5283.56	-0.647741	0.0719153	-9.007	2.12e-19	5.09e-18
FOXM1	4158.97	-0.880008	0.0977649	-9.00127	2.23e-19	5.36e-18
DOP1B	2847.63	0.702155	0.0780154	9.00022	2.25e-19	5.4e-18
SPAG9	10101.3	0.600265	0.066751	8.99259	2.41e-19	5.79e-18
AC004551.1	1336.93	0.850977	0.0947111	8.98498	2.59e-19	6.2e-18
RAB9A	772.307	0.959174	0.106769	8.98367	2.62e-19	6.26e-18
PCGF5	4010.54	0.783923	0.0873116	8.97845	2.75e-19	6.56e-18
UHRF1	3956.03	-0.682771	0.0760683	-8.97577	2.81e-19	6.72e-18
ACVR1	1509.37	0.735953	0.0820055	8.97443	2.85e-19	6.79e-18
IL15	528.814	-1.00439	0.11196	-8.97092	2.94e-19	7.01e-18
PREPL	2989.55	0.660698	0.0736656	8.96888	3e-19	7.13e-18
RWDD2B	979.869	0.882078	0.0983582	8.96802	3.02e-19	7.18e-18
RHBDD1	1438.73	0.755035	0.0842387	8.96305	3.16e-19	7.5e-18
REG4	5599.31	-0.763475	0.0851842	-8.96264	3.17e-19	7.53e-18
USP31	4029.92	0.606507	0.0676724	8.9624	3.18e-19	7.53e-18
LINC01133	621.224	0.983183	0.109703	8.96224	3.18e-19	7.54e-18
CMTR2	2965.01	0.810204	0.0904186	8.96059	3.23e-19	7.65e-18
CAPN2	14418	0.590795	0.0659715	8.95531	3.39e-19	8.01e-18
EIF3E	14688	0.566024	0.0632098	8.95467	3.41e-19	8.05e-18
DCAF13	2793.32	0.693031	0.0774158	8.95206	3.49e-19	8.24e-18
DDX5	15419.7	0.61978	0.0692638	8.94812	3.62e-19	8.53e-18
RIPK2	1046.12	0.86774	0.0970134	8.94454	3.73e-19	8.8e-18
BMRF2	156.106	-1.81184	0.202757	-8.936	4.03e-19	9.5e-18
ZFAND2A	739.1	0.877409	0.0982087	8.93413	4.1e-19	9.65e-18
NFKB2	8113.17	0.672665	0.0754548	8.91481	4.89e-19	1.15e-17
HIST1H4I	644.706	-1.25899	0.141275	-8.91163	5.03e-19	1.18e-17
MIB1	6021.42	0.745313	0.0836586	8.90898	5.15e-19	1.21e-17
TNFRSF14	3248.68	0.732309	0.0822159	8.90715	5.24e-19	1.23e-17
AL670729.3	233.531	-1.50276	0.16874	-8.90577	5.3e-19	1.24e-17
GNPDA1	2527.53	0.757124	0.0850407	8.90307	5.43e-19	1.27e-17
WASL	2075.86	0.729901	0.0820936	8.89108	6.05e-19	1.41e-17
SLC25A13	5988.31	0.597312	0.067184	8.89069	6.07e-19	1.42e-17
PRDX5	3390.12	0.650441	0.0731795	8.8883	6.2e-19	1.45e-17
RPS18	25359	0.718934	0.0808989	8.88682	6.29e-19	1.47e-17
ZNF800	2165.27	0.705896	0.0795057	8.87856	6.77e-19	1.58e-17
ZBTB11	2295.37	0.771335	0.0869071	8.8754	6.97e-19	1.62e-17
PRKAR1A	9505.02	0.685432	0.0772813	8.86931	7.36e-19	1.71e-17
ADIPOR2	6796.95	0.587918	0.0663342	8.86297	7.79e-19	1.81e-17
STEAP1	4212.21	0.659635	0.0744813	8.85638	8.27e-19	1.92e-17
HIST1H4H	6114.6	-0.812265	0.0917255	-8.85539	8.34e-19	1.93e-17
PITPNC1	3007.01	0.821917	0.0928821	8.84904	8.83e-19	2.04e-17
BCL10	1801.89	0.731705	0.0827487	8.8425	9.36e-19	2.17e-17
EPN3	1764.92	-0.829484	0.0938082	-8.84234	9.37e-19	2.17e-17
SLC35E4	1839.14	0.877601	0.0993592	8.83261	1.02e-18	2.36e-17
PRSS35	919.169	0.998239	0.113043	8.83063	1.04e-18	2.4e-17
ZBTB43	1236.24	0.827022	0.0936545	8.83057	1.04e-18	2.4e-17
MEAK7	1613.16	0.728685	0.0825546	8.82671	1.08e-18	2.48e-17
SEC63	3858.02	0.75418	0.0855303	8.8177	1.17e-18	2.69e-17
ZNF91	5717.9	0.867103	0.0984042	8.81165	1.23e-18	2.83e-17
SGK2	1933.41	0.701783	0.0796778	8.80777	1.28e-18	2.93e-17
YPEL1	103.846	-2.17205	0.246624	-8.80715	1.28e-18	2.94e-17
INSIG2	1329.3	0.995867	0.113079	8.80683	1.29e-18	2.95e-17
KIAA0040	2849.97	0.719344	0.0816963	8.8051	1.31e-18	2.99e-17
MRPL36	1144.41	0.840467	0.0954678	8.80367	1.32e-18	3.03e-17
CDCA2	1698.11	-0.699241	0.0794725	-8.79853	1.39e-18	3.17e-17
AP003025.1	145.534	-1.75568	0.199679	-8.79251	1.46e-18	3.34e-17
SH3D19	10971.2	0.608907	0.0692732	8.78994	1.5e-18	3.41e-17
PSAP	25171.6	0.65154	0.074169	8.78453	1.57e-18	3.58e-17
TMEM123	18041.4	0.678877	0.0772923	8.78324	1.59e-18	3.62e-17
ARHGEF40	3709.98	-0.724613	0.0825202	-8.78104	1.62e-18	3.69e-17
RPL35A	11168.4	0.674056	0.0767736	8.77979	1.64e-18	3.72e-17
EFCAB11	410.87	-1.10649	0.126049	-8.77823	1.66e-18	3.77e-17
OPA1	6705.83	0.676817	0.077133	8.77468	1.71e-18	3.89e-17
TMEM107	670.918	-0.92012	0.104908	-8.77074	1.77e-18	4.02e-17
ATG4A	573.029	0.99154	0.113256	8.75486	2.04e-18	4.63e-17
STX12	1667.04	0.730084	0.0834051	8.75347	2.07e-18	4.68e-17
CRIM1	3527.77	0.658419	0.0752799	8.74627	2.21e-18	4.99e-17
SLC1A4	6540.46	0.698162	0.0798573	8.74263	2.28e-18	5.15e-17
EXT1	2264.07	0.702488	0.0803951	8.73794	2.37e-18	5.36e-17
AL590617.2	172.566	1.66836	0.190987	8.73548	2.43e-18	5.47e-17
DESI1	2229.29	0.750651	0.0859628	8.73228	2.5e-18	5.62e-17
PLXNA2	4615.92	0.742217	0.0850204	8.72987	2.55e-18	5.74e-17
YES1	3229.9	0.646165	0.0740337	8.72798	2.59e-18	5.83e-17
AL121761.1	448.839	-1.1415	0.130832	-8.7249	2.66e-18	5.99e-17
CDH24	2295.21	-0.818134	0.093791	-8.72294	2.71e-18	6.09e-17
LRMP	568.045	-1.00783	0.115667	-8.71325	2.95e-18	6.62e-17
CORO2A	3017.25	0.682781	0.0783922	8.7098	3.04e-18	6.82e-17
CCND1	20952.9	0.618283	0.0710131	8.70661	3.13e-18	7.01e-17
SH3BP4	2583.6	0.735059	0.0844267	8.70647	3.13e-18	7.01e-17
SMIM29	734.383	1.03577	0.118974	8.70581	3.15e-18	7.05e-17
DMXL1	2826.87	0.758391	0.0871367	8.70346	3.22e-18	7.19e-17
PKDCC	1947.58	-0.822123	0.0944998	-8.69973	3.33e-18	7.42e-17
SMIM13	1292.95	0.850821	0.0978472	8.69541	3.46e-18	7.7e-17
ELK4	2762.14	0.674731	0.0776277	8.69188	3.56e-18	7.94e-17
CDK1	3564.71	-1.07272	0.123465	-8.68842	3.68e-18	8.18e-17
LRRC45	3163.92	-0.650247	0.0748519	-8.68711	3.72e-18	8.26e-17
NFAT5	12035.6	0.657343	0.0756735	8.68656	3.74e-18	8.3e-17
ADAMTS6	2057.16	-0.729326	0.0839729	-8.68526	3.78e-18	8.39e-17
RAB2A	3457.06	0.660371	0.0760532	8.68302	3.85e-18	8.55e-17
KCMF1	6063.63	0.646623	0.074494	8.6802	3.95e-18	8.75e-17
MFAP3L	322.212	1.22044	0.140622	8.67891	4e-18	8.84e-17
AFG3L2	3382.3	0.660265	0.0761097	8.67518	4.13e-18	9.13e-17
CMAS	2080.72	0.792735	0.0914136	8.67195	4.25e-18	9.39e-17
MYO1E	5753.53	0.596923	0.0688424	8.67088	4.29e-18	9.47e-17
ARFGAP3	1519.64	0.703078	0.0810877	8.67058	4.3e-18	9.48e-17
ZDHHC11B	299.012	-1.24155	0.143228	-8.66837	4.38e-18	9.66e-17
MAGED1	1637.86	0.786425	0.09075	8.66584	4.48e-18	9.87e-17
SLC38A2	16417	0.624796	0.0721096	8.66454	4.53e-18	9.97e-17
RAPGEFL1	2333.42	0.722919	0.083441	8.66384	4.56e-18	1e-16
ELMSAN1	8600.76	0.62309	0.0719358	8.66175	4.65e-18	1.02e-16
NASP	4186.84	-0.822467	0.0950552	-8.65252	5.04e-18	1.11e-16
FOPNL	4791.27	0.667877	0.0772021	8.65102	5.1e-18	1.12e-16
ELOB	21226.8	0.731461	0.0846187	8.64421	5.42e-18	1.19e-16
MAT2A	31158.6	0.522388	0.0604357	8.64369	5.44e-18	1.19e-16
ACSL3	12915.8	0.662142	0.0766197	8.64193	5.53e-18	1.21e-16
NHSL1	11609.4	0.742243	0.0858889	8.6419	5.53e-18	1.21e-16
PROX1	5039.26	0.67063	0.0776212	8.63977	5.63e-18	1.23e-16
ARL6IP1	3216.6	-0.615024	0.071194	-8.6387	5.69e-18	1.24e-16
USP32	3537.53	0.631301	0.0730967	8.63652	5.8e-18	1.26e-16
ERVE.1	72.9055	2.67116	0.309353	8.63464	5.89e-18	1.28e-16
SDAD1	3222.95	0.700701	0.0811705	8.63246	6e-18	1.31e-16
ZFPM2	158.706	1.63165	0.189085	8.62916	6.18e-18	1.34e-16
TYMS	1399.61	-0.749966	0.0869599	-8.62428	6.45e-18	1.4e-16
CDH17	7918.57	0.572314	0.0663653	8.62369	6.48e-18	1.41e-16
GAS6.AS1	223.892	-1.55295	0.180333	-8.61159	7.21e-18	1.56e-16
NOB1	4207.32	0.599726	0.0696486	8.61075	7.26e-18	1.57e-16
FARSB	3361.2	0.637985	0.0741211	8.60734	7.48e-18	1.62e-16
CNIH1	11046.5	0.630487	0.07326	8.60615	7.56e-18	1.63e-16
PPP2R5C	13430.9	0.638237	0.074193	8.6024	7.81e-18	1.69e-16
HDGFL2	1504.96	-0.748041	0.0869697	-8.60117	7.89e-18	1.7e-16
FAM83E	1116.54	-0.76421	0.088879	-8.59832	8.09e-18	1.74e-16
THRB	206.977	1.59294	0.185339	8.59473	8.35e-18	1.8e-16
PRCD	89.445	-2.31665	0.269584	-8.59342	8.44e-18	1.82e-16
B4GALT6	2787.56	0.790694	0.0920237	8.59229	8.53e-18	1.83e-16
CCNB1IP1	4515.02	0.60523	0.0704437	8.59168	8.57e-18	1.84e-16
TRIM24	7812.8	0.60948	0.0709585	8.58923	8.76e-18	1.88e-16
FANCG	1163.29	-0.790748	0.0920742	-8.58816	8.84e-18	1.9e-16
ARID3B	803.899	0.899766	0.10477	8.58798	8.85e-18	1.9e-16
EIF3D	8645.29	0.596777	0.0695286	8.58318	9.23e-18	1.98e-16
CA8	468.89	-1.04415	0.121674	-8.58155	9.36e-18	2e-16
AFDN	2293.52	0.67727	0.0789358	8.58001	9.49e-18	2.03e-16
DBF4B	910.461	-0.859283	0.100221	-8.57384	1e-17	2.14e-16
AC092171.4	101.693	-2.34541	0.273661	-8.5705	1.03e-17	2.2e-16
RPL34	12267.1	0.581751	0.0678983	8.56798	1.05e-17	2.25e-16
FEM1C	2335.99	0.735476	0.0858608	8.5659	1.07e-17	2.29e-16
ZNF460	4103.53	0.639018	0.0746043	8.56543	1.08e-17	2.29e-16
SMIM15	2290.93	0.874712	0.102201	8.55878	1.14e-17	2.43e-16
ZNF608	1285.91	-0.765538	0.0894631	-8.55702	1.16e-17	2.46e-16
TMEM230	3317.34	0.638578	0.0746285	8.55676	1.16e-17	2.47e-16
GTF2F2	1890.11	0.81652	0.0954306	8.55616	1.17e-17	2.48e-16
TSKU	2327.01	0.902192	0.105476	8.55356	1.19e-17	2.53e-16
PDE12	2980.18	0.593232	0.0694038	8.54754	1.26e-17	2.66e-16
MLH3	3270.02	0.645626	0.0755423	8.54655	1.27e-17	2.68e-16
DLGAP1.AS2	2387.41	0.614233	0.0718697	8.54649	1.27e-17	2.68e-16
ZBTB41	1614.17	0.810492	0.0948393	8.54595	1.27e-17	2.69e-16
DHCR24	13546.1	0.712189	0.0833828	8.54119	1.33e-17	2.8e-16
HIST1H2AI	2073.01	-0.709235	0.0830365	-8.54124	1.33e-17	2.8e-16
VPS36	4661.05	0.63087	0.0738912	8.53782	1.37e-17	2.88e-16
AL137003.1	349.338	1.09347	0.128076	8.53765	1.37e-17	2.88e-16
VTI1A	2360.42	0.62733	0.0734933	8.53588	1.39e-17	2.93e-16
AC093620.1	195.514	-1.66631	0.195222	-8.5355	1.4e-17	2.93e-16
UBE2J1	2923.6	0.628919	0.0736953	8.53404	1.41e-17	2.97e-16
NIPAL2	1663.36	0.691935	0.0811306	8.52865	1.48e-17	3.11e-16
KIFAP3	2173.36	0.818033	0.0959232	8.52799	1.49e-17	3.12e-16
IL4R	5750.85	0.679317	0.079733	8.51989	1.6e-17	3.35e-16
CPNE3	6331.9	0.575644	0.0675712	8.51908	1.61e-17	3.37e-16
SAMD14	197.137	-1.63366	0.191855	-8.51508	1.66e-17	3.48e-16
GPX2	29188.6	0.655219	0.0769687	8.5128	1.7e-17	3.55e-16
ZNF320	4899.04	0.597757	0.0702378	8.51046	1.73e-17	3.62e-16
PLAA	2274.62	0.640052	0.0752197	8.50909	1.75e-17	3.66e-16
MAP2K3	5663.13	0.644361	0.0757261	8.50911	1.75e-17	3.66e-16
SLC30A9	3536.06	0.644191	0.0757113	8.50852	1.76e-17	3.67e-16
DUSP3	2844.69	0.709342	0.0833774	8.50761	1.78e-17	3.7e-16
DHX32	1883.68	0.674385	0.0793301	8.501	1.88e-17	3.91e-16
MIER3	1849.74	0.727254	0.0855653	8.4994	1.91e-17	3.96e-16
BCAS1	98.7069	-2.14298	0.252331	-8.49275	2.02e-17	4.19e-16
CUX1	4115.03	0.655669	0.0772133	8.49165	2.04e-17	4.23e-16
SPOPL	1621.25	0.717718	0.0845463	8.48905	2.08e-17	4.32e-16
MSH3	2613.84	0.70015	0.082477	8.48903	2.08e-17	4.32e-16
NUF2	719.297	-0.92796	0.109366	-8.48492	2.16e-17	4.47e-16
ARF4	5478.27	0.571155	0.0673317	8.48271	2.2e-17	4.55e-16
BRI3	3056.92	0.827006	0.0975116	8.4811	2.23e-17	4.61e-16
RWDD1	1165.57	0.775534	0.0915015	8.47565	2.34e-17	4.82e-16
IMPACT	3316.14	0.673739	0.0794903	8.47574	2.34e-17	4.82e-16
KANK2	1526.61	-0.879876	0.103811	-8.47578	2.34e-17	4.82e-16
UGDH	7246.05	0.573788	0.0677146	8.47362	2.38e-17	4.9e-16
PLTP	691.348	0.995239	0.117613	8.46195	2.63e-17	5.41e-16
EVL	260.939	-1.306	0.154413	-8.45786	2.72e-17	5.6e-16
GUSB	4282.21	-0.718422	0.0850689	-8.44518	3.04e-17	6.24e-16
TCTN2	518.543	-1.17426	0.139171	-8.43752	3.24e-17	6.65e-16
GTDC1	513.9	0.940034	0.111468	8.43324	3.36e-17	6.9e-16
PSRC1	476.552	-1.18877	0.140987	-8.43175	3.41e-17	6.98e-16
MAPK3	4624.06	0.756457	0.0897194	8.43137	3.42e-17	7e-16
RETSAT	16309.3	0.625492	0.0741996	8.42986	3.46e-17	7.08e-16
SCFD1	2976.83	0.664599	0.0788408	8.42963	3.47e-17	7.09e-16
TMBIM1	6536.55	0.689326	0.0817934	8.42765	3.53e-17	7.2e-16
RMI2	1006.39	-0.822373	0.0975816	-8.42754	3.53e-17	7.21e-16
ATP2A2	33387.1	0.584091	0.0693211	8.42588	3.58e-17	7.3e-16
SEPHS2	8214.29	0.665945	0.0791164	8.41728	3.85e-17	7.85e-16
MOB3B	2613.38	-0.644382	0.0765831	-8.41415	3.96e-17	8.06e-16
NAA15	4908.75	0.686164	0.081562	8.41278	4e-17	8.15e-16
GFM1	3630.37	0.598377	0.0711382	8.41147	4.05e-17	8.23e-16
LIN7C	6126.72	0.702113	0.0834885	8.40969	4.11e-17	8.35e-16
CHP1	11931.6	0.577142	0.0686538	8.40656	4.22e-17	8.57e-16
ENSG00000288899	639.395	0.89002	0.105903	8.4041	4.31e-17	8.74e-16
DUSP6	13466.7	0.64101	0.0762886	8.40242	4.37e-17	8.86e-16
CHMP1B	2056.16	0.68078	0.0810448	8.40004	4.46e-17	9.04e-16
ARHGEF28	3732.36	0.607532	0.0723305	8.39939	4.49e-17	9.08e-16
MEGF8	6705.9	-0.754161	0.0898156	-8.39678	4.59e-17	9.28e-16
ATP2C1	6421.06	0.553277	0.0659021	8.39544	4.64e-17	9.38e-16
C1orf43	5519.27	0.638866	0.0761228	8.39257	4.76e-17	9.6e-16
ACTB	183303	0.623892	0.074355	8.39072	4.83e-17	9.74e-16
ZNF468	4550.96	0.714498	0.0851624	8.38983	4.87e-17	9.81e-16
CYP51A1	444.82	1.05311	0.12556	8.38736	4.97e-17	1e-15
SLC2A6	89.5844	2.37311	0.282959	8.38677	5e-17	1.01e-15
VPS37A	1194.81	0.70472	0.0840433	8.38521	5.06e-17	1.02e-15
CDS1	1941.27	0.723151	0.0862988	8.37961	5.31e-17	1.07e-15
LINC01234	967.339	0.789969	0.0943409	8.37356	5.59e-17	1.12e-15
ROCK2	12570.3	0.684797	0.0818059	8.371	5.71e-17	1.15e-15
SLAIN2	3817.38	0.650054	0.0776681	8.36963	5.78e-17	1.16e-15
CDKAL1	3299.14	0.598626	0.0715263	8.36931	5.8e-17	1.16e-15
MTDH	10319.7	0.663303	0.0792852	8.36604	5.96e-17	1.19e-15
RPS3A	19386.7	0.662953	0.0792851	8.36163	6.19e-17	1.24e-15
FTLP3	209.335	1.66094	0.198647	8.36124	6.21e-17	1.24e-15
HIST4H4	1341.52	-0.956945	0.114533	-8.35522	6.53e-17	1.3e-15
PAN2	1491.85	-0.713497	0.0854146	-8.35334	6.64e-17	1.32e-15
ANK2	158.959	1.92705	0.230713	8.35258	6.68e-17	1.33e-15
UHRF1BP1L	1672.83	0.688089	0.0824255	8.348	6.94e-17	1.38e-15
TRIM69	626.494	0.865307	0.103667	8.34696	7e-17	1.39e-15
ZMYM5	1080.03	0.832461	0.0997717	8.34365	7.2e-17	1.43e-15
AC021218.1	4713.59	0.757662	0.0908257	8.34193	7.31e-17	1.45e-15
PHF7	420.938	-1.01321	0.121466	-8.34149	7.34e-17	1.46e-15
TRIP12	12839.3	0.52101	0.0624627	8.34115	7.36e-17	1.46e-15
MYH15	372.4	1.32611	0.159073	8.33649	7.65e-17	1.51e-15
ZMAT3	2548.34	0.694574	0.083317	8.33652	7.65e-17	1.51e-15
NECAP1	1738.36	0.679243	0.0814771	8.33661	7.65e-17	1.51e-15
SLC20A2	2947.05	0.653935	0.0784483	8.33588	7.69e-17	1.52e-15
CXCL2	931.85	0.858632	0.103034	8.33348	7.85e-17	1.55e-15
ATF4	20224.6	0.598702	0.0718501	8.33264	7.91e-17	1.56e-15
TMC7	1301.71	0.767353	0.0920919	8.33247	7.92e-17	1.56e-15
ATP11B	5861.7	0.622778	0.0747486	8.33164	7.97e-17	1.57e-15
LRCH1	7941.34	0.577751	0.0693457	8.33146	7.98e-17	1.57e-15
CRB2	265.69	-1.31729	0.158242	-8.32451	8.47e-17	1.67e-15
MAP4K2	416.921	-1.10028	0.132193	-8.32327	8.56e-17	1.68e-15
CHTF18	2579.44	-0.695687	0.0836178	-8.31984	8.81e-17	1.73e-15
EIF4EBP1	3197.99	0.794232	0.0954674	8.3194	8.84e-17	1.74e-15
TSHZ1	1810.82	-0.677066	0.0813953	-8.31824	8.93e-17	1.75e-15
H2AFV	9838.73	-0.612472	0.0737741	-8.30199	1.02e-16	2.01e-15
IL22RA1	1549.87	-0.812243	0.0978488	-8.301	1.03e-16	2.02e-15
UGT1A6	77.7906	2.67291	0.322129	8.29763	1.06e-16	2.08e-15
AURKB	1541.32	-0.862318	0.103931	-8.29702	1.07e-16	2.09e-15
PHLPP1	5112.05	-0.750126	0.090489	-8.28969	1.14e-16	2.22e-15
FAS	2054.26	0.714105	0.0861678	8.28738	1.16e-16	2.26e-15
TMEM9B	1482.04	0.715183	0.0862984	8.28732	1.16e-16	2.26e-15
PABPC1	105859	0.5562	0.0671272	8.28576	1.17e-16	2.29e-15
NFKBIZ	949.442	0.803486	0.096983	8.28481	1.18e-16	2.3e-15
RPL37A	24349.9	0.610696	0.0737186	8.28415	1.19e-16	2.32e-15
LGMN	8699.02	0.704109	0.0850118	8.28248	1.21e-16	2.35e-15
MOSPD1	383.033	1.08844	0.131581	8.27199	1.32e-16	2.56e-15
IRAK2	260.927	1.23734	0.149624	8.26963	1.34e-16	2.61e-15
SH3TC2	2627.84	0.657222	0.0794735	8.26971	1.34e-16	2.61e-15
SLC43A1	5714.64	0.710887	0.0859717	8.26886	1.35e-16	2.62e-15
KIZ	2652.56	-0.674999	0.0816729	-8.26465	1.4e-16	2.71e-15
ENTPD5	1622.19	0.65285	0.0789955	8.26439	1.4e-16	2.72e-15
RFFL	2856.89	0.662488	0.0801627	8.2643	1.41e-16	2.72e-15
PCNX2	2907.25	0.589141	0.0713192	8.26063	1.45e-16	2.8e-15
FEN1	2260.95	-0.695419	0.0841883	-8.26028	1.45e-16	2.81e-15
CPT1A	12905.6	0.611063	0.0739853	8.25925	1.47e-16	2.83e-15
HMOX1	446.715	1.08333	0.131285	8.2518	1.56e-16	3.01e-15
HNF1A.AS1	681.233	-0.879288	0.106567	-8.25102	1.57e-16	3.03e-15
SLC7A7	248.343	-1.25785	0.152547	-8.24564	1.64e-16	3.16e-15
SLC7A1	34972.5	0.694991	0.0842989	8.24437	1.66e-16	3.19e-15
COL5A3	420.811	1.07751	0.130753	8.24079	1.71e-16	3.29e-15
IMPAD1	6317.46	0.586733	0.0712	8.24064	1.71e-16	3.29e-15
SETX	6468.63	0.58085	0.0704927	8.23985	1.72e-16	3.31e-15
DIP2A	5282.4	0.566169	0.0687212	8.23863	1.74e-16	3.34e-15
NAPG	1974.93	0.703236	0.0853737	8.23715	1.76e-16	3.38e-15
RAB3GAP2	3387.73	0.564407	0.0685259	8.23641	1.77e-16	3.4e-15
CDC27	5477.79	0.595419	0.0723961	8.22447	1.96e-16	3.75e-15
PBXIP1	663.81	-0.836822	0.101788	-8.22126	2.01e-16	3.85e-15
PCDH1	9841.02	0.658023	0.0800406	8.22112	2.02e-16	3.85e-15
RAD54L	973.406	-0.767668	0.0933957	-8.21952	2.04e-16	3.9e-15
TICRR	2054.74	-0.689432	0.0838805	-8.21922	2.05e-16	3.91e-15
CENPM	766.435	-0.854347	0.103952	-8.21864	2.06e-16	3.92e-15
SCML4	279.687	-1.21187	0.147478	-8.2173	2.08e-16	3.97e-15
EEF2	185252	0.653604	0.0795559	8.21566	2.11e-16	4.02e-15
E2F8	451.883	-0.983383	0.119733	-8.21313	2.15e-16	4.1e-15
OXA1L	6505.77	0.608443	0.074096	8.21155	2.18e-16	4.15e-15
CLRN3	4029.61	0.57724	0.0703028	8.21077	2.2e-16	4.17e-15
SLC25A3	15784.9	0.532099	0.0648206	8.2088	2.23e-16	4.24e-15
TNFRSF1B	7972.44	0.661062	0.0805382	8.20805	2.25e-16	4.26e-15
UTP15	2014.76	0.653318	0.0796182	8.20563	2.29e-16	4.35e-15
ZMPSTE24	3897.13	0.675928	0.082375	8.2055	2.3e-16	4.35e-15
TMEM80	2204.91	-0.715494	0.087216	-8.2037	2.33e-16	4.41e-15
MACC1	5428.38	0.684809	0.0834813	8.20314	2.34e-16	4.43e-15
CDV3	11075.2	0.586372	0.0714874	8.20245	2.36e-16	4.45e-15
GTF2E2	1272.1	0.703919	0.0858766	8.19686	2.47e-16	4.66e-15
RAB11FIP1	5517.01	0.600232	0.0732714	8.19189	2.57e-16	4.85e-15
ACP4	372.926	-1.08996	0.133055	-8.19184	2.57e-16	4.85e-15
KAZALD1	1551.93	-0.709219	0.0866097	-8.18868	2.64e-16	4.98e-15
BLZF1	1420.75	0.716343	0.0875061	8.1862	2.7e-16	5.08e-15
TMED4	5700.08	0.542719	0.0663607	8.17833	2.88e-16	5.41e-15
STAM	1038.87	0.886402	0.108385	8.17826	2.88e-16	5.41e-15
SH3GLB1	2733.4	0.648162	0.0792602	8.17764	2.89e-16	5.44e-15
GALE	3046.18	0.636179	0.0778073	8.17634	2.93e-16	5.49e-15
DAP3	4741.33	0.574813	0.0703015	8.17639	2.92e-16	5.49e-15
AC139887.2	564.806	-0.993163	0.121513	-8.17328	3e-16	5.62e-15
COBLL1	2318.39	0.745923	0.0912916	8.17077	3.06e-16	5.74e-15
SHC1	5589.73	0.591986	0.072458	8.17005	3.08e-16	5.77e-15
RNF19B	3334.23	0.683883	0.0837347	8.16726	3.15e-16	5.9e-15
NCAPG2	4688.1	-0.540867	0.0662294	-8.16658	3.17e-16	5.93e-15
AC006449.6	256.002	-1.22469	0.150004	-8.1644	3.23e-16	6.03e-15
HSPE1	1677.7	0.704678	0.0863535	8.16039	3.34e-16	6.23e-15
WFIKKN1	287.66	-1.31173	0.160754	-8.15985	3.35e-16	6.25e-15
A1CF	862.144	0.830722	0.101809	8.15965	3.36e-16	6.26e-15
PXN	3739.63	0.698586	0.0856183	8.15931	3.37e-16	6.27e-15
VDAC1	16592.1	0.550348	0.0674658	8.15745	3.42e-16	6.37e-15
MGLL	5245.06	0.683869	0.0838461	8.15624	3.46e-16	6.42e-15
GDAP2	2190.17	0.65431	0.0802359	8.15483	3.5e-16	6.5e-15
TNFRSF11A	3458.78	-0.674323	0.0827962	-8.14437	3.81e-16	7.08e-15
TNFRSF14.AS1	846.619	0.784819	0.0964231	8.13932	3.97e-16	7.37e-15
ZDHHC9	9511.45	0.649674	0.0798204	8.13919	3.98e-16	7.38e-15
AGPS	5352.49	0.665144	0.081734	8.13791	4.02e-16	7.45e-15
PSME4	9636.6	0.512017	0.0629364	8.13547	4.1e-16	7.59e-15
BTNL9	1872.78	-0.671632	0.0825589	-8.13519	4.11e-16	7.61e-15
DNAJB14	1957.13	0.742928	0.0913558	8.13225	4.21e-16	7.79e-15
BAIAP2L1	5141.7	0.613803	0.0754979	8.13007	4.29e-16	7.92e-15
ASCC1	1941.15	0.637812	0.078452	8.12997	4.29e-16	7.92e-15
TMEM63A	7863.07	-0.573893	0.0706159	-8.12696	4.4e-16	8.11e-15
FUT8	7836	0.590458	0.0726541	8.12698	4.4e-16	8.11e-15
SNX6	3422.88	0.672175	0.0827188	8.12603	4.44e-16	8.17e-15
CAPZA1	11691	0.525719	0.0647449	8.11986	4.67e-16	8.59e-15
MTMR2	4048.13	0.594047	0.0731693	8.11881	4.71e-16	8.66e-15
C6orf62	5695	0.664555	0.0818557	8.11862	4.72e-16	8.66e-15
RPS6KA1	6156.57	0.711146	0.0876387	8.11452	4.88e-16	8.95e-15
MAPKAP1	3271.32	0.642259	0.0791656	8.11286	4.94e-16	9.07e-15
SNX3	3142.11	0.612682	0.0755494	8.10969	5.08e-16	9.3e-15
PIDD1	1682.18	-0.743315	0.0916728	-8.10835	5.13e-16	9.4e-15
AKAP13	6355.06	0.527712	0.0651034	8.10575	5.24e-16	9.6e-15
CTSV	229.183	-1.27154	0.156899	-8.10416	5.31e-16	9.72e-15
SPTBN1	94770.2	0.549482	0.0678111	8.10312	5.36e-16	9.79e-15
HK2	6748.7	0.594681	0.0734135	8.10043	5.48e-16	1e-14
TSPAN5	1127.87	-0.750837	0.0927001	-8.09964	5.51e-16	1e-14
AC007424.1	92.9489	-2.07986	0.256783	-8.09969	5.51e-16	1e-14
PIMREG	652.883	-1.02474	0.126517	-8.09965	5.51e-16	1e-14
SERPINE3	77.3125	2.37432	0.293211	8.09766	5.6e-16	1.02e-14
CDK5RAP2	3230.98	-0.571169	0.070541	-8.09698	5.63e-16	1.03e-14
SLC16A13	1299.31	0.803	0.0992355	8.09186	5.88e-16	1.07e-14
PIWIL1	160.005	1.48868	0.184144	8.08431	6.25e-16	1.14e-14
PPP4R3B	7978.88	0.611753	0.0756896	8.08239	6.35e-16	1.15e-14
TPP1	3124.46	0.569463	0.0704725	8.08064	6.44e-16	1.17e-14
CD44	44195.4	-0.859992	0.106469	-8.07742	6.62e-16	1.2e-14
ATR	3486.62	0.576627	0.0714282	8.07282	6.87e-16	1.24e-14
PNPT1	3666.32	0.714158	0.0884764	8.07174	6.93e-16	1.25e-14
GSN	1371.23	0.768976	0.0953031	8.06874	7.1e-16	1.29e-14
USP53	3148.52	0.742494	0.0920245	8.06845	7.12e-16	1.29e-14
RPL4	67631.7	0.525707	0.0651627	8.06761	7.17e-16	1.3e-14
AMD1	6171.07	0.554283	0.0687096	8.06703	7.2e-16	1.3e-14
SSR4	3026.5	0.660928	0.0819371	8.06629	7.25e-16	1.31e-14
YBX2	2263.2	-0.707335	0.0877182	-8.06372	7.4e-16	1.33e-14
BTBD1	3835.17	0.613534	0.0761399	8.05799	7.76e-16	1.4e-14
ZNF277	1589	0.812725	0.1009	8.05473	7.97e-16	1.43e-14
GSKIP	1851.46	0.77743	0.0965528	8.05186	8.15e-16	1.47e-14
ETHE1	3159.94	0.61412	0.0762889	8.04992	8.28e-16	1.49e-14
PROCA1	254.864	-1.19312	0.148271	-8.04689	8.49e-16	1.53e-14
IL13RA1	3387.39	0.578627	0.0719241	8.04497	8.63e-16	1.55e-14
RASSF3	5355.93	0.615144	0.0764778	8.04343	8.74e-16	1.57e-14
GNA13	7815.46	0.601277	0.0747707	8.04162	8.87e-16	1.59e-14
PBK	1057.17	-0.730862	0.0909013	-8.04017	8.97e-16	1.61e-14
RPL29	24558.9	0.600262	0.0746726	8.0386	9.09e-16	1.63e-14
HAUS5	2289.86	-0.639362	0.0795401	-8.03824	9.11e-16	1.63e-14
TIMM9	835.13	0.848528	0.105568	8.03776	9.15e-16	1.64e-14
BCL3	2075.84	0.782863	0.0974056	8.03715	9.2e-16	1.64e-14
PPIC	445.782	1.03323	0.128559	8.03697	9.21e-16	1.64e-14
SERPINA1	154.878	1.54533	0.192364	8.03337	9.48e-16	1.69e-14
CALB2	57.805	2.83353	0.35274	8.03292	9.52e-16	1.7e-14
EDN1	535.643	-0.986494	0.122859	-8.02947	9.79e-16	1.74e-14
EPB41L1	7968.94	0.60831	0.0757629	8.02913	9.82e-16	1.75e-14
GLS	4969.84	0.691585	0.0861357	8.02902	9.83e-16	1.75e-14
RSU1	2992.61	0.63371	0.0789286	8.0289	9.83e-16	1.75e-14
AC103957.2	65.9124	-2.50688	0.312274	-8.02781	9.92e-16	1.76e-14
SERPINB6	5661.79	0.522018	0.0650473	8.0252	1.01e-15	1.8e-14
KLF3	10272.9	0.58169	0.0725281	8.0202	1.06e-15	1.87e-14
AZIN1	8202.64	0.530456	0.066172	8.01632	1.09e-15	1.93e-14
DTD2	711.241	0.802947	0.100177	8.01527	1.1e-15	1.95e-14
NDRG4	560.831	-0.933207	0.116434	-8.01487	1.1e-15	1.95e-14
YWHAG	18294.2	0.545484	0.0680892	8.01132	1.13e-15	2.01e-14
SLC22A23	2115.21	-0.647952	0.0809115	-8.00816	1.16e-15	2.06e-14
CPNE2	394.059	-1.17028	0.146161	-8.00681	1.18e-15	2.08e-14
LAD1	8755.79	0.669968	0.0837106	8.00339	1.21e-15	2.14e-14
ARPC2	11367.5	0.506685	0.06333	8.00072	1.24e-15	2.18e-14
AC087289.1	2133.86	0.643321	0.0804171	7.9998	1.25e-15	2.2e-14
RAB18	2178.17	0.763851	0.0955348	7.99552	1.29e-15	2.27e-14
SLC6A20	2040.32	0.609278	0.0762171	7.99398	1.31e-15	2.3e-14
LIG4	929.165	0.783058	0.0980009	7.99031	1.35e-15	2.37e-14
CCT4	9628.96	0.548468	0.0686449	7.98993	1.35e-15	2.37e-14
EIF3H	12906.1	0.572687	0.071682	7.98927	1.36e-15	2.38e-14
CD83	446.676	-1.02026	0.127713	-7.98875	1.36e-15	2.39e-14
STYX	1749.06	0.70181	0.0878544	7.98833	1.37e-15	2.4e-14
ADGRE5	3366.97	-0.694743	0.0869741	-7.98793	1.37e-15	2.41e-14
DR1	5679.98	0.55137	0.0690585	7.98411	1.42e-15	2.48e-14
WDFY1	3749.09	0.709717	0.088926	7.98098	1.45e-15	2.54e-14
NEDD4	3054.43	0.644148	0.0807227	7.97976	1.47e-15	2.56e-14
SRPRB	2648.68	0.582406	0.0730009	7.97806	1.49e-15	2.6e-14
UNC119B	2185.48	-0.68312	0.0856261	-7.97794	1.49e-15	2.6e-14
ABCA12	398.15	0.972548	0.12204	7.96911	1.6e-15	2.79e-14
UAP1L1	949.885	0.783262	0.0983554	7.96359	1.67e-15	2.92e-14
S100A5	110.146	-1.86823	0.234633	-7.96235	1.69e-15	2.94e-14
HGD	954.179	0.725237	0.0911284	7.95841	1.74e-15	3.04e-14
ACSL5	14778	0.526777	0.066219	7.95507	1.79e-15	3.12e-14
DDX12P	836.48	-0.901466	0.113355	-7.95259	1.83e-15	3.18e-14
ME1	151.939	1.53942	0.19365	7.94948	1.87e-15	3.26e-14
AASDHPPT	1806.88	0.675078	0.0849218	7.94942	1.87e-15	3.26e-14
FRAT2	1323.13	-0.698794	0.0879221	-7.94787	1.9e-15	3.29e-14
CAMK1D	979.609	-0.798339	0.100453	-7.94737	1.91e-15	3.3e-14
SIAH2	1656.78	0.759889	0.0956565	7.94394	1.96e-15	3.39e-14
RPS20	16152	0.560646	0.0705753	7.94393	1.96e-15	3.39e-14
LMBR1	7338.37	0.584908	0.0736709	7.93946	2.03e-15	3.52e-14
MAOB	4360.16	0.599917	0.0755706	7.93849	2.05e-15	3.54e-14
HOXA.AS2	351.006	-1.03315	0.130156	-7.93782	2.06e-15	3.56e-14
PSMD14	3164.63	0.549394	0.0692212	7.93678	2.07e-15	3.58e-14
PPID	1348.66	0.712049	0.0897288	7.93557	2.1e-15	3.62e-14
MZF1.AS1	519.45	-0.879247	0.110819	-7.93407	2.12e-15	3.66e-14
GJA1	1726.19	0.651633	0.0821526	7.93199	2.16e-15	3.72e-14
MORF4L2	5962.34	0.521748	0.0657865	7.93093	2.18e-15	3.75e-14
DIAPH3	1780.47	-0.672598	0.0848089	-7.93076	2.18e-15	3.75e-14
TXNL1	2820.7	0.628466	0.0792444	7.93073	2.18e-15	3.75e-14
SINHCAF	6454.06	0.574853	0.0725404	7.92459	2.29e-15	3.94e-14
ARHGAP5	14555.1	0.632178	0.0797813	7.92389	2.3e-15	3.96e-14
AHCTF1	6021.3	0.503793	0.0636485	7.91523	2.47e-15	4.24e-14
DENND5B	1905.82	0.6669	0.0843138	7.90974	2.58e-15	4.43e-14
USO1	4981.31	0.62409	0.0789078	7.90911	2.59e-15	4.45e-14
NBPF1	8256.88	0.535783	0.067773	7.90556	2.67e-15	4.57e-14
EFR3B	408.816	-1.0438	0.132107	-7.90115	2.76e-15	4.73e-14
RPE	3085.63	0.579463	0.0733555	7.89939	2.8e-15	4.8e-14
PARD3	3166.8	0.570324	0.0722348	7.89541	2.89e-15	4.95e-14
PFKP	7045.02	0.597361	0.0756844	7.89279	2.95e-15	5.05e-14
ZDHHC14	824.385	0.842095	0.106703	7.89195	2.98e-15	5.08e-14
RESF1	4622.87	0.638885	0.0809956	7.88791	3.07e-15	5.24e-14
IFRD2	1953.93	0.822463	0.104286	7.88663	3.1e-15	5.29e-14
KPNA4	5812	0.599968	0.0761333	7.8805	3.26e-15	5.56e-14
MTURN	546.898	-0.925938	0.117526	-7.87859	3.31e-15	5.64e-14
SLC25A43	1375.25	0.722202	0.0916736	7.87797	3.33e-15	5.66e-14
AMOT	1453	-0.716701	0.0910226	-7.87389	3.44e-15	5.85e-14
MRRF	2174.09	0.595149	0.0755949	7.87288	3.47e-15	5.89e-14
PCCA	1413.06	0.688594	0.0875176	7.86806	3.6e-15	6.12e-14
AMZ2	746.644	0.831619	0.105793	7.8608	3.82e-15	6.48e-14
ACOX1	11163.8	0.514725	0.0655023	7.85812	3.9e-15	6.61e-14
KREMEN1	2865.35	-0.83036	0.105669	-7.85811	3.9e-15	6.61e-14
AGTPBP1	1419.58	0.676749	0.0861271	7.85755	3.92e-15	6.64e-14
ADAMTS9	724.223	0.802409	0.102143	7.85573	3.97e-15	6.73e-14
DNAH6	646.635	-0.943591	0.12017	-7.85214	4.09e-15	6.92e-14
TLDC2	776.541	0.780604	0.0994412	7.8499	4.16e-15	7.04e-14
ACVR2B	1244.02	-0.682926	0.0870701	-7.84341	4.38e-15	7.41e-14
ABHD5	1235.41	0.694819	0.0886039	7.84185	4.44e-15	7.49e-14
UBE3A	5888.99	0.543886	0.0693665	7.84076	4.48e-15	7.56e-14
NFATC2	2278.6	-0.700189	0.0893277	-7.83843	4.56e-15	7.69e-14
CD58	853.538	0.860166	0.109757	7.83701	4.61e-15	7.77e-14
KLHL5	1102.18	0.687611	0.087739	7.83701	4.61e-15	7.77e-14
RSL1D1	10591.9	0.598796	0.0764274	7.83484	4.69e-15	7.9e-14
RBM3	2636.25	0.635457	0.0811196	7.83358	4.74e-15	7.97e-14
SLC45A3	1093.43	0.720843	0.0920482	7.83115	4.83e-15	8.12e-14
HIST1H4C	4123.62	-0.764898	0.0976773	-7.83086	4.85e-15	8.14e-14
ABHD13	1609.14	0.762729	0.0974194	7.82933	4.9e-15	8.23e-14
PLEKHA1	2415.79	0.605436	0.0774143	7.82073	5.25e-15	8.81e-14
NOX1	3671.81	-0.575226	0.0735721	-7.81854	5.34e-15	8.96e-14
ASPH	8324.11	0.673626	0.0861935	7.81527	5.48e-15	9.18e-14
AC112777.1	405.118	-1.00057	0.128063	-7.81305	5.58e-15	9.34e-14
C2orf72	2178.45	-0.640192	0.0819411	-7.81283	5.59e-15	9.35e-14
SPTBN2	3943.74	0.597798	0.0765293	7.81136	5.66e-15	9.46e-14
NSMAF	2830.18	0.571292	0.0731802	7.80666	5.87e-15	9.81e-14
C2orf88	177.967	-1.59506	0.204614	-7.79547	6.42e-15	1.07e-13
FANCD2	2110.27	-0.585697	0.0751598	-7.79268	6.56e-15	1.09e-13
RRAGA	2711.78	0.693312	0.088984	7.79142	6.63e-15	1.1e-13
MSN	2850.67	0.707985	0.090867	7.79144	6.63e-15	1.1e-13
PFKFB4	542.883	-0.893036	0.114642	-7.78978	6.71e-15	1.12e-13
SLC2A4	96.6681	-1.87867	0.241182	-7.78941	6.73e-15	1.12e-13
WBP2	4279.71	0.63368	0.0813707	7.78757	6.83e-15	1.14e-13
HIVEP2	2993.16	0.576415	0.0740524	7.78389	7.03e-15	1.17e-13
KRT15	619.305	-0.912784	0.117281	-7.78288	7.09e-15	1.18e-13
REPS2	603.06	-0.845102	0.108606	-7.78134	7.18e-15	1.19e-13
KIF24	551.2	-0.962521	0.123699	-7.78115	7.19e-15	1.19e-13
VAMP3	6968.31	0.520106	0.0668448	7.78081	7.21e-15	1.19e-13
AIDA	1820.98	0.616617	0.0792917	7.77656	7.45e-15	1.23e-13
MAN2A1	4982.57	0.58845	0.0756873	7.77475	7.56e-15	1.25e-13
HIST1H2AE	4477.27	-0.619719	0.0797167	-7.77402	7.6e-15	1.26e-13
MAP1A	248.627	-1.28234	0.164952	-7.77401	7.6e-15	1.26e-13
CTBS	463.538	0.941386	0.121137	7.77124	7.77e-15	1.28e-13
VPS4B	4220.77	0.620519	0.0798657	7.76953	7.88e-15	1.3e-13
CKAP4	7541.87	0.612669	0.0788668	7.76841	7.95e-15	1.31e-13
SPRED1	4107.01	0.693243	0.0892791	7.76489	8.17e-15	1.35e-13
ATP6V0E1	1775.7	0.684527	0.0882776	7.75425	8.89e-15	1.46e-13
ZHX2	1474.75	0.795827	0.102654	7.75254	9.01e-15	1.48e-13
DNAJA3	5526.66	0.590956	0.0762489	7.75036	9.16e-15	1.51e-13
DPF1	462.404	-0.972963	0.125573	-7.74818	9.32e-15	1.53e-13
LPP	9194.44	0.54238	0.070052	7.74253	9.75e-15	1.6e-13
DNMT1	9467.07	-0.530492	0.068544	-7.73944	9.99e-15	1.64e-13
DCUN1D4	2001.15	0.660463	0.085352	7.73811	1.01e-14	1.66e-13
ENOPH1	3000.01	0.620059	0.0801361	7.73756	1.01e-14	1.66e-13
CSRNP1	1718.34	0.650071	0.084018	7.73728	1.02e-14	1.66e-13
SYT8	336.869	-1.09662	0.141744	-7.73663	1.02e-14	1.67e-13
EIF5	17547.6	0.535415	0.0692145	7.73559	1.03e-14	1.68e-13
WDR43	5511.14	0.574562	0.0742822	7.73486	1.04e-14	1.69e-13
UXS1	1851.95	0.644201	0.0832886	7.73456	1.04e-14	1.7e-13
ANKIB1	4514.87	0.509919	0.065938	7.73331	1.05e-14	1.71e-13
EFCAB14	8753.79	0.484013	0.0626062	7.73107	1.07e-14	1.74e-13
FHDC1	3114.54	0.622517	0.0805348	7.72979	1.08e-14	1.76e-13
FLVCR1	2732.92	0.5714	0.0739351	7.72841	1.09e-14	1.77e-13
RPL10A	23179.8	0.49813	0.0644544	7.72841	1.09e-14	1.77e-13
CMPK1	6467.03	0.695564	0.0900026	7.72826	1.09e-14	1.78e-13
ERLIN2	3012.53	0.613113	0.0793432	7.72736	1.1e-14	1.79e-13
TBPL1	643.443	0.798073	0.103285	7.72687	1.1e-14	1.79e-13
ERI1	1515.99	0.623015	0.0806294	7.72689	1.1e-14	1.79e-13
CCRL2	98.3813	1.98232	0.256558	7.72659	1.1e-14	1.79e-13
SGPP2	3611.82	0.587672	0.0760775	7.72465	1.12e-14	1.82e-13
BACH1	4485.7	0.55711	0.0721248	7.72425	1.13e-14	1.82e-13
DNAJB9	384.757	1.24861	0.161664	7.72349	1.13e-14	1.83e-13
ADAM17	3275.7	0.605998	0.0784717	7.7225	1.14e-14	1.85e-13
CYCS	6678.79	0.784225	0.101567	7.72128	1.15e-14	1.86e-13
RIN1	1578.15	0.767407	0.0993883	7.72131	1.15e-14	1.86e-13
CCT8	8011.7	0.510084	0.0661128	7.71536	1.21e-14	1.95e-13
MYO1C	8947.12	0.61242	0.0794143	7.71171	1.24e-14	2.01e-13
ACSS2	4031.89	0.666951	0.0865043	7.71004	1.26e-14	2.03e-13
MIA3	5001.55	0.594736	0.0771456	7.70927	1.27e-14	2.04e-13
PERP	23260.8	0.560842	0.0728653	7.69697	1.39e-14	2.25e-13
TMEM150A	855.555	0.739648	0.0961876	7.68963	1.48e-14	2.38e-13
KRT18	37078.8	0.457127	0.0594731	7.68628	1.51e-14	2.44e-13
AC132812.1	340.36	1.0827	0.140922	7.68299	1.55e-14	2.5e-13
TRNP1	1879.01	0.811286	0.105607	7.68212	1.56e-14	2.52e-13
LPIN2	3880.98	0.560023	0.0729221	7.67974	1.59e-14	2.56e-13
FAM241A	748.704	0.936693	0.121993	7.67823	1.61e-14	2.59e-13
RPS4X	37467.7	0.56399	0.073454	7.67814	1.61e-14	2.59e-13
NBN	4225.72	0.598257	0.0779611	7.67379	1.67e-14	2.68e-13
KHK	938.91	-0.732896	0.0955618	-7.66934	1.73e-14	2.77e-13
HIST1H3G	7798.27	-0.810012	0.105702	-7.66314	1.81e-14	2.91e-13
HIST1H4D	2375.79	-0.832196	0.108767	-7.65115	1.99e-14	3.19e-13
RPLP1	26809.8	0.510474	0.0667279	7.65007	2.01e-14	3.21e-13
GALNT1	9258.95	0.678662	0.0887303	7.64859	2.03e-14	3.25e-13
ACAP2	4455.92	0.564509	0.0738248	7.6466	2.06e-14	3.3e-13
PPP3R1	2970.62	0.618692	0.0809357	7.64424	2.1e-14	3.36e-13
ITPRID2	9666.05	0.512159	0.0670196	7.64192	2.14e-14	3.42e-13
AGBL5	2690.58	-0.689469	0.0902361	-7.64072	2.16e-14	3.45e-13
TANK	2629.47	0.57712	0.0755934	7.63453	2.27e-14	3.61e-13
TOP1	10905.1	0.533133	0.0698454	7.63304	2.29e-14	3.65e-13
RPL12	24273.8	0.625994	0.082024	7.63184	2.31e-14	3.68e-13
ATP2A1	613.887	-0.892755	0.116983	-7.63151	2.32e-14	3.69e-13
SPECC1	4549.34	0.541788	0.0709988	7.63095	2.33e-14	3.71e-13
VPS13C	11237.7	0.521698	0.0683725	7.63023	2.34e-14	3.72e-13
GRHL3	979.699	-0.765123	0.10034	-7.62528	2.44e-14	3.87e-13
ATP6V1G1	2703.37	0.749595	0.0983105	7.62477	2.44e-14	3.88e-13
FOXO4	672.559	-0.875069	0.114817	-7.62142	2.51e-14	3.98e-13
ERICH2	514.641	-1.262	0.165781	-7.61245	2.69e-14	4.26e-13
PSMD12	5098.21	0.612967	0.080521	7.61251	2.69e-14	4.26e-13
ATP5PD	3949.76	0.542295	0.0712429	7.61192	2.7e-14	4.28e-13
TOMM70	7031.03	0.520676	0.0684125	7.61083	2.72e-14	4.31e-13
OLMALINC	800.838	-0.764224	0.100431	-7.60941	2.75e-14	4.35e-13
DNTTIP1	2060.8	0.639179	0.0840238	7.60712	2.8e-14	4.43e-13
LPCAT3	2788.16	0.651358	0.0856338	7.60633	2.82e-14	4.45e-13
BMI1	2161.71	0.755665	0.0993651	7.60494	2.85e-14	4.5e-13
RNF13	2220.81	0.5965	0.078439	7.60464	2.86e-14	4.51e-13
ZSWIM6	1850.65	0.637769	0.0838759	7.60372	2.88e-14	4.54e-13
PTPN11	12076.1	0.528156	0.0694777	7.6018	2.92e-14	4.6e-13
SLC49A3	236.673	-1.38959	0.182857	-7.59932	2.98e-14	4.69e-13
MRPL3	3878.59	0.571761	0.0752467	7.59849	3e-14	4.71e-13
NEB	8593.65	-0.520753	0.0685421	-7.59757	3.02e-14	4.74e-13
KCTD9	1647.38	0.673574	0.0886609	7.59719	3.03e-14	4.76e-13
PTPRG	2667.23	0.665941	0.0877327	7.59057	3.19e-14	5e-13
EDEM3	4617.94	0.642928	0.0847479	7.58636	3.29e-14	5.16e-13
PSMB7	5531.61	0.51976	0.068512	7.5864	3.29e-14	5.16e-13
KLHDC3	2994.2	-0.673644	0.088811	-7.58514	3.32e-14	5.21e-13
VPS13A	6430.05	0.618047	0.0815015	7.58325	3.37e-14	5.28e-13
UFM1	3789.34	0.666245	0.087858	7.58319	3.37e-14	5.28e-13
GADD45A	2977.4	0.661655	0.0872543	7.58307	3.37e-14	5.28e-13
LRRC8A	4569.65	0.669013	0.0882261	7.58294	3.38e-14	5.28e-13
RPL30	4143.79	0.537875	0.071001	7.5756	3.57e-14	5.59e-13
PSMD10	1390.89	0.628007	0.0829612	7.56989	3.74e-14	5.83e-13
ESRRA	2149.7	0.712157	0.0941088	7.56738	3.81e-14	5.94e-13
LNX2	3643.43	0.577652	0.0763951	7.56137	3.99e-14	6.22e-13
HERC2P2	1776.27	0.576108	0.0762505	7.55546	4.17e-14	6.51e-13
STX10	1320.9	-0.668522	0.0884906	-7.55473	4.2e-14	6.54e-13
AC007405.2	165.416	-1.41782	0.187712	-7.55317	4.25e-14	6.61e-13
PAFAH2	1016.38	0.692082	0.09164	7.55218	4.28e-14	6.66e-13
RAC3	593.381	-1.02071	0.135166	-7.55156	4.3e-14	6.69e-13
COX5B	2840.77	0.609001	0.0806489	7.55125	4.31e-14	6.7e-13
VIPR1	419.193	-1.07721	0.142706	-7.54847	4.4e-14	6.84e-13
SNX9	2967.98	0.589588	0.0781361	7.54566	4.5e-14	6.98e-13
MYLIP	915.119	-0.747531	0.0990727	-7.54528	4.51e-14	7e-13
PDE4D	1893.64	0.613356	0.0813285	7.54171	4.64e-14	7.19e-13
NOL6	3963.61	0.631995	0.083811	7.54072	4.67e-14	7.24e-13
AL133367.1	260.285	-1.19232	0.158132	-7.54004	4.7e-14	7.27e-13
EFL1	1901.47	0.619348	0.082142	7.53996	4.7e-14	7.27e-13
KYAT3	1363.05	0.740789	0.0982537	7.53955	4.72e-14	7.29e-13
TRIB2	3989.27	-0.559842	0.0742595	-7.53899	4.74e-14	7.32e-13
STX16	4783.32	0.50908	0.0675295	7.53863	4.75e-14	7.33e-13
BMP2K	1295.14	0.757272	0.10046	7.53804	4.77e-14	7.36e-13
CDCA5	2114.69	-0.778184	0.103251	-7.5368	4.82e-14	7.43e-13
UBL3	4228.16	0.619868	0.0822527	7.53613	4.84e-14	7.46e-13
SELENOF	5355.83	0.617391	0.0819427	7.53442	4.91e-14	7.56e-13
CEP131	1558.8	-0.595743	0.0790881	-7.53265	4.97e-14	7.66e-13
FN3KRP	2950.88	-0.61699	0.0819312	-7.53059	5.05e-14	7.77e-13
TPM1	4699.34	0.558002	0.0741106	7.52931	5.1e-14	7.84e-13
MKNK2	10523.1	0.666366	0.0885166	7.52815	5.15e-14	7.91e-13
TSPOAP1	1859.59	-0.655444	0.0870705	-7.52773	5.16e-14	7.93e-13
FER1L6.AS2	31.5323	4.5103	0.599176	7.52751	5.17e-14	7.94e-13
CBLL1	2173.04	0.607491	0.0807046	7.52734	5.18e-14	7.94e-13
M6PR	6033.37	0.624128	0.0829229	7.52661	5.21e-14	7.98e-13
PDK3	6106.94	-0.527898	0.0701382	-7.52654	5.21e-14	7.98e-13
GTF3C6	2189.78	0.681666	0.0906125	7.52287	5.36e-14	8.2e-13
WDR75	3347	0.563494	0.0749349	7.51979	5.49e-14	8.4e-13
CACHD1	1690.87	0.681367	0.0906172	7.51918	5.51e-14	8.43e-13
RRP9	1800.15	0.675922	0.089914	7.51743	5.59e-14	8.54e-13
EDC3	2189.81	0.644706	0.0857683	7.51683	5.61e-14	8.57e-13
DNAJC7	1794.3	0.586119	0.0780411	7.51038	5.9e-14	9e-13
WDR36	5197.48	0.589194	0.0784604	7.50944	5.94e-14	9.06e-13
AL121768.1	933.75	0.740731	0.0986593	7.50797	6e-14	9.16e-13
POC1A	992.063	-0.742992	0.0989794	-7.50653	6.07e-14	9.25e-13
LRRFIP1	4821.64	0.660168	0.0879548	7.50576	6.11e-14	9.3e-13
TAX1BP1	5553.55	0.717525	0.095613	7.50447	6.17e-14	9.39e-13
MST1R	7148.16	0.59867	0.0797845	7.50359	6.21e-14	9.44e-13
DISP1	916.628	0.706737	0.0942224	7.50073	6.35e-14	9.65e-13
SLC52A3	1187.81	-0.694723	0.0926412	-7.49907	6.43e-14	9.76e-13
SLC17A5	2122.56	0.637935	0.0851104	7.49538	6.61e-14	1e-12
ARID5B	7954.62	-0.564787	0.0753869	-7.49185	6.79e-14	1.03e-12
MDK	10621.1	0.650822	0.0868804	7.49101	6.83e-14	1.04e-12
GPSM2	1689.59	-0.597152	0.0797247	-7.49017	6.88e-14	1.04e-12
TUT7	2953.83	0.625385	0.0834962	7.48999	6.89e-14	1.04e-12
LYPD6	1036.57	-0.683768	0.0913042	-7.4889	6.95e-14	1.05e-12
EMC7	2108.99	0.577696	0.0771463	7.48832	6.98e-14	1.06e-12
ACADVL	14265	0.580584	0.0775362	7.4879	7e-14	1.06e-12
NBEAL1	2949.81	0.68457	0.0914493	7.48579	7.11e-14	1.07e-12
NIFK	916.413	0.708312	0.0946405	7.48424	7.2e-14	1.09e-12
TSPOAP1.AS1	894.329	-0.81589	0.109028	-7.48334	7.25e-14	1.09e-12
NGLY1	1649.83	0.613114	0.0819695	7.47978	7.44e-14	1.12e-12
PITPNA	4483.69	0.624692	0.083522	7.47938	7.47e-14	1.13e-12
MCM4	13445.2	-0.537982	0.0719484	-7.47733	7.58e-14	1.14e-12
PRKAR2A	6950.27	0.538985	0.0720994	7.47558	7.69e-14	1.16e-12
RRM1	5430.38	-0.497261	0.0665191	-7.47547	7.69e-14	1.16e-12
RAPGEF2	3978.77	0.583077	0.0780292	7.47256	7.87e-14	1.18e-12
AL035661.1	709.527	0.829839	0.111081	7.47058	7.98e-14	1.2e-12
KLHL8	2262.19	0.645261	0.0863938	7.46883	8.09e-14	1.21e-12
GSTK1	4455.1	0.579437	0.0775807	7.46883	8.09e-14	1.21e-12
GSTM3	1242.35	0.627324	0.0839951	7.46858	8.11e-14	1.22e-12
ATOH8	87.6912	-2.02291	0.270873	-7.46813	8.13e-14	1.22e-12
VSNL1	892.816	-0.721702	0.0966766	-7.46511	8.32e-14	1.25e-12
LZTFL1	724.466	-0.805745	0.107963	-7.46318	8.45e-14	1.26e-12
PPA1	8220.82	0.533239	0.0714983	7.45806	8.78e-14	1.31e-12
PRLR	854.819	0.961477	0.128955	7.45594	8.92e-14	1.33e-12
SPG11	4746.76	0.488226	0.0655005	7.45378	9.07e-14	1.36e-12
EIF1	17356.1	0.508771	0.068266	7.45279	9.14e-14	1.37e-12
CSNK1G3	2792	0.642591	0.0862967	7.44629	9.6e-14	1.43e-12
SSTR5.AS1	2572.43	0.549501	0.0738724	7.43852	1.02e-13	1.52e-12
ADGRG1	5575.69	0.593305	0.0797647	7.43819	1.02e-13	1.52e-12
NOCT	632.055	0.873616	0.117526	7.43339	1.06e-13	1.58e-12
HELLS	3612.11	-0.57782	0.0777466	-7.43209	1.07e-13	1.59e-12
C4BPB	97.6734	1.72629	0.232455	7.42635	1.12e-13	1.66e-12
EML2	1481.46	0.620975	0.0836401	7.42437	1.13e-13	1.69e-12
AMMECR1	1887.88	0.620425	0.0836055	7.42086	1.16e-13	1.73e-12
MAP2K4	2542.93	0.5462	0.0736258	7.41859	1.18e-13	1.76e-12
ABITRAM	1288.79	0.663582	0.08945	7.41847	1.18e-13	1.76e-12
NIP7	2908.17	0.576059	0.077662	7.41751	1.19e-13	1.77e-12
GRIN1	488.8	-0.903286	0.121781	-7.41732	1.2e-13	1.77e-12
SNX32	417.795	-0.952372	0.128405	-7.41692	1.2e-13	1.78e-12
HAS3	678.112	0.82645	0.111461	7.41468	1.22e-13	1.81e-12
PDE8A	2066.84	0.569806	0.0769293	7.40688	1.29e-13	1.91e-12
CEP250	2701.54	-0.685942	0.0926298	-7.4052	1.31e-13	1.94e-12
CCNA2	2410.33	-0.604376	0.0816164	-7.40508	1.31e-13	1.94e-12
LTBP1	9317.52	0.581042	0.078478	7.40388	1.32e-13	1.95e-12
AC003965.2	120.76	1.57993	0.213393	7.40383	1.32e-13	1.95e-12
RAP2C	1372.56	0.712008	0.0961774	7.40306	1.33e-13	1.96e-12
SSTR1	936.821	-0.720204	0.0973505	-7.39805	1.38e-13	2.04e-12
BRIX1	1560.74	0.663112	0.0897201	7.3909	1.46e-13	2.15e-12
POMP	3593.92	0.571136	0.0772888	7.38963	1.47e-13	2.17e-12
HIST1H2BH	3632.24	-0.560983	0.075946	-7.38661	1.51e-13	2.22e-12
WWC2	1352.66	0.638232	0.0864386	7.38365	1.54e-13	2.27e-12
OSBPL10	4638.02	0.519046	0.0703085	7.3824	1.55e-13	2.29e-12
SLC35F5	5632.33	0.533114	0.0722333	7.38045	1.58e-13	2.32e-12
FOXO1	1257.94	0.692175	0.0938092	7.37854	1.6e-13	2.35e-12
SNX7	1722.93	0.639279	0.0866577	7.37706	1.62e-13	2.38e-12
KNTC1	4178.41	-0.535377	0.0726002	-7.37432	1.65e-13	2.42e-12
KIAA0895L	2510.49	-0.6106	0.0828222	-7.37242	1.68e-13	2.46e-12
MIR181A1HG	486.31	1.04159	0.141284	7.37233	1.68e-13	2.46e-12
ALG13	931.768	0.683149	0.0926772	7.37127	1.69e-13	2.48e-12
DLGAP5	3092.81	-0.644995	0.0875027	-7.37114	1.69e-13	2.48e-12
RCN1	1792.2	0.692137	0.0939074	7.37042	1.7e-13	2.49e-12
RPL7A	35415.5	0.54299	0.0736827	7.36931	1.72e-13	2.51e-12
DNAJC13	4078.91	0.525327	0.0713174	7.36604	1.76e-13	2.57e-12
AC114930.1	33.7538	3.49431	0.474419	7.36545	1.77e-13	2.58e-12
MYL12B	15913.8	0.549958	0.0746784	7.36436	1.78e-13	2.6e-12
PCK1	50.2702	-2.6765	0.36353	-7.36255	1.8e-13	2.63e-12
SMURF1	4316.89	0.544906	0.0740498	7.35864	1.86e-13	2.71e-12
SOCS3	1183.5	0.788441	0.107155	7.35792	1.87e-13	2.72e-12
ANAPC16	2246.36	0.573722	0.0779915	7.35622	1.89e-13	2.76e-12
EGR3	493.974	-0.876024	0.119137	-7.35308	1.94e-13	2.82e-12
MICU2	1963.8	0.808662	0.10998	7.35283	1.94e-13	2.82e-12
CASTOR3	392.545	-0.91985	0.125179	-7.34828	2.01e-13	2.92e-12
GOLGA5	2247.3	0.582609	0.0792876	7.34804	2.01e-13	2.92e-12
AC005840.1	8320.56	0.600269	0.0817337	7.34421	2.07e-13	3.01e-12
ACE	4962.8	0.646454	0.088066	7.34056	2.13e-13	3.09e-12
ITPK1	12440.9	0.633005	0.0862464	7.33949	2.14e-13	3.11e-12
MTPN	9803.7	0.523221	0.071302	7.33809	2.17e-13	3.14e-12
TCP1	9707.55	0.488307	0.0665497	7.33748	2.18e-13	3.15e-12
LPAR5	1585.84	0.782501	0.106657	7.33662	2.19e-13	3.17e-12
FAM104A	1238.31	0.682125	0.0930023	7.3345	2.23e-13	3.22e-12
QSOX1	1479.72	-0.61473	0.083818	-7.33411	2.23e-13	3.23e-12
GCOM1	280.701	1.03451	0.141225	7.32528	2.38e-13	3.45e-12
VHL	3680.5	0.540978	0.0738573	7.32464	2.4e-13	3.46e-12
ZDHHC11	144.792	-1.41341	0.193153	-7.31755	2.53e-13	3.65e-12
CSNK1A1	8548.65	0.536737	0.0733599	7.31649	2.55e-13	3.67e-12
CCNT2	2784.46	0.543735	0.0743379	7.31437	2.59e-13	3.73e-12
ZEB1	173.537	1.75246	0.239597	7.31419	2.59e-13	3.73e-12
PPA2	2543.62	0.563616	0.0770777	7.31231	2.63e-13	3.78e-12
GATAD1	3512.27	0.499266	0.0682854	7.31145	2.64e-13	3.81e-12
SLC37A1	4160.64	0.607555	0.0831206	7.30932	2.69e-13	3.86e-12
YTHDF3	4059.56	0.556532	0.0761413	7.30919	2.69e-13	3.87e-12
RPS13	17522.3	0.530212	0.072549	7.30832	2.7e-13	3.89e-12
CXorf38	1754.41	0.587737	0.0804588	7.30482	2.78e-13	3.99e-12
RIOX2	1584.51	0.615231	0.0842726	7.30048	2.87e-13	4.12e-12
DOCK11	2177.03	0.576113	0.0789174	7.3002	2.87e-13	4.12e-12
LYRM1	6308.74	-0.553944	0.0758948	-7.29884	2.9e-13	4.16e-12
POLD1	3585.06	-0.754285	0.103352	-7.29821	2.92e-13	4.18e-12
IFT122	1230.12	-0.682051	0.0934829	-7.29601	2.96e-13	4.25e-12
TMEM164	6510.25	0.575492	0.0789058	7.2934	3.02e-13	4.33e-12
ZMYND11	3806.37	0.622266	0.0853282	7.29262	3.04e-13	4.35e-12
TM9SF3	23658	0.621514	0.0853118	7.2852	3.21e-13	4.59e-12
PNO1	1521.54	0.653043	0.0896487	7.28447	3.23e-13	4.62e-12
TVP23B	1796.77	0.654936	0.089942	7.28175	3.3e-13	4.71e-12
DOK1	810.164	-0.797388	0.10954	-7.27944	3.35e-13	4.79e-12
PC	238.371	-1.23274	0.169427	-7.27593	3.44e-13	4.91e-12
ELOVL6	1642.57	0.562997	0.0774658	7.26768	3.66e-13	5.22e-12
RPL39	10031.2	0.74916	0.103082	7.26763	3.66e-13	5.22e-12
KPNA3	4910.04	0.56587	0.0778675	7.2671	3.67e-13	5.23e-12
AC141557.2	121.183	-1.71311	0.235755	-7.26652	3.69e-13	5.25e-12
CAMKMT	970.158	0.742373	0.102181	7.2653	3.72e-13	5.3e-12
PELO	1124.63	0.6301	0.0867494	7.26345	3.77e-13	5.37e-12
CLTC	36923.2	0.447645	0.0616423	7.26198	3.81e-13	5.42e-12
CSPG4P11	262.591	-1.06041	0.146038	-7.26118	3.84e-13	5.45e-12
LRRC8B	2211.45	0.553962	0.0762989	7.26042	3.86e-13	5.48e-12
SEC24D	3034.04	0.582694	0.0803119	7.25538	4.01e-13	5.68e-12
HMMR	1487.21	-0.700651	0.0965765	-7.25488	4.02e-13	5.7e-12
TRMT6	1891.62	0.682483	0.0940739	7.25475	4.02e-13	5.7e-12
BCL2L2	2085.37	0.62003	0.085493	7.25241	4.09e-13	5.8e-12
SEMA3D	500.51	0.909388	0.125498	7.24622	4.29e-13	6.07e-12
XPR1	2563.71	0.538666	0.074363	7.24374	4.36e-13	6.18e-12
INPP5D	100.459	-1.76567	0.243875	-7.24005	4.49e-13	6.34e-12
NMNAT1	656.97	0.748435	0.103449	7.23485	4.66e-13	6.59e-12
TMEM104	1496.07	0.758839	0.104899	7.23401	4.69e-13	6.62e-12
IQGAP2	7721.43	0.552533	0.0763821	7.23381	4.7e-13	6.63e-12
GYG1	1899.79	0.576609	0.0797773	7.22773	4.91e-13	6.93e-12
CHMP4C	1598.65	0.596055	0.0824949	7.22535	5e-13	7.05e-12
CALR	28746.5	-0.547628	0.075794	-7.22522	5e-13	7.05e-12
FNBP1L	4148.24	0.600934	0.0831901	7.22362	5.06e-13	7.13e-12
DICER1	7824.96	0.49136	0.068036	7.22207	5.12e-13	7.21e-12
ABHD11	398.906	1.06266	0.147176	7.22034	5.19e-13	7.3e-12
PNPLA8	892.287	0.74522	0.103238	7.21846	5.26e-13	7.39e-12
CD82	1726.22	-0.614089	0.0850879	-7.21712	5.31e-13	7.46e-12
TAOK1	7601.35	0.509616	0.0706398	7.21429	5.42e-13	7.62e-12
HR	6006.59	-0.614042	0.0851163	-7.21416	5.43e-13	7.62e-12
LCK	133.679	-1.54829	0.214638	-7.21346	5.45e-13	7.65e-12
TMEM267	481.656	0.939249	0.130266	7.21024	5.59e-13	7.83e-12
CTNNB1	57275.1	-0.45508	0.0631233	-7.20938	5.62e-13	7.88e-12
DOCK8	52.8101	-2.51219	0.348505	-7.20848	5.66e-13	7.93e-12
SLC2A3	119.537	-1.67146	0.231901	-7.20767	5.69e-13	7.97e-12
WSB1	3351.77	0.492115	0.0683331	7.20171	5.95e-13	8.32e-12
SRM	3422.15	0.658987	0.0915059	7.20158	5.95e-13	8.32e-12
EXOSC8	2975.75	0.571647	0.0793804	7.20136	5.96e-13	8.33e-12
POLR1B	4151.79	0.49028	0.0681057	7.19881	6.07e-13	8.49e-12
APBB2	2494.22	0.532926	0.0740314	7.19864	6.08e-13	8.49e-12
CHM	1497.29	0.638441	0.0887301	7.19531	6.23e-13	8.7e-12
LRATD1	731.561	-0.75872	0.105548	-7.18839	6.56e-13	9.14e-12
SUCO	4051.45	0.581227	0.0808973	7.18476	6.73e-13	9.38e-12
TSC22D2	3216.1	0.764116	0.106365	7.18394	6.77e-13	9.44e-12
NOS3	36.5066	3.2071	0.446634	7.18059	6.94e-13	9.66e-12
VWA8	5501.93	0.478997	0.06671	7.18029	6.96e-13	9.68e-12
ISCA1	1367.21	0.594555	0.082823	7.17862	7.04e-13	9.79e-12
ARHGAP19	890.632	-0.709455	0.0988355	-7.17814	7.07e-13	9.82e-12
RASSF9	203.37	1.3199	0.184013	7.17289	7.34e-13	1.02e-11
ANG	189.791	-1.24999	0.174288	-7.17196	7.39e-13	1.03e-11
CHRNG	199.003	-1.19273	0.166316	-7.17143	7.42e-13	1.03e-11
RLIM	5098.52	0.561406	0.0782928	7.1706	7.47e-13	1.04e-11
LAMTOR3	1645.22	0.573244	0.0799696	7.16827	7.6e-13	1.05e-11
TIMELESS	3391.83	-0.549784	0.076715	-7.16658	7.69e-13	1.07e-11
UBXN11	1104.87	-0.69118	0.0964878	-7.16339	7.87e-13	1.09e-11
ZMYM2	11522.4	0.533694	0.0745186	7.16189	7.96e-13	1.1e-11
ATMIN	5986.21	0.509961	0.0712475	7.15759	8.21e-13	1.14e-11
DMPK	1269.39	-0.705921	0.0986285	-7.15737	8.22e-13	1.14e-11
MUC17	57.6158	2.27238	0.317496	7.15721	8.23e-13	1.14e-11
SLC25A11	1428.04	0.670212	0.0937166	7.15148	8.58e-13	1.19e-11
CEACAM5	78.6383	1.86975	0.261572	7.1481	8.8e-13	1.21e-11
ISG20L2	3768.32	0.547522	0.0766092	7.14694	8.87e-13	1.22e-11
GRAMD1B	2276.25	-0.692983	0.0969643	-7.14678	8.88e-13	1.22e-11
SEMA4G	3069.25	0.551638	0.0771931	7.14621	8.92e-13	1.23e-11
AKAP6	1264.04	0.649963	0.0909589	7.14568	8.95e-13	1.23e-11
ATOX1	1338.56	0.639486	0.0895033	7.14484	9.01e-13	1.24e-11
ATXN2L	19746	0.463343	0.0648654	7.14315	9.12e-13	1.25e-11
ABHD2	96278.9	0.506773	0.0709544	7.14224	9.18e-13	1.26e-11
CASC4	4449.82	0.53937	0.0755538	7.13889	9.41e-13	1.29e-11
RPF1	1251.55	0.648938	0.090917	7.1377	9.49e-13	1.3e-11
RHOB	10435.2	0.638536	0.0894685	7.13699	9.54e-13	1.31e-11
C5orf22	1984.08	0.569455	0.0798159	7.13461	9.71e-13	1.33e-11
DNAJC25	346.038	0.95146	0.13339	7.13291	9.83e-13	1.35e-11
ZFP36	10207.7	0.51403	0.0720718	7.13219	9.88e-13	1.35e-11
ATIC	7180.12	0.479961	0.0673101	7.1306	9.99e-13	1.37e-11
ERBB3	17836.5	-0.555077	0.0778561	-7.12953	1.01e-12	1.38e-11
LRIG1	4801.67	-0.624327	0.0875795	-7.1287	1.01e-12	1.39e-11
RNF145	3673.55	0.590953	0.0829291	7.126	1.03e-12	1.41e-11
AAGAB	2537.88	0.53808	0.0755395	7.12316	1.05e-12	1.44e-11
TTK	1330.42	-0.635295	0.0891921	-7.12278	1.06e-12	1.44e-11
ZNF621	2494.92	0.542921	0.0762388	7.12133	1.07e-12	1.46e-11
CNBP	10616	0.502839	0.0706235	7.12	1.08e-12	1.47e-11
BMP4	239.436	1.12779	0.158406	7.11961	1.08e-12	1.48e-11
AL121772.3	254.343	1.12796	0.158443	7.11906	1.09e-12	1.48e-11
AL391988.1	539.063	0.806403	0.113282	7.11856	1.09e-12	1.49e-11
ABHD17C	5960.18	0.555399	0.0780359	7.11723	1.1e-12	1.5e-11
CDYL	2273.29	0.529782	0.0744651	7.1145	1.12e-12	1.53e-11
SDHB	3148.45	0.490909	0.0690144	7.11315	1.13e-12	1.54e-11
BACE2	20612.5	-0.538479	0.0757063	-7.11274	1.14e-12	1.55e-11
PGPEP1	2506.14	0.552438	0.0777018	7.10973	1.16e-12	1.58e-11
SLC25A46	2352.22	0.564731	0.0795091	7.10273	1.22e-12	1.66e-11
NGEF	2412.79	0.505787	0.0712176	7.102	1.23e-12	1.67e-11
PEX13	3022.01	0.540239	0.0760899	7.10002	1.25e-12	1.69e-11
PCNA	12365.5	-0.484152	0.0682159	-7.09734	1.27e-12	1.72e-11
PAQR3	1373.4	0.629374	0.0887031	7.09529	1.29e-12	1.75e-11
COPB1	4828.65	0.489297	0.0689674	7.09461	1.3e-12	1.76e-11
ATF6	4384.08	0.483384	0.0681405	7.09393	1.3e-12	1.76e-11
SLC30A5	2065.42	0.60851	0.085785	7.09343	1.31e-12	1.77e-11
MTHFR	2090.62	0.573482	0.0808697	7.09143	1.33e-12	1.79e-11
FAM86B3P	441.409	0.93031	0.131206	7.09043	1.34e-12	1.81e-11
AL137001.2	418.77	-0.920293	0.129804	-7.08988	1.34e-12	1.81e-11
SEC23A	6249.27	0.558276	0.0787506	7.08917	1.35e-12	1.82e-11
SLC50A1	1012.76	0.753762	0.106375	7.08589	1.38e-12	1.86e-11
C2orf69	1720.51	0.613935	0.0866805	7.08274	1.41e-12	1.91e-11
UGGT2	768.716	0.744936	0.105181	7.0824	1.42e-12	1.91e-11
TALDO1	8295.53	0.472781	0.0667552	7.08231	1.42e-12	1.91e-11
RNF26	1945.64	-0.656911	0.0927576	-7.08202	1.42e-12	1.91e-11
EPB41L5	1220.84	0.638824	0.0902158	7.08107	1.43e-12	1.92e-11
VPS26A	3382.16	0.664514	0.0938443	7.08102	1.43e-12	1.92e-11
TMPO.AS1	162.791	-1.38497	0.195588	-7.08107	1.43e-12	1.92e-11
STARD13	645.925	-0.783866	0.110705	-7.08069	1.43e-12	1.93e-11
CGAS	1874.28	0.597817	0.084449	7.07904	1.45e-12	1.95e-11
UBA5	1815.29	0.567422	0.0801641	7.07826	1.46e-12	1.96e-11
MDM4	3263.74	0.582461	0.0822903	7.07813	1.46e-12	1.96e-11
RPS14	24839.6	0.472075	0.0667019	7.07737	1.47e-12	1.97e-11
PDXK	13904.3	-0.514864	0.0727734	-7.07489	1.5e-12	2e-11
ASCC2	2931.18	0.559131	0.0790324	7.07471	1.5e-12	2.01e-11
INTS13	2418.38	0.583704	0.0825079	7.07452	1.5e-12	2.01e-11
SPTLC3	1186.49	-0.717727	0.101452	-7.07453	1.5e-12	2.01e-11
CYFIP1	8420.99	0.497323	0.0703087	7.07343	1.51e-12	2.02e-11
GRPEL1	1987.41	0.546167	0.077238	7.07122	1.54e-12	2.05e-11
SLC27A4	2261.65	0.702762	0.0994344	7.06759	1.58e-12	2.11e-11
TDGF1	2376.3	0.690606	0.0977461	7.06531	1.6e-12	2.14e-11
NAT10	7299.07	0.489716	0.0693168	7.06489	1.61e-12	2.14e-11
MYO5B	8780.55	0.508546	0.0720117	7.062	1.64e-12	2.19e-11
RPL14	19243.9	0.565362	0.0801217	7.05629	1.71e-12	2.28e-11
SECISBP2L	2738.58	0.554405	0.0785698	7.05621	1.71e-12	2.28e-11
PLGRKT	709.686	0.702534	0.0995939	7.05398	1.74e-12	2.31e-11
ERO1A	12821.1	0.654843	0.0929054	7.04848	1.81e-12	2.41e-11
KALRN	3292.15	0.537789	0.0763295	7.04563	1.85e-12	2.46e-11
NAA20	3514.07	0.548834	0.0779019	7.0452	1.85e-12	2.46e-11
IL1R2	337.211	-1.00852	0.143155	-7.04491	1.86e-12	2.47e-11
SET	24724.8	0.517909	0.0735248	7.044	1.87e-12	2.48e-11
ASB9	187.511	-1.37994	0.195933	-7.04291	1.88e-12	2.5e-11
PRKAA1	5552.26	0.555447	0.078882	7.04149	1.9e-12	2.52e-11
TNFRSF13C	249.248	-1.09756	0.155984	-7.03634	1.97e-12	2.62e-11
SELENOS	907.576	0.744902	0.105905	7.03366	2.01e-12	2.67e-11
TMC6	10932.5	0.548477	0.0779843	7.03318	2.02e-12	2.67e-11
BNIP3L	2874.06	-0.557878	0.0793351	-7.03192	2.04e-12	2.7e-11
TIAM1	2226.46	-0.610126	0.0868075	-7.0285	2.09e-12	2.76e-11
PLEKHG3	8200.36	0.514966	0.0732744	7.02792	2.1e-12	2.77e-11
TIPRL	2206	0.544178	0.0774381	7.02726	2.11e-12	2.78e-11
CLTA	6380	0.543177	0.0773049	7.02642	2.12e-12	2.8e-11
SPRYD7	915.072	0.789549	0.112391	7.02502	2.14e-12	2.83e-11
ATF7IP	4723.63	-0.494121	0.070346	-7.02415	2.15e-12	2.84e-11
CD2AP	6241.74	0.606747	0.0864055	7.02209	2.19e-12	2.88e-11
PDK2	649.599	-0.873109	0.124343	-7.02177	2.19e-12	2.89e-11
XPO5	5276.82	0.494324	0.0704028	7.02137	2.2e-12	2.89e-11
ZNF83	1849.19	0.64879	0.0924358	7.01882	2.24e-12	2.95e-11
RPL35	17765.9	0.433528	0.0617711	7.01831	2.25e-12	2.96e-11
TPPP	1017.91	-0.78169	0.111381	-7.01816	2.25e-12	2.96e-11
ARF6	15960.3	0.519979	0.0740902	7.01818	2.25e-12	2.96e-11
FYTTD1	2819.49	0.586923	0.0836401	7.01724	2.26e-12	2.97e-11
CHSY1	2588.58	0.578374	0.0824415	7.01557	2.29e-12	3.01e-11
EXOC1	1559.63	0.58519	0.083435	7.01373	2.32e-12	3.05e-11
SLC12A4	491.804	-0.812006	0.115797	-7.01236	2.34e-12	3.07e-11
CTSS	1305.28	0.732182	0.104422	7.01173	2.35e-12	3.09e-11
EDEM1	3072.05	0.481546	0.0687299	7.00636	2.45e-12	3.21e-11
GLRX2	717.552	0.847565	0.121015	7.00378	2.49e-12	3.26e-11
ANKRD11	13184.2	0.471849	0.0673828	7.00251	2.51e-12	3.29e-11
RANBP2	11314.5	0.495874	0.070822	7.00169	2.53e-12	3.31e-11
PIGX	1052.82	0.658509	0.0940539	7.00139	2.53e-12	3.31e-11
POC1B	1553.83	0.593326	0.084748	7.00106	2.54e-12	3.32e-11
VPS18	2064.54	0.627133	0.089577	7.00105	2.54e-12	3.32e-11
PHF20L1	2810.08	0.579772	0.082839	6.99878	2.58e-12	3.37e-11
MTRR	2118.51	0.514269	0.0734856	6.99823	2.59e-12	3.38e-11
TATDN1	553.358	0.788044	0.112621	6.99733	2.61e-12	3.4e-11
THAP6	724.218	0.790091	0.112925	6.99657	2.62e-12	3.42e-11
UGP2	5120.77	0.502934	0.071891	6.99579	2.64e-12	3.44e-11
RSPRY1	3142.93	0.513187	0.0734071	6.99097	2.73e-12	3.56e-11
ACLY	10788.1	0.56644	0.0810284	6.99063	2.74e-12	3.56e-11
AP1S3	639.863	0.727465	0.104076	6.98972	2.75e-12	3.58e-11
ARHGAP27	2052.3	0.661332	0.0946899	6.98418	2.87e-12	3.73e-11
DGKA	993.874	0.614015	0.0880148	6.97627	3.03e-12	3.94e-11
LACTB2	558.607	0.846025	0.121294	6.97498	3.06e-12	3.97e-11
SH3TC1	1152.56	0.738897	0.105953	6.97384	3.08e-12	4e-11
IGSF9	2556.34	-0.604926	0.0867445	-6.97365	3.09e-12	4.01e-11
JPT1	8670.45	0.508347	0.0729137	6.9719	3.13e-12	4.06e-11
RTN2	368.263	0.922701	0.132355	6.9714	3.14e-12	4.07e-11
TMEM30B	6126.5	0.612799	0.0879933	6.96415	3.3e-12	4.28e-11
MBD2	3177.93	0.580424	0.0833491	6.96377	3.31e-12	4.29e-11
TDP1	1844.17	-0.550623	0.0791132	-6.95994	3.4e-12	4.41e-11
SPEG	53.5408	-2.39391	0.344029	-6.95846	3.44e-12	4.45e-11
SLC44A2	8460.06	-0.54776	0.0787496	-6.95572	3.51e-12	4.54e-11
TAOK3	2452.61	0.6096	0.0876503	6.95491	3.53e-12	4.56e-11
TOB1	14722.7	0.498129	0.0716704	6.95027	3.65e-12	4.71e-11
MEIS1	1087.15	-0.619788	0.0891771	-6.95008	3.65e-12	4.71e-11
LONRF1	732.579	0.800681	0.11521	6.94973	3.66e-12	4.72e-11
PPP3CC	546.771	0.799341	0.115053	6.94758	3.72e-12	4.79e-11
WIPF2	6283.69	0.52403	0.0754669	6.94384	3.82e-12	4.92e-11
FKTN	1923.64	0.58182	0.0837982	6.94311	3.84e-12	4.94e-11
FEZ2	1789.54	0.589897	0.0849743	6.94207	3.86e-12	4.98e-11
PAIP1	2990.51	0.532219	0.0766715	6.94154	3.88e-12	4.99e-11
RAP1B	2765.23	0.614411	0.0885158	6.94125	3.89e-12	5e-11
MTMR6	2739.77	0.56003	0.080706	6.93914	3.94e-12	5.07e-11
DGKH	2987.37	0.64136	0.0924325	6.93869	3.96e-12	5.09e-11
MCTS1	1417.91	0.59469	0.0857367	6.93623	4.03e-12	5.17e-11
FBXL5	1961.52	0.571066	0.0824227	6.9285	4.25e-12	5.46e-11
NPEPPS	8639.37	0.464035	0.0669943	6.92648	4.31e-12	5.54e-11
ANKLE2	4719.14	0.488916	0.0705964	6.92551	4.34e-12	5.57e-11
ZNF281	1913.3	0.529089	0.0764066	6.92465	4.37e-12	5.6e-11
NCOA4	3756.04	0.638949	0.0923177	6.9212	4.48e-12	5.74e-11
DUSP18	882.691	0.697575	0.100806	6.91998	4.52e-12	5.78e-11
WWC1	4303.61	0.543351	0.0785246	6.9195	4.53e-12	5.8e-11
AC007098.1	299.471	1.01041	0.14607	6.91732	4.6e-12	5.89e-11
OXSR1	4427.63	0.499961	0.0722853	6.9165	4.63e-12	5.92e-11
MAP4K3.DT	527.112	0.822215	0.118881	6.91627	4.64e-12	5.92e-11
RAC1	15517.6	0.428164	0.0619071	6.91623	4.64e-12	5.92e-11
NAA25	3530.38	0.491413	0.0710781	6.9137	4.72e-12	6.03e-11
TUBA1C	7782.46	0.641883	0.0928614	6.91227	4.77e-12	6.09e-11
CRK	4468.74	0.509006	0.0736542	6.91076	4.82e-12	6.15e-11
APLP2	24173.5	0.507642	0.0735008	6.90662	4.96e-12	6.33e-11
KIF13B	4802.9	0.576177	0.0834406	6.90523	5.01e-12	6.39e-11
SP4	802.243	-0.667447	0.096671	-6.90431	5.04e-12	6.42e-11
ASL	2252.1	0.57331	0.0830454	6.90358	5.07e-12	6.45e-11
ZNF12	2570.83	0.545053	0.0789764	6.90146	5.15e-12	6.55e-11
GNG12	6522.1	0.478753	0.0693914	6.89931	5.23e-12	6.64e-11
TTC37	6220.96	0.499591	0.0724215	6.89837	5.26e-12	6.68e-11
PKN2	3936.27	0.535024	0.0776038	6.8943	5.41e-12	6.88e-11
CIB1	3054.51	0.574487	0.0833299	6.89413	5.42e-12	6.88e-11
FMNL1	504.268	-0.835796	0.121233	-6.89415	5.42e-12	6.88e-11
NIPA1	2559.49	0.550427	0.0798963	6.88928	5.61e-12	7.11e-11
MYBBP1A	11562.3	0.485631	0.0704942	6.88894	5.62e-12	7.13e-11
DSC2	6106.54	0.484865	0.0704006	6.88724	5.69e-12	7.21e-11
TENT2	2421.62	0.534896	0.0776923	6.8848	5.79e-12	7.32e-11
MAP3K8	1058.97	-0.617379	0.0896713	-6.8849	5.78e-12	7.32e-11
PCNT	3626.86	-0.487902	0.0708664	-6.88481	5.79e-12	7.32e-11
IDH3A	1770.23	0.565894	0.082201	6.88427	5.81e-12	7.34e-11
HIST1H2AC	4753.21	-0.527874	0.076699	-6.88242	5.88e-12	7.43e-11
OGFOD1	2968.91	0.496952	0.072206	6.88243	5.88e-12	7.43e-11
MYO1B	2331.59	0.563316	0.0819828	6.87115	6.37e-12	8.04e-11
NDUFA3	1262.63	0.683399	0.0994929	6.86882	6.47e-12	8.17e-11
LACC1	695.293	0.902318	0.13142	6.86594	6.61e-12	8.33e-11
NOP10	1926.79	0.571631	0.0832574	6.86583	6.61e-12	8.33e-11
[truncated: 6,401 more rows]

## Sheet: Mutu1_1850
	baseMean	log2FoldChange	lfcSE	stat	pvalue	padj
CCN2	8.90477	-6.31569	1.8246	-3.4614	0.000537365	0.00803621
COL3A1	27.0651	-5.44462	1.23258	-4.41727	9.9956e-06	0.000290854
LRP1	16.2733	-4.68818	1.31825	-3.55637	0.000376008	0.00599749
SPARC	106.339	-4.20774	0.995242	-4.22785	2.35934e-05	0.000607975
TJP2	11.3582	-4.14746	1.34779	-3.07723	0.00208931	0.023341
COL1A1	31.9535	-4.0475	0.850759	-4.75752	1.9599e-06	6.91862e-05
PYCARD	31.6763	-4.03658	0.794257	-5.08221	3.73075e-07	1.55026e-05
EMP1	10.3959	-4.00905	1.45151	-2.76199	0.00574502	0.0498034
CNTNAP2	10.317	-3.99798	1.41624	-2.82296	0.00475823	0.0433515
AC005670.1	9.86423	-3.93233	1.3873	-2.83453	0.00458934	0.0420852
MT2A	18.1766	-3.80374	1.02858	-3.69806	0.000217256	0.00386497
ENSG00000289181	25.7207	-3.71551	0.832558	-4.46276	8.09107e-06	0.000244272
ELOVL3	16.8785	-3.69092	1.02095	-3.61519	0.000300125	0.00499218
CLDND2	50.2806	-3.68102	0.601617	-6.11855	9.44331e-10	7.65044e-08
ASZ1	70.557	-3.57655	0.497493	-7.18916	6.51915e-13	1.03397e-10
ENSG00000239024	15.3063	-3.53755	1.0491	-3.372	0.000746255	0.0105314
RF01210	28.3521	-3.41687	0.763574	-4.47484	7.64676e-06	0.000233995
PAPLN	11.7879	-3.12308	1.12379	-2.77906	0.00545172	0.0478502
AC023510.2	22.1396	-3.02452	0.829319	-3.647	0.000265325	0.00454767
A2M	14.0651	-2.74958	0.986396	-2.7875	0.00531164	0.046987
PTGER4	13.3578	-2.66229	1.02711	-2.59201	0.00954161	0.0472016
IMPA2	17.7371	-2.65939	0.873778	-3.04355	0.00233805	0.0253161
CTBP2	17.6207	-2.64391	0.929132	-2.84557	0.00443317	0.0408861
KLRG2	17.5616	-2.63863	0.91173	-2.89409	0.00380259	0.0363198
LINC00896	17.3835	-2.62513	0.8743	-3.00255	0.00267727	0.0281238
PPP1R13L	16.7939	-2.56685	0.882402	-2.90893	0.00362666	0.0351764
MTUS2	41.6213	-2.55196	0.564349	-4.52195	6.12715e-06	0.00019113
RDM1	44.92	-2.52047	0.548697	-4.59355	4.35771e-06	0.000142652
SOX2	22.49	-2.36987	0.840421	-2.81986	0.00480447	0.0436315
ENSG00000289447	22.312	-2.3583	0.757844	-3.11186	0.00185913	0.021362
AC024940.2	36.8843	-2.34575	0.58715	-3.99514	6.46548e-05	0.00139479
EPCAM	28.7356	-2.29629	0.816488	-2.8124	0.00491732	0.0445128
AC008610.1	28.1633	-2.26423	0.66489	-3.40542	0.000660626	0.00953757
PSKH1	27.5534	-2.22736	0.675413	-3.29777	0.000974552	0.0130804
AP000251.1	30.5182	-2.20057	0.650442	-3.38319	0.000716497	0.0102652
AL512506.1	23.6454	-2.19182	0.720065	-3.04392	0.00233518	0.0253161
LINC00926	20.051	-2.17389	0.780376	-2.7857	0.00534127	0.0472119
VIM	26.5332	-2.15706	0.737626	-2.92433	0.00345195	0.0340986
TERT	80.1807	-2.10154	0.404902	-5.19023	2.1003e-07	9.31161e-06
HOXC6	24.9991	-2.05269	0.701366	-2.9267	0.00342576	0.0339248
MAF	33.7586	-2.01863	0.69648	-2.89833	0.00375152	0.035954
HDAC4-AS1	85.7347	-2.01851	0.388135	-5.20055	1.987e-07	8.95026e-06
ENSG00000215346	91.7055	-2.01456	0.367234	-5.48578	4.11653e-08	2.27236e-06
NMU	45.7336	-2.0116	0.535631	-3.75557	0.000172947	0.00320322
LINC01355	33.5004	-2.00874	0.601925	-3.3372	0.000846273	0.011636
HIPK2	39.6302	-2.00673	0.657383	-3.0526	0.00226866	0.0247792
ENSG00000289421	29.8869	-1.97431	0.631391	-3.12692	0.00176647	0.0205711
DNHD1	32.341	-1.94458	0.606249	-3.20756	0.00133867	0.0165294
AF131215.2	32.0662	-1.92816	0.608056	-3.17102	0.00151906	0.0183149
BPGM	46.4195	-1.92053	0.509055	-3.77274	0.000161467	0.00303552
AC002558.3	37.5836	-1.91322	0.561531	-3.40714	0.000656462	0.00948963
ADAM8	104.093	-1.8616	0.436556	-4.26429	2.0054e-05	0.000530112
NEURL1B	52.4491	-1.82588	0.607722	-3.00446	0.0026605	0.028026
IDH1-AS1	33.006	-1.82326	0.604116	-3.01806	0.00254401	0.0271037
2026-09-08	37.9165	-1.79053	0.614807	-2.91234	0.00358733	0.0348789
AF131215.4	48.0051	-1.76616	0.51137	-3.45378	0.000552778	0.00821218
DERA	221.141	-1.76317	0.243195	-7.25001	4.16754e-13	7.11071e-11
CSTA	74.4937	-1.75925	0.403285	-4.36231	1.28695e-05	0.000361842
CDC42EP4	50.5017	-1.75592	0.531354	-3.30462	0.000951062	0.0127956
AC016571.1	50.2244	-1.748	0.48185	-3.62767	0.000285988	0.00479243
BEX3	52.6625	-1.73792	0.611324	-2.84288	0.0044708	0.0411994
MARCKS	56.7438	-1.69948	0.508619	-3.34137	0.000833666	0.0115189
SUB1	149.491	-1.66704	0.301893	-5.52197	3.35225e-08	1.90886e-06
AP002387.2	37.9316	-1.66436	0.549484	-3.02894	0.0024541	0.0264203
HIST1H1B	82.4195	-1.64074	0.377018	-4.35189	1.34967e-05	0.000376204
FRMD5	34.7887	-1.63275	0.586712	-2.78288	0.00538786	0.0474006
IL19	37.2428	-1.63109	0.567078	-2.87631	0.00402352	0.0378378
ACBD7	59.6047	-1.63096	0.446262	-3.65472	0.000257458	0.00444668
RELB	1151.89	-1.5803	0.124787	-12.664	9.36378e-37	3.51485e-33
LINC02175	40.3624	-1.54474	0.537475	-2.87407	0.00405224	0.0380269
AL136115.1	45.0155	-1.53978	0.5026	-3.06363	0.0021867	0.0241416
SRGN	52.0844	-1.53617	0.490333	-3.13291	0.0017308	0.0202604
AC024560.4	82.4323	-1.52885	0.382319	-3.99888	6.36426e-05	0.00137558
AL117379.1	79.2118	-1.50758	0.387091	-3.89464	9.83433e-05	0.0019918
KNTC1	83.7072	-1.50374	0.37707	-3.98796	6.66427e-05	0.00143218
ATG16L2	547.881	-1.49218	0.177884	-8.38849	4.92407e-17	1.84833e-14
MICAL3	66.4899	-1.47579	0.415016	-3.55597	0.000376582	0.00599815
RASGRP1	63.8381	-1.46607	0.444139	-3.30093	0.000963633	0.0129492
LRMP	2082.88	-1.45517	0.125517	-11.5934	4.4509e-31	6.2652e-28
AL132780.1	81.5441	-1.45314	0.39815	-3.64974	0.000262503	0.00450617
AL118556.1	43.0102	-1.45155	0.51884	-2.79769	0.00514694	0.045998
SLC4A8	63.2695	-1.44695	0.423621	-3.41566	0.000636285	0.00926935
STK32C	433.736	-1.44672	0.182056	-7.94656	1.91756e-15	5.02177e-13
NEIL1	315.888	-1.44504	0.249377	-5.79459	6.84875e-09	4.56354e-07
RALGPS1	118.429	-1.42546	0.319634	-4.45968	8.20832e-06	0.00024649
RNU2-63P	89.3193	-1.42232	0.367406	-3.87126	0.000108276	0.00214665
WDR90	752.721	-1.40111	0.173885	-8.05768	7.77566e-16	2.36653e-13
LOXL2	81.4636	-1.39615	0.379091	-3.6829	0.000230594	0.00405738
LINC00877	131.695	-1.39048	0.319493	-4.35214	1.34814e-05	0.000376204
PELI1	724.453	-1.38393	0.15324	-9.03111	1.69938e-19	9.11274e-17
PLEKHA4	102.84	-1.38344	0.336583	-4.11024	3.95248e-05	0.000927267
AC004477.1	102.112	-1.3699	0.347716	-3.93971	8.15789e-05	0.00171073
SNORD13E	51.8218	-1.35643	0.464204	-2.92205	0.00347732	0.0342748
BIRC3	254.359	-1.35288	0.220979	-6.12218	9.23062e-10	7.53232e-08
CENPH	478.265	-1.35256	0.186771	-7.24177	4.42868e-13	7.33402e-11
TNFAIP2	79.6795	-1.34868	0.465579	-2.89679	0.00377	0.0360697
SNTA1	997.919	-1.34465	0.160756	-8.36454	6.0348e-17	2.19219e-14
KRT19	156.549	-1.34099	0.333487	-4.02112	5.79216e-05	0.00127395
HIST1H1C	648.694	-1.33877	0.161236	-8.30319	1.01348e-16	3.45844e-14
THRA	49.1719	-1.33536	0.482415	-2.76808	0.00563883	0.0490338
FAM81A	59.3574	-1.32042	0.440484	-2.99765	0.00272073	0.0284212
TUBG1	275.409	-1.30324	0.220779	-5.90288	3.57201e-09	2.56207e-07
POLE2	62.9884	-1.3003	0.422186	-3.07992	0.00207058	0.0231777
DDB2	321.924	-1.27838	0.204535	-6.25017	4.10002e-10	3.66431e-08
AP000345.2	128.743	-1.27717	0.300247	-4.25374	2.10234e-05	0.000553141
KIF18A	57.9429	-1.27048	0.438034	-2.90042	0.00372665	0.0358375
EMC1-AS1	57.766	-1.26411	0.438553	-2.88246	0.00394587	0.0373085
TMPO-AS1	59.7088	-1.26045	0.432408	-2.91496	0.00355739	0.034744
MTF2	487.363	-1.25814	0.179211	-7.02046	2.21133e-12	3.06678e-10
E2F8	133.529	-1.25618	0.299598	-4.19288	2.75441e-05	0.000689276
NRGN	262.189	-1.25029	0.22719	-5.50327	3.72818e-08	2.09915e-06
RRM2	724.128	-1.24142	0.155288	-7.99429	1.30321e-15	3.72363e-13
NLRP11	714.37	-1.23686	0.157439	-7.85612	3.96227e-15	9.10594e-13
CFLAR	140.301	-1.23368	0.293212	-4.20748	2.58235e-05	0.000652014
FANCA	430.318	-1.23128	0.180546	-6.81977	9.11871e-12	1.12842e-09
AL117339.5	73.0145	-1.23021	0.398262	-3.08895	0.00200868	0.0227563
RASGRP3	208.189	-1.22288	0.247385	-4.94323	7.6837e-07	2.97341e-05
AC011444.1	72.4841	-1.21491	0.395896	-3.06875	0.00214955	0.0238465
CD53	755.725	-1.21122	0.181139	-6.68669	2.28267e-11	2.60636e-09
NCKIPSD	68.2832	-1.21006	0.412373	-2.93439	0.00334206	0.0333776
CDCA7	1540.22	-1.19832	0.14038	-8.53625	1.38652e-17	6.00524e-15
PPIL2	111.738	-1.1956	0.319254	-3.74499	0.000180402	0.00332489
TAF5	69.7941	-1.19507	0.403922	-2.95866	0.00308975	0.0312893
MYEOV	97.6834	-1.19503	0.358427	-3.33409	0.000855796	0.011724
ZGRF1	89.7153	-1.19479	0.362472	-3.29623	0.000979901	0.0131053
SPRED2	61.786	-1.19421	0.430123	-2.77644	0.0054958	0.0480499
FAM129C	71.6191	-1.19022	0.39944	-2.97971	0.0028852	0.0296715
AURKB	3646.97	-1.18394	0.234815	-5.04199	4.60723e-07	1.85957e-05
TK1	348.378	-1.17951	0.200863	-5.8722	4.30057e-09	3.008e-07
ERAP2	65.1219	-1.17327	0.415906	-2.82101	0.00478731	0.0435644
AL023803.1	63.1798	-1.17303	0.419797	-2.79427	0.00520172	0.046269
ZC3H6	82.6285	-1.16701	0.373597	-3.12371	0.00178585	0.020711
NCALD	86.416	-1.16369	0.369738	-3.14734	0.00164762	0.0194905
MYBL1	485.17	-1.1636	0.189153	-6.15164	7.66872e-10	6.39685e-08
CARHSP1	685.326	-1.16271	0.156637	-7.42294	1.14551e-13	2.08058e-11
CDC45	103.883	-1.15993	0.355154	-3.26599	0.0010908	0.014119
MAST2	399.305	-1.1559	0.18425	-6.27353	3.52963e-10	3.18455e-08
AL161891.1	78.074	-1.15069	0.386111	-2.98021	0.00288055	0.0296507
RGS13	268.452	-1.14268	0.213976	-5.34023	9.28272e-08	4.62534e-06
PIM1	961.43	-1.12702	0.141812	-7.94731	1.90611e-15	5.02177e-13
MRE11	227.056	-1.11982	0.23033	-4.86181	1.16317e-06	4.30872e-05
STXBP6	278.849	-1.11874	0.211652	-5.28577	1.2518e-07	5.89814e-06
CDC25C	230.509	-1.11645	0.230763	-4.83805	1.31118e-06	4.79389e-05
R3HCC1L	76.7772	-1.11507	0.383035	-2.91115	0.00360104	0.0349581
VCAM1	144.003	-1.11315	0.372863	-2.98541	0.00283201	0.0292849
PIF1	191.02	-1.10471	0.25111	-4.3993	1.08602e-05	0.00031198
ANLN	81.6042	-1.09063	0.369124	-2.95465	0.0031302	0.0316136
RPL11P3	134.436	-1.08643	0.298494	-3.63971	0.000272946	0.00463596
FANCB	138.264	-1.08641	0.288024	-3.77195	0.000161976	0.00304002
RF00019	209.09	-1.07539	0.24689	-4.35574	1.32615e-05	0.000371488
NUGGC	354.006	-1.07415	0.191525	-5.60838	2.04231e-08	1.22987e-06
LPCAT4	315.591	-1.06996	0.252456	-4.23819	2.2533e-05	0.000584665
LINC01991	114.495	-1.06727	0.314584	-3.39264	0.000692231	0.00996831
ACOT7	140.654	-1.06619	0.295613	-3.60671	0.000310098	0.00511076
PTTG1	956.463	-1.06125	0.132781	-7.99247	1.32267e-15	3.72363e-13
TUBBP1	873.5	-1.0554	0.143938	-7.33234	2.26176e-13	3.97963e-11
SDHAF4	81.9544	-1.05162	0.375216	-2.80269	0.0050678	0.0454005
CEP152	682.211	-1.04657	0.149103	-7.01909	2.23316e-12	3.06678e-10
SNRNP48	146.778	-1.04478	0.281046	-3.71746	0.000201233	0.00362573
ATAD2	683.033	-1.04332	0.148967	-7.00369	2.49312e-12	3.38254e-10
SNAPC3	126.17	-1.04255	0.300118	-3.47381	0.000513121	0.00771462
PRDM15	649.055	-1.04186	0.173312	-6.01146	1.83858e-09	1.4181e-07
BCL6	1142.33	-1.04155	0.134886	-7.72167	1.14818e-14	2.43956e-12
HMCES	1692.72	-1.04081	0.267514	-3.89067	9.99693e-05	0.00201387
WNT5A	94.5357	-1.03914	0.352096	-2.9513	0.00316436	0.03193
TBC1D1	1996.79	-1.03107	0.129182	-7.98147	1.44603e-15	3.97165e-13
HIST1H4C	13088.1	-1.02894	0.0820246	-12.5443	4.27048e-36	1.20225e-32
ORC1	180.411	-1.02616	0.259795	-3.94989	7.81875e-05	0.00165502
SAT1	473.15	-1.01791	0.181157	-5.61893	1.92147e-08	1.16331e-06
CIT	170.402	-1.01574	0.262529	-3.86904	0.000109266	0.00216246
KBTBD8	106.269	-1.01458	0.327851	-3.09463	0.00197061	0.0224152
HMGXB4	221.524	-1.01368	0.231719	-4.37458	1.21667e-05	0.000345051
LMNB1	2528.13	-1.00885	0.103944	-9.70569	2.85149e-22	2.00692e-19
ESPL1	244.48	-1.00732	0.250654	-4.01875	5.85087e-05	0.00128184
SNRPA	889.321	-0.999582	0.141372	-7.07055	1.54317e-12	2.2279e-10
NEK2	143.475	-0.99653	0.282924	-3.52226	0.000427889	0.0066923
TTK	192.162	-0.992537	0.247387	-4.01208	6.0186e-05	0.00131094
SOX5	99.6734	-0.990917	0.336827	-2.94191	0.00326191	0.0326801
PARP2	124.89	-0.988709	0.300639	-3.28869	0.00100655	0.0133823
CDK1	1026.08	-0.988373	0.127366	-7.76012	8.48518e-15	1.91103e-12
GIHCG	209.842	-0.988267	0.24197	-4.08425	4.42202e-05	0.00101833
IZUMO4	139.156	-0.985907	0.287113	-3.43387	0.000595034	0.00875906
PHLPP1	95.5902	-0.981059	0.340697	-2.87957	0.00398223	0.0375892
FANCG	122.553	-0.98004	0.305199	-3.21115	0.00132203	0.0163597
C19orf57	115.252	-0.979051	0.326238	-3.00104	0.00269061	0.0282114
ATAD5	208.861	-0.977529	0.237454	-4.1167	3.84328e-05	0.00090732
PRKAR2B	1984.43	-0.976053	0.123777	-7.88554	3.13173e-15	7.66661e-13
RFC3	1230.76	-0.975951	0.120406	-8.1055	5.25308e-16	1.64319e-13
DDX11	183.27	-0.973009	0.251858	-3.86332	0.000111855	0.00220789
CIAO3	163.33	-0.971711	0.281018	-3.45782	0.000544562	0.00811152
ANK1	186.348	-0.967997	0.266204	-3.6363	0.00027658	0.00466951
SLC4A7	495.192	-0.962047	0.165558	-5.81094	6.21213e-09	4.21414e-07
ARL6IP6	309.426	-0.951198	0.213248	-4.46052	8.17607e-06	0.000246178
TFDP2	756.931	-0.948623	0.140902	-6.73251	1.66758e-11	1.99772e-09
DCK	275.125	-0.946717	0.212978	-4.44514	8.7833e-06	0.000261663
PRIM1	191.624	-0.946335	0.256991	-3.68236	0.000231084	0.0040576
CTNNAL1	211.033	-0.944697	0.238054	-3.96842	7.23502e-05	0.00154306
AC004687.1	366.944	-0.943622	0.186732	-5.05334	4.34153e-07	1.77138e-05
NR2C1	141.564	-0.940357	0.289392	-3.24943	0.00115638	0.0147642
FANCD2	550.049	-0.938854	0.163712	-5.73478	9.76408e-09	6.39264e-07
AC100861.1	127.278	-0.938505	0.311369	-3.01413	0.00257721	0.0273534
ASPM	321.77	-0.937618	0.196393	-4.77419	1.80431e-06	6.3894e-05
CYTH1	231.4	-0.936499	0.237187	-3.94836	7.86882e-05	0.00166249
SMC1A	141.29	-0.935848	0.286278	-3.26901	0.00107923	0.0140499
NCAPD3	142.977	-0.9349	0.288479	-3.24079	0.00119199	0.015116
POLA1	322.199	-0.928642	0.196809	-4.71849	2.37606e-06	8.15757e-05
LIG1	878.544	-0.92862	0.135718	-6.8423	7.79326e-12	9.86066e-10
CDCA4	260.48	-0.928532	0.227874	-4.07477	4.60599e-05	0.00105423
UNG	529.835	-0.920399	0.161628	-5.69453	1.2371e-08	7.87063e-07
SOX4	923.848	-0.919158	0.13462	-6.82779	8.62305e-12	1.07894e-09
MHENCR	209.908	-0.915244	0.25517	-3.5868	0.000334758	0.0054397
C20orf96	122.39	-0.913913	0.308303	-2.96433	0.00303342	0.0308855
BBC3	480.166	-0.90961	0.171875	-5.29226	1.20811e-07	5.7162e-06
AC106791.1	118.662	-0.908784	0.306921	-2.96097	0.00306673	0.0311547
ATXN2L	603.587	-0.908655	0.163764	-5.54857	2.88015e-08	1.67183e-06
MMS22L	165.719	-0.907992	0.262961	-3.45295	0.000554493	0.00822199
MCM7	1029.07	-0.90441	0.138751	-6.51822	7.11449e-11	7.4875e-09
DONSON	149.785	-0.904099	0.277125	-3.26242	0.00110463	0.0142652
CDKN3	132.319	-0.903829	0.291763	-3.09782	0.0019495	0.0222199
PTK2B	469.895	-0.903173	0.170284	-5.30393	1.13334e-07	5.43088e-06
NUF2	654.056	-0.902219	0.154605	-5.83565	5.3582e-09	3.67919e-07
ITGB3BP	658.708	-0.900152	0.150109	-5.99666	2.01415e-09	1.53652e-07
DTL	321.27	-0.897996	0.196282	-4.57502	4.76169e-06	0.000153204
SETDB1	107.553	-0.896378	0.324897	-2.75896	0.00579852	0.0499213
MCM6	498.855	-0.892692	0.166662	-5.35628	8.49511e-08	4.30916e-06
CENPJ	158.947	-0.88628	0.26897	-3.29509	0.000983911	0.013134
AHSA2P	141.441	-0.883695	0.286418	-3.08534	0.00203321	0.0229419
CDK2	807.79	-0.88014	0.142462	-6.17806	6.48926e-10	5.4534e-08
ABCB9	478.477	-0.879052	0.19098	-4.60284	4.16766e-06	0.000137228
RMI2	815.518	-0.877872	0.148865	-5.89712	3.69912e-09	2.61986e-07
UBE2T	474.772	-0.877286	0.169451	-5.17723	2.25199e-07	9.90613e-06
WSB1	866.892	-0.87708	0.138725	-6.32241	2.57509e-10	2.41651e-08
OSBPL10	410.978	-0.876532	0.179689	-4.87806	1.07136e-06	4.00816e-05
AL355488.1	140.97	-0.875981	0.284186	-3.08242	0.00205323	0.0230293
PBK	233.785	-0.875941	0.228336	-3.83619	0.000124955	0.00244292
SKP2	175.269	-0.87526	0.261324	-3.34932	0.000810094	0.0113042
LINC01004	140.972	-0.874449	0.29682	-2.94606	0.00321847	0.0323312
CENPU	211.278	-0.874063	0.236554	-3.69499	0.000219899	0.00390581
XKR6	252.364	-0.87366	0.240144	-3.63806	0.000274699	0.00464472
FRG1BP	126.919	-0.871105	0.301378	-2.89041	0.0038474	0.0366711
L2HGDH	198.935	-0.870319	0.242034	-3.59586	0.00032332	0.00528205
PCLAF	3160.82	-0.869259	0.106769	-8.14145	3.90562e-16	1.25661e-13
PDE7A	160.964	-0.867229	0.267738	-3.2391	0.00119907	0.0151887
DNA2	177.838	-0.864503	0.261451	-3.30656	0.000944498	0.0127377
SNHG25	7086.93	-0.864046	0.122187	-7.07149	1.53278e-12	2.2279e-10
NCAPH	297.498	-0.863691	0.20394	-4.23503	2.28523e-05	0.000590229
CHEK1	256.368	-0.86293	0.217868	-3.9608	7.47006e-05	0.00159018
LSM11	126.348	-0.861364	0.30704	-2.80538	0.0050257	0.0451311
BID	122.917	-0.859116	0.307891	-2.79033	0.00526549	0.0467255
FAM110A	139.75	-0.856953	0.288946	-2.96579	0.00301905	0.0307949
PSRC1	148.187	-0.856186	0.293241	-2.91974	0.00350329	0.0343945
CCND3	2383.34	-0.855622	0.127263	-6.72326	1.777e-11	2.1064e-09
PCNA	732.075	-0.853874	0.141924	-6.01641	1.78326e-09	1.39453e-07
TCL1A	165.143	-0.853754	0.263055	-3.24553	0.00117231	0.0149061
CDKN2C	181.919	-0.851019	0.252038	-3.37655	0.000734023	0.0104367
MAP3K20	162.944	-0.847198	0.264709	-3.20049	0.00137194	0.0168711
PRC1	227.166	-0.844912	0.232028	-3.64142	0.000271138	0.00461919
IL23A	333.714	-0.843284	0.200914	-4.19724	2.7019e-05	0.000679153
MIS18BP1	308.206	-0.842439	0.204193	-4.12569	3.69628e-05	0.000879996
GMNN	295.982	-0.839079	0.202858	-4.13628	3.52979e-05	0.000845722
GLCCI1	299.2	-0.837888	0.201948	-4.14903	3.33893e-05	0.000810338
CNTRL	391.422	-0.833849	0.182204	-4.57646	4.72908e-06	0.000152591
UBE2C	4149.94	-0.830652	0.0977265	-8.49976	1.89983e-17	7.64073e-15
MPHOSPH9	144.692	-0.827908	0.282911	-2.9264	0.00342915	0.0339248
SARS2	127.72	-0.824915	0.29637	-2.78339	0.00537938	0.0473629
HOTAIRM1	305.648	-0.824115	0.219104	-3.76129	0.000169038	0.00315156
KLF6	157.88	-0.822666	0.272671	-3.01706	0.00255236	0.0271475
BUB1B	429.051	-0.819025	0.178795	-4.58081	4.63174e-06	0.000150311
BUB1	234.68	-0.818596	0.225615	-3.62829	0.000285304	0.0047881
AC091563.1	133.958	-0.817391	0.296154	-2.76002	0.00577978	0.0498295
LCK	451.908	-0.816158	0.180586	-4.5195	6.19844e-06	0.000192819
HELLS	1159.01	-0.81352	0.125172	-6.49919	8.07524e-11	8.29557e-09
ANKZF1	145.437	-0.812701	0.278399	-2.91919	0.0035094	0.0344245
NSD2	1808.3	-0.812397	0.115196	-7.05228	1.76012e-12	2.50896e-10
SP1	136.941	-0.810655	0.286584	-2.82868	0.00467405	0.0426697
KIF18B	328.7	-0.809401	0.212253	-3.81337	0.000137083	0.00264718
GSE1	567.186	-0.808231	0.157211	-5.14107	2.73179e-07	1.18006e-05
TOP2A	6756.69	-0.806603	0.111287	-7.24792	4.23218e-13	7.11322e-11
ARID2	181.698	-0.806173	0.251542	-3.20492	0.00135099	0.0166632
FANCI	805.37	-0.802538	0.139995	-5.7326	9.89017e-09	6.43776e-07
RRM1	2494.83	-0.799871	0.105583	-7.57576	3.5704e-14	7.17969e-12
CCNG2	267.481	-0.799145	0.214434	-3.72677	0.000193951	0.00351704
PLEK	292.28	-0.798821	0.225759	-3.53838	0.000402593	0.00635848
UBR5	850.376	-0.79389	0.138118	-5.74789	9.03628e-09	5.98574e-07
VRK1	599.613	-0.792112	0.154128	-5.13929	2.75773e-07	1.1853e-05
CENPE	347.795	-0.790768	0.200613	-3.94177	8.08827e-05	0.00169929
INCENP	200.238	-0.789435	0.241552	-3.26818	0.0010824	0.0140587
WDR54	583.461	-0.787414	0.158467	-4.96895	6.73172e-07	2.63215e-05
TMTC4	178.476	-0.787026	0.255216	-3.08376	0.002044	0.0229704
ORC6	292.557	-0.786907	0.203698	-3.86311	0.000111953	0.00220789
KIF20B	325.542	-0.785887	0.200498	-3.91968	8.86671e-05	0.00183207
POLH	551.397	-0.784901	0.168467	-4.65908	3.17619e-06	0.000106767
CHEK2	300.422	-0.784529	0.205788	-3.81232	0.000137669	0.00265006
CAMK2D	227.548	-0.782121	0.231314	-3.38121	0.000721682	0.0103264
CCDC18	201.138	-0.781656	0.242021	-3.22971	0.00123916	0.0155392
SSBP2	171.471	-0.781536	0.258289	-3.02582	0.00247963	0.0266442
ZCCHC7	438.143	-0.779531	0.175662	-4.43768	9.0932e-06	0.000270181
TCERG1	986.601	-0.779041	0.128113	-6.08087	1.1953e-09	9.54628e-08
AP1S3	294.573	-0.777696	0.209396	-3.71399	0.000204013	0.00365827
CDC7	118.374	-0.775942	0.315408	-2.46013	0.0138888	0.0494702
HAUS1	427.291	-0.774259	0.175821	-4.40367	1.06436e-05	0.00030654
KIF14	205.278	-0.772322	0.237776	-3.24811	0.00116174	0.0148158
TYSND1	310.309	-0.772202	0.201738	-3.82774	0.000129327	0.00251964
STMN1	5541.41	-0.769244	0.108325	-7.10125	1.23637e-12	1.88146e-10
SMG9	168.702	-0.766591	0.261092	-2.9361	0.00332369	0.0332398
KNSTRN	369.974	-0.765586	0.189539	-4.03919	5.36353e-05	0.00119338
POLQ	320.707	-0.764065	0.195917	-3.89993	9.62192e-05	0.00196291
SPDL1	822.511	-0.761741	0.171277	-4.44743	8.69023e-06	0.000260268
DEPDC1	119.277	-0.760005	0.308005	-2.46751	0.0136058	0.0493253
HMGCS1	213.833	-0.757442	0.243976	-3.10457	0.00190554	0.0218072
WDR76	424.868	-0.752808	0.185268	-4.06335	4.83726e-05	0.00109602
EIF2AK3	1799.64	-0.751408	0.117011	-6.42168	1.34781e-10	1.30842e-08
IGKC	1665.97	-0.751066	0.118068	-6.36132	2.0003e-10	1.89289e-08
MBNL1	1627.68	-0.749818	0.116499	-6.43628	1.2244e-10	1.20947e-08
LDHA	882.607	-0.748717	0.132831	-5.63661	1.73431e-08	1.06142e-06
NUP107	248.617	-0.747805	0.218641	-3.42024	0.00062567	0.00916212
RUVBL2	235.371	-0.746077	0.22643	-3.29495	0.00098438	0.013134
CCP110	592.426	-0.746039	0.168573	-4.42561	9.61715e-06	0.000281295
LPP	477.195	-0.746026	0.175831	-4.24287	2.20683e-05	0.000573928
THG1L	946.349	-0.74588	0.133934	-5.56903	2.56166e-08	1.49465e-06
ARHGAP19	201.071	-0.744383	0.258986	-2.87422	0.00405031	0.0380269
MYO1E	231.565	-0.739909	0.225252	-3.28481	0.00102053	0.0134726
STIM2	1012.8	-0.738385	0.137139	-5.38422	7.27582e-08	3.7584e-06
COX18	176.134	-0.735702	0.257532	-2.85675	0.00428008	0.0398029
HAUS8	192.282	-0.735525	0.247356	-2.97355	0.00294374	0.0301359
POLD3	216.534	-0.735177	0.231902	-3.17021	0.00152328	0.0183266
TMEM131L	413.21	-0.732841	0.177568	-4.12711	3.67358e-05	0.000876444
RFC5	385.741	-0.7326	0.181871	-4.02812	5.62241e-05	0.00124145
CCNF	246.491	-0.729155	0.23235	-3.13817	0.00170007	0.0199838
POLE	206.134	-0.727241	0.237004	-3.06848	0.0021515	0.0238465
NCAPG	233.405	-0.726615	0.226026	-3.21475	0.0013056	0.0162297
HMGN5	296.252	-0.726403	0.203859	-3.56326	0.000366276	0.00588393
KIF15	201.131	-0.725096	0.239972	-3.02159	0.00251451	0.0269077
RAD51AP1	366.708	-0.724407	0.184931	-3.91718	8.9589e-05	0.00184435
AL450998.2	184.863	-0.723988	0.257685	-2.80958	0.0049606	0.0448685
RAD21	2940.76	-0.722537	0.112389	-6.42887	1.28554e-10	1.25882e-08
RANBP1	913.765	-0.720785	0.131155	-5.49567	3.89234e-08	2.16988e-06
CDCA5	223.183	-0.720508	0.228927	-3.14733	0.00164772	0.0194905
CKS2	599.306	-0.715644	0.152342	-4.6976	2.63233e-06	9.00993e-05
RBFA	387.596	-0.715479	0.197799	-3.61721	0.000297797	0.00496078
MKI67	1030.56	-0.7128	0.128695	-5.53866	3.048e-08	1.76018e-06
CDKN2A	562.921	-0.711839	0.176092	-4.04243	5.29004e-05	0.00117963
EZH2	474.987	-0.711504	0.168621	-4.21955	2.44794e-05	0.000620862
UCK2	218.981	-0.710688	0.237945	-2.98677	0.00281937	0.029181
TPD52	1098.89	-0.708504	0.129583	-5.46755	4.56293e-08	2.47034e-06
PRR11	941.432	-0.702232	0.133538	-5.25866	1.4511e-07	6.75239e-06
CCNB2	648.01	-0.701368	0.158749	-4.41808	9.95795e-06	0.000290509
FUT11	254.651	-0.699804	0.215839	-3.24226	0.00118588	0.0150554
PMEPA1	430.753	-0.6979	0.204141	-3.41871	0.000629176	0.00919838
KIF2C	737.433	-0.697276	0.163268	-4.27075	1.94817e-05	0.000516198
WDR4	652.146	-0.693424	0.159986	-4.33428	1.46237e-05	0.000399702
MAD2L1	448.101	-0.687817	0.170303	-4.03878	5.37292e-05	0.00119338
SLC5A3	421.105	-0.687245	0.175296	-3.92049	8.83677e-05	0.00182924
TACC3	1312.12	-0.68724	0.121527	-5.65504	1.55812e-08	9.6939e-07
P4HA1	254.844	-0.687033	0.215697	-3.18517	0.00144668	0.0175739
NEDD1	302.245	-0.68662	0.200509	-3.42439	0.000616183	0.00904673
LCMT1	226.237	-0.686347	0.228846	-2.99916	0.00270726	0.0283331
PSIP1	1529.57	-0.683158	0.112839	-6.05425	1.41076e-09	1.11095e-07
IGLL1	270.067	-0.682139	0.210863	-3.23498	0.00121652	0.0153235
COTL1	860.05	-0.6805	0.1438	-4.73226	2.22037e-06	7.71716e-05
NME4	1008.92	-0.678124	0.144641	-4.68834	2.75436e-06	9.39906e-05
POC1A	351.309	-0.676722	0.196443	-3.44488	0.000571304	0.0084318
MCM10	409.365	-0.675042	0.178779	-3.77584	0.000159469	0.00300801
DLGAP5	272.066	-0.672412	0.212499	-3.1643	0.00155456	0.0186234
RPUSD3	406.987	-0.670898	0.19278	-3.48012	0.00050119	0.00756555
NDC80	301.631	-0.67015	0.206967	-3.23796	0.00120389	0.0152045
ENSG00000288924	365.903	-0.669524	0.203111	-3.29634	0.000979527	0.0131053
ENSG00000289194	229.177	-0.667816	0.226571	-2.94749	0.00320364	0.0322685
DNMT1	3830.13	-0.663949	0.130369	-5.09285	3.5272e-07	1.48208e-05
GABPB1-AS1	1093.63	-0.663665	0.138645	-4.78679	1.69467e-06	6.0583e-05
CDC6	305.242	-0.66078	0.199876	-3.30595	0.000946543	0.01275
WEE1	525.233	-0.658039	0.161575	-4.07265	4.64813e-05	0.00106157
RPS27L	699.899	-0.655532	0.184436	-3.55425	0.000379064	0.00602609
ELOVL5	383.695	-0.653118	0.187054	-3.4916	0.000480129	0.00729654
NASP	2013.77	-0.65294	0.111284	-5.86734	4.42847e-09	3.07833e-07
PHF3	1011.73	-0.6516	0.13168	-4.94837	7.48358e-07	2.90595e-05
TMEM107	249.203	-0.650246	0.233795	-2.78127	0.00541473	0.0475997
ATXN2	404.568	-0.647454	0.182344	-3.55073	0.000384169	0.00607601
RBM14	244.261	-0.646606	0.219407	-2.94707	0.00320806	0.0322841
ECH1	401.072	-0.645705	0.207156	-3.117	0.00182699	0.0211229
UBC	4462.94	-0.644629	0.0915812	-7.03888	1.93797e-12	2.72794e-10
SPAG9	348.085	-0.644128	0.190662	-3.37837	0.000729164	0.0103807
AKR7A2	533.736	-0.64086	0.175059	-3.66083	0.000251395	0.00435532
TFDP1	845.587	-0.640319	0.136632	-4.68645	2.77979e-06	9.44804e-05
PFKP	328.859	-0.639278	0.194324	-3.28975	0.00100275	0.0133475
SMC4	804.664	-0.638276	0.136855	-4.66389	3.10294e-06	0.000104932
PAPSS1	294.463	-0.638115	0.208953	-3.05387	0.00225909	0.0246986
DSCC1	320.419	-0.635004	0.198255	-3.20296	0.00136021	0.0167585
CLSPN	518.596	-0.63443	0.162384	-3.90698	9.3457e-05	0.00191349
YEATS4	950.642	-0.631393	0.130385	-4.84254	1.2819e-06	4.7021e-05
TPX2	1995.76	-0.629858	0.112734	-5.5871	2.30887e-08	1.36127e-06
CETN3	1829.78	-0.627015	0.119883	-5.23022	1.69312e-07	7.71911e-06
RPA3	447.294	-0.626152	0.170285	-3.67708	0.000235923	0.00413177
C12orf75	368.346	-0.624523	0.185678	-3.36347	0.000769679	0.0108342
SMC2	673.482	-0.624071	0.145572	-4.28703	1.81081e-05	0.000485513
FAM83D	389.752	-0.622904	0.18078	-3.44564	0.000569705	0.00841923
GTSE1	332.499	-0.622206	0.204591	-3.04122	0.00235623	0.0254885
NFIA	830.032	-0.61369	0.137283	-4.47024	7.81311e-06	0.000238437
RBM6	943.409	-0.613268	0.131526	-4.66272	3.12056e-06	0.000105211
AURKA	335.736	-0.611828	0.192269	-3.18215	0.00146187	0.0177394
SYNE2	4221.05	-0.61024	0.0934139	-6.53265	6.46169e-11	6.99664e-09
TIFA	486.522	-0.607335	0.172716	-3.51639	0.000437462	0.00678547
BACH2	2802.44	-0.606612	0.111923	-5.4199	5.96318e-08	3.10886e-06
MRPL16	744.803	-0.606105	0.142676	-4.24813	2.15564e-05	0.000564527
HMMR	255.277	-0.605149	0.21805	-2.77527	0.00551555	0.0481851
TCF4	400.537	-0.604518	0.17994	-3.35955	0.000780684	0.0109481
MIS18A	313.253	-0.603482	0.198023	-3.04753	0.00230729	0.0251038
FXR1	856.943	-0.603034	0.133967	-4.50135	6.75239e-06	0.000208325
OXCT1	297.81	-0.602898	0.20336	-2.96469	0.0030299	0.0308775
GCSAM	348.109	-0.602873	0.212309	-2.8396	0.00451701	0.0415573
HNRNPL	1310.41	-0.602685	0.117974	-5.10861	3.24535e-07	1.36876e-05
SHCBP1	315.974	-0.602259	0.213501	-2.82087	0.00478933	0.0435644
RSRC2	712.251	-0.599662	0.148187	-4.04665	5.1956e-05	0.00116087
ILF3	2289.29	-0.597821	0.105098	-5.6882	1.28384e-08	8.12212e-07
CTDSPL2	343.912	-0.594097	0.190133	-3.12465	0.00178018	0.0206666
TAPT1	880.67	-0.593165	0.140851	-4.21129	2.53912e-05	0.00064254
EXOSC9	284.408	-0.593072	0.208877	-2.83933	0.00452081	0.0415582
SUGP2	789.028	-0.592238	0.159721	-3.70795	0.000208942	0.00372883
ASXL1	1070.1	-0.591662	0.140194	-4.2203	2.43977e-05	0.000620185
MSH6	610.918	-0.590894	0.152443	-3.87616	0.000106116	0.002115
GOT2	1328.59	-0.589044	0.139016	-4.23723	2.26297e-05	0.000585822
FHOD1	453.337	-0.585964	0.189853	-3.08641	0.00202589	0.0229052
COX17	499.158	-0.585834	0.181346	-3.23048	0.00123582	0.0155145
CD70	904.106	-0.58566	0.153393	-3.81804	0.000134514	0.00261165
NDUFAF3	577.263	-0.58428	0.184492	-3.16696	0.0015404	0.0185072
HPS4	568.244	-0.584132	0.159443	-3.66359	0.000248705	0.00432202
RFC4	348.502	-0.583354	0.188641	-3.0924	0.00198543	0.0225609
EML2	1447.7	-0.582224	0.11454	-5.08317	3.71195e-07	1.54816e-05
GGA2	1338.5	-0.582029	0.119043	-4.88923	1.01232e-06	3.82542e-05
TERF2	765.815	-0.581356	0.153217	-3.79433	0.000148043	0.00282083
IDH2	444.86	-0.581166	0.193627	-3.00147	0.00268679	0.0281975
LRR1	533.715	-0.5785	0.159222	-3.6333	0.000279823	0.00471015
RUVBL1	2135.77	-0.576322	0.137767	-4.18331	2.873e-05	0.000709492
MDH1	1302.22	-0.576297	0.117342	-4.91125	9.04963e-07	3.4545e-05
H2AFV	4153.12	-0.57478	0.0927784	-6.19519	5.82161e-10	5.00436e-08
EHD1	688.009	-0.573575	0.146382	-3.91834	8.91608e-05	0.0018389
GINS1	355.735	-0.57141	0.189049	-3.02255	0.00250655	0.0268566
HPRT1	295.075	-0.568473	0.204616	-2.77824	0.00546544	0.0478782
FDFT1	1484.5	-0.568424	0.118713	-4.78822	1.68267e-06	6.03458e-05
DUT	1992.78	-0.567603	0.108451	-5.23375	1.66106e-07	7.60756e-06
PRPS1	539.886	-0.566061	0.169228	-3.34497	0.000822925	0.0113985
TTF2	338.177	-0.563897	0.190644	-2.95786	0.00309784	0.031343
RPA1	875.588	-0.562581	0.138772	-4.05401	5.0348e-05	0.00112717
NUCKS1	7671.76	-0.559029	0.0947917	-5.89745	3.6917e-09	2.61986e-07
IQCB1	409.15	-0.557773	0.184363	-3.02541	0.00248296	0.0266545
BUD13	441.558	-0.554564	0.176554	-3.14105	0.00168346	0.0198507
BARD1	442.184	-0.54978	0.176202	-3.12017	0.00180746	0.0209186
SAAL1	482.383	-0.548507	0.164844	-3.32743	0.000876495	0.0119784
MME	602.99	-0.547485	0.155071	-3.53054	0.000414716	0.00653163
SETD3	890.561	-0.546356	0.150145	-3.63885	0.000273853	0.00463739
CD38	1643.96	-0.546192	0.119753	-4.56098	5.09144e-06	0.000161963
ZNF318	344.627	-0.545779	0.18965	-2.87783	0.00400425	0.0377654
RBBP7	1525.64	-0.54551	0.125466	-4.34786	1.37471e-05	0.000380936
AKR1B1	924.865	-0.545457	0.13312	-4.09748	4.17668e-05	0.00097378
CENPF	1424.37	-0.545449	0.114796	-4.75146	2.01956e-06	7.0628e-05
GPI	2167.32	-0.544153	0.111497	-4.88045	1.05847e-06	3.98641e-05
NCAPD2	572.245	-0.543963	0.16619	-3.27314	0.00106361	0.0139271
ARPC5	829.945	-0.543318	0.138938	-3.9105	9.2107e-05	0.00188928
NKTR	911.755	-0.542577	0.130849	-4.14658	3.37481e-05	0.000817285
RFWD3	449.756	-0.541755	0.169431	-3.19749	0.00138629	0.0169791
IPO5	1024.22	-0.540984	0.127497	-4.2431	2.20453e-05	0.000573928
NSMCE1	595.334	-0.540852	0.163237	-3.31328	0.000922084	0.0125254
NUP62	552.527	-0.535805	0.164612	-3.25495	0.00113412	0.0145386
DEK	2153.49	-0.535033	0.10299	-5.195	2.0472e-07	9.15775e-06
DDX41	397.862	-0.534623	0.183953	-2.90631	0.00365721	0.0354003
PM20D2	360.848	-0.534396	0.186535	-2.86486	0.00417199	0.0389612
PMS1	327.928	-0.532706	0.19302	-2.75985	0.00578286	0.0498295
RHOA	4109.2	-0.53148	0.0978897	-5.42938	5.65513e-08	2.96197e-06
CD40	549.818	-0.530324	0.163099	-3.25155	0.00114776	0.0146708
TMEM106C	848.165	-0.52667	0.135323	-3.89194	9.94465e-05	0.00200693
THOC2	674.274	-0.524036	0.147197	-3.5601	0.000370708	0.00592134
KIF22	569.063	-0.523376	0.154596	-3.38544	0.00071065	0.0101944
INSIG1	870.243	-0.522843	0.141835	-3.68627	0.000227563	0.0040166
SLC35E3	403.057	-0.521082	0.181602	-2.86936	0.00411301	0.0385009
CCNA2	464.735	-0.518914	0.167335	-3.10104	0.00192843	0.0220243
SFXN1	567.628	-0.517191	0.154723	-3.34268	0.00082973	0.0114786
CLASRP	716.465	-0.516907	0.142042	-3.6391	0.00027359	0.00463739
IVNS1ABP	804.779	-0.516786	0.139103	-3.71514	0.000203095	0.00364761
MCM4	1281.8	-0.515497	0.117787	-4.37651	1.20593e-05	0.000343797
POU2F1	547.831	-0.514667	0.158961	-3.2377	0.00120497	0.0152045
HADH	674.143	-0.513737	0.157188	-3.26829	0.00108199	0.0140587
ETFA	2173.78	-0.513019	0.106825	-4.80244	1.56742e-06	5.70339e-05
RBBP4	404.605	-0.51236	0.178105	-2.87672	0.0040183	0.0378378
PPP2R2A	642.108	-0.509281	0.153264	-3.32291	0.000890845	0.0121304
CCNB1	541.908	-0.507128	0.16095	-3.15083	0.00162806	0.0192985
TASOR	623.021	-0.503092	0.149385	-3.36776	0.000757818	0.0106806
LNPEP	561.026	-0.501816	0.163875	-3.06218	0.00219728	0.024211
MDM2	657.549	-0.500242	0.150505	-3.32376	0.000888142	0.0121082
RCC1	794.964	-0.499784	0.13719	-3.64301	0.000269467	0.00461165
TAGLN2	4754.2	-0.498491	0.0987916	-5.04588	4.51442e-07	1.82867e-05
RAB11FIP4	879.992	-0.49673	0.151461	-3.2796	0.00103955	0.0136757
GLO1	701.385	-0.495419	0.144925	-3.41845	0.00062978	0.00919838
HNRNPDL	2771.93	-0.495298	0.100839	-4.9118	9.02459e-07	3.4545e-05
GSS	483.185	-0.492877	0.165013	-2.9869	0.00281822	0.029181
PCNT	436.259	-0.492038	0.176265	-2.79147	0.00524697	0.0466347
PPP1CC	1390.71	-0.481799	0.118728	-4.05801	4.94918e-05	0.00111243
MCM5	545.055	-0.481661	0.159903	-3.01221	0.00259357	0.0274586
ATP5MC2	1497.61	-0.480893	0.12505	-3.8456	0.000120259	0.0023593
CYB5A	451.854	-0.480862	0.169548	-2.83615	0.00456617	0.0419068
SRPK1	660.826	-0.480714	0.155876	-3.08395	0.00204272	0.0229704
NFATC1	615.827	-0.480594	0.153047	-3.14017	0.00168851	0.0198894
LUC7L3	2831.11	-0.479326	0.0979753	-4.89231	9.96573e-07	3.77859e-05
RRM2B	310.593	-0.477998	0.199466	-2.39639	0.0165577	0.0407654
FBXO46	1196.82	-0.474782	0.137368	-3.45628	0.000547689	0.00814732
EHMT1	475.312	-0.474684	0.165695	-2.86481	0.00417256	0.0389612
BIRC5	953.093	-0.473696	0.130599	-3.62711	0.000286607	0.00479566
S100PBP	703.707	-0.472744	0.143397	-3.29676	0.000978077	0.0131053
CHAF1A	455.556	-0.469649	0.168376	-2.7893	0.00528227	0.0468007
PHF19	643.36	-0.469534	0.164101	-2.86125	0.00421977	0.0393694
ANP32B	4217.14	-0.468884	0.0981606	-4.7767	1.78197e-06	6.3302e-05
LYPLA1	536.276	-0.46881	0.162232	-2.88974	0.00385559	0.0367015
NEAT1	863.013	-0.468527	0.133098	-3.52016	0.000431282	0.00672668
ADA	735.284	-0.467257	0.147899	-3.1593	0.00158151	0.0188459
HSP90AA1	5213.31	-0.466519	0.125363	-3.72134	0.00019817	0.00358201
ABI1	467.873	-0.466156	0.167796	-2.77811	0.00546767	0.0478782
RBM15	612.15	-0.465947	0.15898	-2.93084	0.00338044	0.0335689
RFC1	707.487	-0.465933	0.146767	-3.17464	0.00150022	0.0181656
CKAP5	508.265	-0.465609	0.161355	-2.88562	0.00390639	0.0370597
UBQLN1	1436.11	-0.46256	0.128053	-3.61225	0.00030355	0.00501949
MTHFD2	3871.6	-0.461524	0.111932	-4.12326	3.73555e-05	0.0008856
ENO1	4579.96	-0.461049	0.105696	-4.36205	1.28851e-05	0.000361842
DHX15	687.279	-0.460799	0.149914	-3.07376	0.00211376	0.0235441
XPO1	873.812	-0.458364	0.134416	-3.41003	0.000649546	0.00941382
MS4A1	3124.95	-0.458104	0.110667	-4.13948	3.48088e-05	0.000836823
USP7	3680.08	-0.457715	0.102428	-4.46866	7.87114e-06	0.000239559
COX8A	2122.2	-0.457126	0.122196	-3.74092	0.000183346	0.00336984
BCL2L12	1435.64	-0.456504	0.115801	-3.94215	8.07552e-05	0.00169929
TMPO	2100.67	-0.455334	0.107891	-4.22031	2.43964e-05	0.000620185
PRKDC	1778.12	-0.454663	0.111015	-4.09552	4.21228e-05	0.000976018
ELAVL1	1486.17	-0.454592	0.1248	-3.64257	0.000269929	0.00461256
DCAF16	714.245	-0.454533	0.156083	-2.91212	0.0035898	0.0348789
KMT2E	531.664	-0.453311	0.159677	-2.83893	0.00452652	0.0415768
CDCA8	1249.35	-0.452595	0.154338	-2.93249	0.00336255	0.0334798
ADNP	842.986	-0.448255	0.139501	-3.21328	0.00131229	0.0162749
AHCYL1	1053.31	-0.447392	0.141813	-3.15479	0.00160612	0.0190585
PPIE	902.716	-0.446912	0.136808	-3.26671	0.00108805	0.014108
TCOF1	624.619	-0.446205	0.149652	-2.98162	0.00286732	0.0295685
E2F1	1406.01	-0.444872	0.119535	-3.72168	0.000197902	0.00358201
POU2AF1	935.726	-0.443302	0.138658	-3.19709	0.00138823	0.0169791
KHDRBS1	1705.58	-0.443225	0.113702	-3.89813	9.69394e-05	0.00197402
NPEPPS	642.333	-0.442322	0.148336	-2.98189	0.00286477	0.0295685
BRCA1	673.421	-0.441305	0.146354	-3.01532	0.00256711	0.0272719
EIF4A3	1656.91	-0.441118	0.119801	-3.68209	0.000231328	0.0040576
IMP4	686.15	-0.441052	0.150636	-2.92793	0.00341223	0.0338249
PTMA	12782.2	-0.439685	0.0813618	-5.40407	6.51438e-08	3.38057e-06
DBI	3820.77	-0.439511	0.0924242	-4.75536	1.98089e-06	6.94915e-05
YLPM1	665.435	-0.438314	0.149623	-2.92946	0.00339557	0.0336894
HILPDA	645.013	-0.436656	0.15138	-2.8845	0.00392039	0.03713
SEPHS1	672.902	-0.429048	0.153371	-2.79745	0.00515082	0.045998
SETD5	2401.14	-0.428483	0.109487	-3.91355	9.09476e-05	0.00186891
POGZ	732.122	-0.427125	0.146436	-2.9168	0.00353638	0.0346289
CALM2	2895.96	-0.427064	0.108496	-3.93621	8.27777e-05	0.00173211
PPM1G	1880.69	-0.42493	0.113033	-3.75935	0.000170359	0.00317092
MORF4L1	2697.24	-0.424558	0.0991874	-4.28037	1.86587e-05	0.000497903
STIP1	955.33	-0.423224	0.130725	-3.23752	0.00120572	0.0152045
PXK	739.102	-0.421834	0.145506	-2.89909	0.00374245	0.0359391
VOPP1	1170.55	-0.419117	0.127515	-3.2868	0.00101333	0.0134248
FAM111A	1023.98	-0.417639	0.131883	-3.16674	0.00154158	0.0185072
EIF3A	1953.6	-0.416075	0.105303	-3.95122	7.7755e-05	0.00165207
CCDC88A	636.925	-0.415483	0.148604	-2.79591	0.0051754	0.0461363
CHD3	971.585	-0.41376	0.128741	-3.2139	0.00130944	0.0162575
SUPT16H	2670.77	-0.413047	0.10083	-4.09648	4.19478e-05	0.000975683
PKM	804.366	-0.412132	0.141516	-2.91226	0.00358823	0.0348789
SRRM1	1277.02	-0.407951	0.11767	-3.4669	0.000526504	0.00790529
TNPO1	1197.18	-0.406179	0.119911	-3.38735	0.00070572	0.0101496
MCM3	955.784	-0.405932	0.136388	-2.9763	0.00291747	0.0299759
CCDC34	1161.73	-0.405858	0.12126	-3.347	0.000816901	0.011349
UPF1	748.374	-0.404909	0.139672	-2.899	0.00374359	0.0359391
RIF1	764.599	-0.40213	0.145147	-2.77049	0.00559714	0.0487466
PRRC2C	1598	-0.399821	0.114611	-3.4885	0.000485738	0.00735201
SNX22	749.151	-0.398372	0.144022	-2.76606	0.00567388	0.0492626
ANP32A	1177.53	-0.397686	0.127844	-3.11071	0.00186637	0.0214024
LBR	1767.8	-0.393577	0.109952	-3.57954	0.000344198	0.00558504
SNRPD1	2644.67	-0.393422	0.0984889	-3.99459	6.4807e-05	0.00139539
PTBP3	728.064	-0.393201	0.141458	-2.77963	0.00544213	0.0478033
ZNF106	891.907	-0.392706	0.139392	-2.81727	0.00484336	0.0439493
ARHGDIB	1482.32	-0.392698	0.127127	-3.08901	0.00200825	0.0227563
JCHAIN	2309.62	-0.392426	0.111611	-3.51601	0.000438077	0.00678567
MRPS27	1383.81	-0.391527	0.115616	-3.38644	0.000708067	0.0101703
SAE1	1507.65	-0.390415	0.122415	-3.18928	0.00142628	0.0173637
RLF	852.163	-0.382593	0.134044	-2.85424	0.00431406	0.040083
HMGB2	2782.38	-0.38214	0.0981422	-3.89374	9.87117e-05	0.00199568
CKS1B	3123.17	-0.377658	0.100559	-3.75559	0.000172933	0.00320322
FAM162A	1128.79	-0.37628	0.122221	-3.07869	0.00207914	0.0232505
ERH	5270.09	-0.369267	0.0880299	-4.19479	2.73118e-05	0.000684986
HNRNPR	1238.74	-0.367461	0.119846	-3.0661	0.00216869	0.0239898
RBX1	1025.74	-0.366354	0.131292	-2.79038	0.00526468	0.0467255
HNRNPH3	2082.18	-0.356186	0.110008	-3.23783	0.00120443	0.0152045
GNB1	2081.19	-0.351572	0.111402	-3.15588	0.00160016	0.0190277
LSM4	984.646	-0.338886	0.131708	-2.57301	0.0100818	0.0474839
DDX54	1474.85	-0.336224	0.115097	-2.92123	0.00348658	0.0342902
HNRNPC	2121.98	-0.335414	0.103805	-3.2312	0.0012327	0.0154988
HMGA1	7703.8	-0.334847	0.0951642	-3.51862	0.000433796	0.00674721
TOP2B	1496.83	-0.331675	0.120163	-2.76021	0.00577634	0.0498295
SERBP1	7788.58	-0.326112	0.0938215	-3.47588	0.000509181	0.00767588
SOD1	2630.24	-0.318821	0.0999359	-3.19025	0.00142148	0.0173426
ANKRD36BP2	1895	-0.310249	0.106025	-2.9262	0.00343134	0.0339248
MYBL2	8893.25	-0.308299	0.0939952	-3.27995	0.00103826	0.0136757
HNRNPK	6738.94	-0.280346	0.0861658	-3.25356	0.00113969	0.0145841
HNRNPA1	2470.41	-0.279635	0.0997339	-2.80381	0.00505022	0.0452791
MCL1	3361.14	-0.274987	0.0979013	-2.80882	0.00497241	0.044872
HSP90AB1	20027.7	-0.274031	0.0839203	-3.26537	0.00109322	0.0141341
ATF5	5453.37	-0.251718	0.0889023	-2.8314	0.00463445	0.0423658
CHCHD2	20626.8	-0.232836	0.080705	-2.88503	0.00391377	0.0370984
RPL7	5710.88	0.247893	0.0870314	2.84831	0.00439517	0.0405688
PABPC1	25783.8	0.264826	0.0911446	2.90556	0.00366595	0.0354355
RPL11	9554.56	0.269409	0.0844571	3.18989	0.00142325	0.0173455
MT-CO3	43217.5	0.270446	0.0975699	2.77182	0.00557437	0.0486612
RPL27A	77173.5	0.276949	0.0770246	3.5956	0.000323649	0.00528205
EEF2	11862.2	0.277185	0.091328	3.03505	0.002405	0.0259413
HNRNPH1	4070.13	0.281407	0.0912629	3.08348	0.00204594	0.0229704
MT-ATP6	9647	0.282408	0.0973378	2.90132	0.00371591	0.0357648
EIF4G2	4634.66	0.284541	0.0987076	2.88266	0.00394332	0.0373085
RPL32	5230.31	0.285249	0.0920962	3.09729	0.00195298	0.0222371
RPS21	31208.9	0.297506	0.102371	2.90614	0.00365918	0.0354003
RPLP2	22571.8	0.298105	0.0931653	3.19975	0.00137549	0.0168729
RPS4Y1	2747.52	0.301238	0.0990758	3.04048	0.00236203	0.0255267
RPS13	5798	0.301413	0.0897865	3.357	0.000787943	0.0110224
MALAT1	13191	0.302086	0.0826865	3.65339	0.000258798	0.00444936
MT-ATP8	3356.6	0.304848	0.107983	2.8231	0.00475616	0.0433515
RPL23	12592.4	0.307453	0.0844208	3.64192	0.000270615	0.00461727
PRKAR2A	1498.59	0.317377	0.114008	2.78383	0.00537219	0.0473496
RPL39	3933.14	0.320343	0.113041	2.83385	0.00459911	0.0421404
RPS20	9874.86	0.321819	0.0843001	3.81754	0.000134792	0.00261254
TOMM22	1714.26	0.322948	0.110186	2.93094	0.0033794	0.0335689
AL022718.1	6026.92	0.325417	0.0872257	3.73075	0.00019091	0.00347307
TCF25	1314.14	0.32748	0.117624	2.78412	0.00536728	0.0473496
RPS7	2941.07	0.3288	0.0963783	3.41156	0.000645922	0.00938546
CEBPB	2176.74	0.329658	0.108099	3.04959	0.0022915	0.0249739
RPS15A	2493.42	0.334273	0.102678	3.25555	0.00113173	0.0145318
RPL27	7467.53	0.334344	0.0846317	3.95057	7.79642e-05	0.0016534
TMED9	2747.11	0.335234	0.0993597	3.37394	0.000741008	0.0105143
DDX17	3965.87	0.336824	0.10436	3.22753	0.00124863	0.0156232
ANKRD13A	1591.25	0.337884	0.113561	2.97536	0.00292642	0.0300405
CANX	2320.48	0.342026	0.10243	3.33911	0.000840485	0.0115989
BRD4	1921.32	0.343496	0.117086	2.93371	0.00334932	0.0333776
RPL26	4266.54	0.348356	0.104742	3.32584	0.000881519	0.0120325
AL031727.1	2628.21	0.348437	0.119557	2.9144	0.00356375	0.0347759
SNRPB2	1597.8	0.348834	0.116157	3.00312	0.00267225	0.0281235
FAU	15592.7	0.349139	0.0860271	4.05847	4.93947e-05	0.00111243
RPS11	4014.05	0.349303	0.095384	3.66207	0.000250184	0.00434101
ATF4	4837.59	0.349359	0.0889735	3.92655	8.61737e-05	0.00179041
ATP6V1G1	1384.1	0.349755	0.124504	2.8092	0.00496651	0.044872
RPL22	1142.83	0.350033	0.121229	2.88737	0.00388479	0.0368858
NOL9	2010.71	0.352103	0.105215	3.34651	0.000818346	0.011349
LARP1	1520.67	0.354113	0.116126	3.04938	0.00229314	0.0249739
RPL7A	2255.12	0.357858	0.125211	2.85803	0.00426283	0.0397053
HNRNPU	3433.22	0.359094	0.0941641	3.81349	0.000137017	0.00264718
BMP7	1516.39	0.359506	0.12061	2.98073	0.00287559	0.0296267
RPLP0	15345.3	0.360357	0.0885562	4.06924	4.71661e-05	0.001073
ARPC3	1048.7	0.363371	0.125372	2.89835	0.00375134	0.035954
PREX1	1931.67	0.364454	0.129755	2.80878	0.00497294	0.044872
COX7A2L	1119.38	0.367886	0.122836	2.99494	0.00274496	0.0286478
RPL10A	8016.2	0.370265	0.114028	3.24714	0.00116573	0.0148499
CTBP1	1161.23	0.377499	0.121137	3.11631	0.00183132	0.021141
KDELR1	1381.1	0.378139	0.115295	3.27976	0.00103895	0.0136757
MTDH	3312.07	0.381856	0.0941392	4.05629	4.98587e-05	0.00111844
NORAD	1977.68	0.383337	0.105966	3.61754	0.000297415	0.00496078
RPL4	1650.9	0.383463	0.109559	3.50005	0.000465173	0.00712695
SLC7A1	856.998	0.387511	0.135978	2.84981	0.00437459	0.0404452
HSP90B1	1743.7	0.390866	0.116777	3.34712	0.000816566	0.011349
FXR2	929.526	0.392198	0.132086	2.96925	0.00298524	0.0304775
PPT1	1491.7	0.392203	0.112275	3.49324	0.00047719	0.0072715
TMSB4X	2594.45	0.392433	0.10512	3.7332	0.000189066	0.0034619
OCIAD1	1659.18	0.394481	0.116971	3.37247	0.000744985	0.0105314
SDF2L1	1119.05	0.394997	0.127872	3.089	0.0020083	0.0227563
DHCR24	3020.61	0.395514	0.131925	2.99802	0.00271738	0.0284127
SLC7A5	3555.33	0.396846	0.093992	4.22213	2.42008e-05	0.000620185
SF1	1355.47	0.398675	0.115248	3.45927	0.000541636	0.00807863
NAP1L4	926.821	0.398891	0.132979	2.99966	0.00270285	0.0283133
CCDC88C	1044.75	0.403706	0.127335	3.17043	0.00152213	0.0183266
MZB1	1102.96	0.404239	0.123417	3.27538	0.00105518	0.0138651
MAP7D1	675.622	0.406098	0.146807	2.7662	0.00567143	0.0492626
TRABD	739.174	0.407557	0.140772	2.89516	0.00378964	0.0362268
EIF1	2647.86	0.409313	0.114895	3.56249	0.000367356	0.00589287
SESN2	2284.76	0.410194	0.116804	3.51181	0.00044507	0.00687061
B2M	13235.6	0.416918	0.0920746	4.52805	5.95312e-06	0.000186217
RPL15	5820.62	0.417679	0.0907795	4.60103	4.20412e-06	0.000138025
MYL6	972.948	0.419784	0.128227	3.27376	0.00106128	0.0139127
HSPA8	598.541	0.421434	0.151719	2.77772	0.00547418	0.047898
ARF3	610.553	0.424635	0.151295	2.80666	0.00500582	0.0450244
PRKAR1A	651.777	0.424942	0.147171	2.88741	0.00388426	0.0368858
RPL37A	30569.8	0.425803	0.0961987	4.42629	9.58674e-06	0.000281136
UBE2J2	1892.58	0.427576	0.106412	4.01811	5.86657e-05	0.00128279
RPS14	27616.4	0.429226	0.0939999	4.56624	4.96541e-06	0.000158401
RER1	803.53	0.431463	0.148567	2.90417	0.00368226	0.0354713
RPL19	3729.75	0.433772	0.0932	4.65421	3.25225e-06	0.000108999
AC116533.1	3752.82	0.435225	0.108235	4.02112	5.79222e-05	0.00127395
MT-CYB	6296.61	0.438401	0.0881795	4.97168	6.63741e-07	2.60432e-05
TSEN15	604.822	0.438922	0.15186	2.8903	0.00384873	0.0366711
RPL31	6204.12	0.439503	0.0988498	4.44617	8.74136e-06	0.000261105
LAMP1	1176.74	0.44351	0.125761	3.52661	0.000420917	0.00662003
RPS26	811.577	0.446499	0.14345	3.11257	0.00185463	0.0213392
RACK1	7168.28	0.447373	0.0865268	5.17034	2.33665e-07	1.02385e-05
LCOR	808.912	0.44915	0.137833	3.25866	0.00111941	0.0144206
MT-ND2	3817.6	0.449636	0.0924117	4.86558	1.14124e-06	4.25547e-05
RPN2	1266.28	0.451117	0.118677	3.8012	0.000143997	0.00275774
RPS27	4226.32	0.453679	0.0918463	4.93955	7.83018e-07	3.01971e-05
SSR2	741.97	0.458147	0.1406	3.25851	0.00112001	0.0144206
RPLP1	24980.9	0.460251	0.0822079	5.59862	2.16061e-08	1.28056e-06
AC112491.1	825.418	0.460374	0.15254	3.01805	0.00254406	0.0271037
SSU72	734.028	0.460715	0.139998	3.29088	0.000998751	0.01331
B4GALT1	1191.38	0.461538	0.120213	3.83932	0.000123373	0.00241618
FOXK2	580.739	0.462539	0.15629	2.95949	0.00308153	0.0312341
SSR3	596.5	0.462575	0.151188	3.0596	0.00221636	0.0243497
SEC11A	869.2	0.464641	0.132734	3.50055	0.000464295	0.0071232
TIMM13	2319.43	0.466996	0.103951	4.49248	7.03975e-06	0.000216597
COMMD6	564.332	0.467293	0.154298	3.02852	0.00245754	0.0264321
XBP1	2058.48	0.467693	0.106091	4.40843	1.04122e-05	0.000300645
EIF3B	943.709	0.468128	0.142968	3.27434	0.00105907	0.0139
CCDC6	569.503	0.473825	0.154218	3.07244	0.00212315	0.023602
DESI1	736.197	0.475254	0.140866	3.37381	0.00074135	0.0105143
ZNF428	1929.07	0.47537	0.109343	4.34753	1.3768e-05	0.000380936
SRM	1055.93	0.476149	0.124394	3.82774	0.000129326	0.00251964
AKNA	666.897	0.476432	0.16295	2.92379	0.003458	0.0341284
GOLGA3	1636.57	0.478623	0.11136	4.29797	1.72367e-05	0.000464359
CDK2AP2	706.824	0.48005	0.154923	3.09864	0.00194409	0.0221808
ZKSCAN1	447.541	0.481802	0.169132	2.84867	0.00439028	0.0405569
TGOLN2	885.725	0.48507	0.135762	3.57294	0.000352992	0.00571126
FASTK	1345.93	0.486207	0.116812	4.16231	3.15042e-05	0.000772918
GABARAPL2	812.021	0.48892	0.141977	3.44366	0.000573898	0.00845899
YKT6	541.662	0.491993	0.156508	3.14357	0.001669	0.0197215
TACC1	1044.55	0.492889	0.126964	3.88212	0.000103548	0.00207483
RPS4X	9280.82	0.492894	0.0979994	5.02956	4.91598e-07	1.97007e-05
MESD	626.475	0.493239	0.148932	3.31184	0.000926842	0.0125598
USF2	1805.19	0.494162	0.119233	4.14452	3.4053e-05	0.000821137
SERP1	1088.43	0.49492	0.132643	3.73121	0.000190565	0.00347242
MT-RNR2	46675.3	0.495369	0.0789647	6.27329	3.53493e-10	3.18455e-08
SARAF	439.281	0.496569	0.176409	2.81487	0.0048797	0.0442078
MLEC	796.534	0.498262	0.136146	3.65977	0.000252445	0.0043668
NEK9	725.927	0.49836	0.147439	3.38011	0.000724559	0.0103475
RARS	820.273	0.499027	0.138231	3.6101	0.000306081	0.00505393
TM9SF2	561.262	0.499741	0.159007	3.14288	0.00167292	0.0197471
ENSG00000205246	1570.69	0.50253	0.134338	3.74079	0.000183439	0.00336984
SRSF6	1424.18	0.503284	0.11411	4.41052	1.03121e-05	0.000298521
B4GALT3	505.39	0.504686	0.180404	2.79754	0.00514939	0.045998
RWDD1	602.573	0.504946	0.157944	3.197	0.00138866	0.0169791
SSR1	994.279	0.5051	0.137819	3.66495	0.000247388	0.00430578
PPIF	983.855	0.50584	0.12823	3.94479	7.98695e-05	0.00168429
AC005262.1	939.349	0.507233	0.150103	3.37923	0.000726902	0.0103616
ARF4	703.443	0.507893	0.142224	3.57106	0.000355534	0.00573563
RPL18	7825.57	0.507914	0.0857548	5.92286	3.16382e-09	2.29857e-07
RTN3	852.196	0.507993	0.13374	3.79838	0.000145647	0.00278461
MYDGF	411.678	0.511283	0.176499	2.8968	0.0037699	0.0360697
NDUFAF8	2397.48	0.511907	0.118349	4.32539	1.52261e-05	0.000414158
TPM4	519.798	0.513266	0.159002	3.22805	0.00124637	0.0156121
TRIM28	421.734	0.513854	0.172765	2.9743	0.00293658	0.0301173
RPS6	12274.4	0.515189	0.0818977	6.29064	3.16156e-10	2.8945e-08
KCTD20	678.091	0.515453	0.148353	3.47451	0.000511782	0.00770478
RPL8	8161.8	0.516182	0.0985573	5.23738	1.6287e-07	7.51671e-06
CMTM6	1001.69	0.516632	0.135805	3.80421	0.000142258	0.00272907
PRPF6	2215.24	0.516734	0.102077	5.0622	4.14442e-07	1.70329e-05
DAP	656.956	0.517623	0.175409	2.95094	0.00316808	0.0319389
RPS8	29290.8	0.517744	0.08026	6.45083	1.11242e-10	1.11848e-08
TERF2IP	1454.31	0.517868	0.113368	4.56802	4.92349e-06	0.000157959
RRBP1	853.896	0.518308	0.138715	3.7365	0.000186602	0.00342236
CIAO1	453.977	0.520281	0.169593	3.06781	0.00215631	0.0238763
LYN	417.557	0.523394	0.174083	3.00658	0.00264202	0.0278626
ARID3A	826.406	0.524704	0.13721	3.82409	0.000131255	0.00255279
HERPUD1	927.876	0.525546	0.138784	3.7868	0.000152601	0.00289787
PPCS	589.825	0.525755	0.153232	3.43111	0.000601119	0.00883708
TOMM40	341.152	0.526515	0.18914	2.78374	0.00537367	0.0473496
TMEM248	448.916	0.527202	0.168393	3.13078	0.00174341	0.0203657
RPS3A	1147.19	0.52788	0.12133	4.35078	1.35652e-05	0.00037718
SLC44A1	1090.54	0.527957	0.130929	4.0324	5.521e-05	0.00122145
MIA2	417.888	0.529445	0.175232	3.0214	0.0025161	0.0269077
RPS19	8218.52	0.530654	0.091105	5.82465	5.72328e-09	3.90605e-07
ZNF316	551.933	0.531271	0.159345	3.3341	0.000855746	0.011724
PPP4R3B	494.406	0.53207	0.163293	3.25838	0.00112051	0.0144206
IKZF3	748.743	0.532267	0.141065	3.7732	0.000161164	0.0030349
AUP1	722.308	0.532331	0.151534	3.51294	0.00044317	0.00685514
QTRT1	530.158	0.533423	0.15782	3.37995	0.000724993	0.0103475
DYNLL1	2088.2	0.536014	0.105795	5.06655	4.0508e-07	1.67706e-05
RPL21P16	502.129	0.536151	0.162124	3.30705	0.000942831	0.0127305
EEF1B2	4402.55	0.536436	0.0903767	5.93556	2.92848e-09	2.1414e-07
TAPT1-AS1	739.741	0.540821	0.143602	3.76612	0.000165807	0.00310157
SEPHS2	561.831	0.54092	0.155406	3.48068	0.000500137	0.0075598
ODC1	1744.44	0.540924	0.121195	4.46324	8.07289e-06	0.000244272
GRN	1753.61	0.541957	0.117043	4.6304	3.64956e-06	0.000120521
SYNRG	399.948	0.542205	0.176441	3.07301	0.00211912	0.0235804
SBF1	589.543	0.546398	0.15181	3.59923	0.000319157	0.00522388
RPS23	405.693	0.546799	0.185592	2.94624	0.00321665	0.0323312
FCRLA	740.068	0.5488	0.149341	3.67482	0.00023802	0.00416202
CCDC71	458.255	0.549449	0.171715	3.19978	0.00137535	0.0168729
LDLR	550.084	0.549933	0.157358	3.49478	0.00047445	0.00724936
SEC61G	2306.6	0.550551	0.113209	4.86316	1.15529e-06	4.29364e-05
CIRBP	1899	0.55075	0.106019	5.19481	2.04933e-07	9.15775e-06
RHOT2	463.297	0.551567	0.174231	3.16572	0.00154697	0.0185522
RPL30	742.279	0.558101	0.142277	3.92264	8.75845e-05	0.00181637
NDUFA11	1071.42	0.558426	0.137131	4.07221	4.65694e-05	0.00106157
OGT	923.166	0.559129	0.143729	3.89015	0.000100181	0.00201454
AC073861.1	538.618	0.559596	0.166413	3.36269	0.000771874	0.0108515
RASSF3	390.928	0.559655	0.179809	3.11249	0.00185517	0.0213392
REEP5	440.831	0.559926	0.177159	3.16059	0.00157451	0.0187839
MT-CO1	3290.87	0.560547	0.099373	5.64084	1.69225e-08	1.04133e-06
SNX17	358.174	0.560826	0.184638	3.03743	0.00238605	0.0257616
AL122020.1	4366	0.561342	0.0981506	5.71919	1.0703e-08	6.88724e-07
BLOC1S2	512.842	0.561612	0.16466	3.41075	0.000647849	0.00940133
SHISA5	1474.83	0.56175	0.13066	4.29934	1.71309e-05	0.000462616
MIEF1	516.699	0.561963	0.161016	3.4901	0.000482831	0.00732771
RPS19BP1	513.544	0.562798	0.160641	3.50346	0.000459259	0.00706519
RPL37	7094.06	0.565519	0.0922203	6.13226	8.66391e-10	7.17385e-08
TRMT6	350.43	0.567158	0.186326	3.0439	0.0023353	0.0253161
DUS1L	382.969	0.567987	0.188517	3.01291	0.00258753	0.0274371
CNDP2	311.581	0.569323	0.199739	2.85033	0.00436742	0.0404146
RABL6	620.853	0.572228	0.151308	3.78189	0.000155644	0.00294079
FAM53B	333.652	0.573058	0.190271	3.0118	0.00259704	0.0274604
ARPC4	1307.09	0.573445	0.117158	4.89465	9.84818e-07	3.74663e-05
ALDH5A1	1057.34	0.57394	0.126523	4.53626	5.72592e-06	0.000180111
TRAM1	491.647	0.574741	0.163306	3.51941	0.000432502	0.00673639
RPL13	8064.79	0.574906	0.0884652	6.49867	8.1033e-11	8.29557e-09
PHF20L1	322.342	0.574969	0.193633	2.96938	0.00298401	0.0304775
RIMS3	862.236	0.575251	0.154983	3.71171	0.000205864	0.00367973
HM13	1864.91	0.576641	0.111304	5.18079	2.20946e-07	9.75715e-06
SLC2A11	303.918	0.577328	0.199857	2.8887	0.00386833	0.0367916
NDUFC2	547.758	0.578091	0.160294	3.60644	0.000310431	0.00511076
PMM2	293.627	0.579085	0.201565	2.87295	0.00406659	0.0381298
DGCR2	295.469	0.581336	0.201136	2.89027	0.00384915	0.0366711
TMEM9B	504.875	0.581822	0.163337	3.56209	0.000367914	0.00589343
ZNF252P	778.744	0.583206	0.139683	4.1752	2.97721e-05	0.000732016
HGSNAT	281.903	0.585401	0.207554	2.82047	0.0047953	0.0435834
ISG20L2	760.822	0.585403	0.149913	3.90494	9.42488e-05	0.0019262
RPL36	6286.08	0.585423	0.0863019	6.78343	1.17353e-11	1.42098e-09
SEC23B	260.697	0.58559	0.212139	2.76041	0.00577296	0.0498295
SETD7	405.187	0.585967	0.175568	3.33755	0.000845199	0.0116354
SLC39A14	322.32	0.58689	0.196124	2.99245	0.00276751	0.0288031
NFE2L1	461.575	0.587232	0.167648	3.50276	0.000460468	0.00707412
UHMK1	321.203	0.588282	0.198497	2.96368	0.0030398	0.0309225
ELOB	432.567	0.594299	0.174128	3.413	0.000642529	0.00934821
CAT	376.841	0.595452	0.185227	3.21471	0.00130575	0.0162297
ERGIC3	456.357	0.59616	0.172202	3.46198	0.000536223	0.00802979
AP3D1	475.487	0.596745	0.165195	3.61237	0.000303408	0.00501949
STK40	472.211	0.597804	0.178351	3.35184	0.000802767	0.0112158
EIF5	583.892	0.599317	0.152359	3.9336	8.36837e-05	0.00174189
RRN3	419.784	0.599405	0.17321	3.46058	0.000539022	0.0080503
XXYLT1	244.406	0.602348	0.218147	2.7612	0.00575901	0.0498097
MT-ND5	3952.87	0.603427	0.0943787	6.39368	1.61943e-10	1.55867e-08
RNASEH2C	301.597	0.603634	0.202287	2.98405	0.0028446	0.0293881
PNPO	306.496	0.604815	0.205327	2.94563	0.00322302	0.032348
FTL	1673.36	0.604953	0.126329	4.7887	1.67862e-06	6.03458e-05
LSG1	429.172	0.605782	0.173271	3.49615	0.000472029	0.00722217
KIAA2013	1325.75	0.607561	0.120336	5.04887	4.4444e-07	1.8068e-05
CAPNS1	472.916	0.608861	0.165195	3.68571	0.000228064	0.00401913
MAN1A2	325.334	0.610168	0.205181	2.9738	0.00294138	0.0301359
HTT	306.145	0.610783	0.199587	3.06024	0.0022116	0.0243211
ERGIC1	2276.76	0.610921	0.114262	5.34667	8.95895e-08	4.50387e-06
TMX4	669.221	0.611112	0.148579	4.11304	3.90484e-05	0.000919924
ORMDL1	352.202	0.61121	0.186033	3.28549	0.00101804	0.0134556
CPNE5	1519.05	0.611336	0.114826	5.324	1.01508e-07	4.9484e-06
DUSP2	307.945	0.611872	0.19966	3.06457	0.0021798	0.024089
PRPF19	1345.99	0.61318	0.11673	5.25299	1.49646e-07	6.93484e-06
CTDSP1	521.224	0.614506	0.163808	3.75138	0.000175861	0.00325184
LRP10	296.735	0.614891	0.199959	3.07508	0.00210446	0.023487
FAM120AOS	451.723	0.617043	0.175285	3.52022	0.00043119	0.00672668
NABP2	235.408	0.617553	0.220979	2.79463	0.00519598	0.0462545
ARPC5L	1221.68	0.618345	0.123523	5.00589	5.56036e-07	2.21255e-05
C6orf62	234.389	0.61841	0.223407	2.76808	0.00563875	0.0490338
AC022966.1	701.593	0.620068	0.147988	4.18999	2.78972e-05	0.000691962
RIC1	387.22	0.620281	0.1984	3.12642	0.00176951	0.0205852
PIGM	277.252	0.620319	0.205942	3.0121	0.00259444	0.0274586
SLC35E1	248.186	0.621021	0.21592	2.87617	0.00402537	0.0378378
KDM4B	488.215	0.621223	0.172374	3.60392	0.000313455	0.00514551
MAX	678.249	0.621711	0.151782	4.09607	4.20217e-05	0.000975683
CSNK1D	305.181	0.622015	0.198209	3.13817	0.00170004	0.0199838
MBD3	570.302	0.622651	0.159759	3.89745	9.72128e-05	0.00197602
SLC2A5	390.946	0.624013	0.178855	3.48893	0.00048496	0.00735012
PRR34-AS1	315.859	0.624359	0.202185	3.08806	0.00201468	0.0228013
ISG20	936.332	0.626395	0.129069	4.8532	1.21487e-06	4.47079e-05
AP2S1	376.701	0.628509	0.215581	2.91542	0.00355208	0.0347222
FAM217B	690.967	0.628909	0.145035	4.33625	1.44932e-05	0.000398067
ADRM1	252.438	0.633424	0.225547	2.80838	0.00497908	0.0448914
CDV3	3295.86	0.634069	0.0947432	6.6925	2.1939e-11	2.54696e-09
NIFK	366.956	0.635363	0.191444	3.31879	0.000904073	0.0122956
USP19	326.912	0.63587	0.192021	3.31147	0.000928074	0.0125613
SMIM12	227.172	0.636422	0.227209	2.80105	0.00509368	0.0455961
AP001324.1	1098.75	0.638937	0.152431	4.19165	2.76938e-05	0.000691486
RPL7L1	842.851	0.641262	0.140052	4.57873	4.67815e-06	0.000151381
NFX1	226.878	0.642183	0.224797	2.85672	0.00428038	0.0398029
PLEKHJ1	375.108	0.643891	0.202502	3.17968	0.00147438	0.0178719
DYNLL2	745.439	0.645252	0.158657	4.06697	4.76288e-05	0.00108135
DTNBP1	312.052	0.645423	0.207122	3.11615	0.00183231	0.021141
EMC7	258.332	0.646893	0.21419	3.02019	0.00252616	0.0269897
ACSS1	636.745	0.647583	0.154754	4.1846	2.8567e-05	0.000707018
TMEM147	958.779	0.64789	0.128949	5.0244	5.05006e-07	2.01662e-05
TUBA4A	473.762	0.648379	0.167411	3.87298	0.000107511	0.00213524
KIF3A	298.922	0.649451	0.199337	3.25805	0.00112181	0.0144209
RAB22A	321.636	0.650299	0.194789	3.33849	0.000842361	0.0116106
C6orf89	283.868	0.650572	0.207473	3.1357	0.00171447	0.0201192
E2F4	238.184	0.651165	0.221924	2.93418	0.00334433	0.0333776
TMEM70	297.627	0.653044	0.199698	3.27016	0.00107488	0.0140257
MRPL1	427.292	0.655633	0.171946	3.81301	0.000137284	0.00264718
MCFD2	260.506	0.659312	0.21189	3.11157	0.00186095	0.021362
CHMP1A	275.343	0.660019	0.209092	3.1566	0.0015962	0.0190008
UBFD1	293.2	0.660848	0.229351	2.88138	0.00395937	0.0374048
RAPGEF1	307.876	0.661234	0.196887	3.35845	0.000783806	0.0109782
ELMSAN1	236.537	0.662619	0.2217	2.98881	0.00280066	0.0290943
NRBP1	441.385	0.663545	0.184757	3.59146	0.000328837	0.00535894
FGR	281.867	0.664438	0.204731	3.24542	0.0011728	0.0149061
CUTALP	333.039	0.667512	0.190451	3.50491	0.000456769	0.0070365
WASF2	539.693	0.668329	0.195307	3.42195	0.000621743	0.00911647
TNIP1	403.127	0.670001	0.208732	3.20986	0.00132798	0.0164153
PDCD4	208.312	0.670089	0.239665	2.79594	0.00517494	0.0461363
ST6GAL1	1501.92	0.672471	0.122146	5.50547	3.68181e-08	2.08346e-06
MED8	377.741	0.67487	0.180985	3.72887	0.000192342	0.00349349
RPS12	24542.7	0.675765	0.0788229	8.57321	1.00638e-17	4.53315e-15
TRAPPC6A	628.971	0.676018	0.152654	4.42842	9.49248e-06	0.000279099
KLHL42	333.172	0.676186	0.19624	3.44571	0.000569566	0.00841923
MT-ND1	1705.55	0.676566	0.108488	6.23631	4.4802e-10	3.94152e-08
GLYR1	220.796	0.677611	0.227999	2.97199	0.00295879	0.0302624
PHF23	299.622	0.678427	0.202715	3.3467	0.000817793	0.011349
DSTYK	200.903	0.680471	0.237241	2.86827	0.00412727	0.0386023
SCAP	500.015	0.683609	0.170447	4.01069	6.05408e-05	0.00131612
TSPAN3	382.796	0.68432	0.18417	3.71569	0.000202649	0.00364541
RALGDS	285.176	0.687035	0.207623	3.30904	0.000936152	0.0126555
UBE2Q1	481.786	0.687066	0.165453	4.15263	3.28683e-05	0.000800673
HSPA13	203.391	0.689278	0.235934	2.92148	0.00348367	0.0342902
RNF41	209.211	0.690335	0.233156	2.96082	0.00306816	0.0311547
OSTC	1174.6	0.690951	0.120275	5.74475	9.2057e-09	6.0623e-07
DIAPH1	1864.68	0.691022	0.132854	5.20136	1.97839e-07	8.94725e-06
LDB1	247.249	0.693289	0.225528	3.07407	0.00211161	0.0235434
ZDHHC3	388.495	0.695179	0.178845	3.88704	0.000101473	0.00203689
TPD52L2	1325.03	0.699022	0.116619	5.99406	2.0467e-09	1.53652e-07
PPP1R16B	449.896	0.699038	0.171124	4.08497	4.40829e-05	0.00101725
VEGFA	264.455	0.699686	0.22173	3.15557	0.00160184	0.0190277
SLC12A2	199.901	0.700176	0.239893	2.91871	0.00351486	0.0344481
PREPL	547.51	0.700659	0.158853	4.41074	1.03016e-05	0.000298521
BTBD7	277.016	0.70167	0.227721	3.08128	0.00206116	0.0230952
GAS5	1269.99	0.7017	0.125926	5.57233	2.51354e-08	1.47422e-06
BLCAP	782.784	0.705013	0.13714	5.14084	2.73507e-07	1.18006e-05
MFNG	442.088	0.705038	0.192961	3.65378	0.000258407	0.00444936
RPL22L1	1430.47	0.705837	0.131996	5.34741	8.92231e-08	4.50387e-06
DNASE2	235.646	0.70804	0.221687	3.19388	0.00140375	0.0171449
LMAN2	1505.83	0.709928	0.112357	6.31852	2.64072e-10	2.45761e-08
MRPS34	566.677	0.711573	0.164127	4.3355	1.4543e-05	0.000398465
AURKAIP1	495.361	0.711783	0.177814	4.00298	6.25508e-05	0.00135459
CNPY2	333.989	0.713097	0.193327	3.68855	0.000225536	0.00398707
PCYT1A	270.92	0.720316	0.208042	3.46236	0.000535455	0.00802897
UFM1	197.741	0.721625	0.239695	3.0106	0.00260731	0.027543
POU2F2	3236.91	0.722923	0.103834	6.96231	3.34731e-12	4.43459e-10
NR2F6	222.103	0.723779	0.244518	2.96002	0.00307619	0.0312081
MSN	2144.19	0.727348	0.114043	6.37786	1.79583e-10	1.7138e-08
RRP36	183.846	0.727595	0.247068	2.94492	0.00323038	0.032393
TRIM25	798.093	0.729602	0.137444	5.30834	1.10628e-07	5.32385e-06
HACD2	198.289	0.730412	0.238776	3.05898	0.00222091	0.0243759
TMEM129	609.248	0.730618	0.159318	4.5859	4.52043e-06	0.000147123
LIMD2	407.805	0.733882	0.177016	4.14584	3.38567e-05	0.000818155
BCAS2	156.33	0.734316	0.265896	2.76166	0.00575077	0.0498097
SNHG7	168.753	0.737138	0.267214	2.7586	0.00580495	0.0499385
ZMIZ1	208.518	0.739146	0.233836	3.16096	0.0015725	0.0187839
UTP14A	223.12	0.739797	0.244668	3.02368	0.00249719	0.0267818
MARK2	377.254	0.740189	0.190702	3.88138	0.000103864	0.00207746
TRIB3	1141.27	0.742016	0.146756	5.05613	4.27847e-07	1.752e-05
VNN2	391.399	0.742221	0.181678	4.08537	4.40064e-05	0.00101725
TSC22D4	378.859	0.742905	0.182169	4.07811	4.54037e-05	0.00104133
ABCF2	201.442	0.744059	0.237296	3.13558	0.00171516	0.0201192
ITPR1	204.302	0.744203	0.238997	3.11386	0.00184658	0.0212839
QPRT	560.363	0.745535	0.18074	4.12491	3.70877e-05	0.000881107
ISCU	569.269	0.746754	0.168577	4.42974	9.4346e-06	0.000278123
SAT2	171.222	0.748964	0.255277	2.93392	0.00334705	0.0333776
DMAP1	219.629	0.749446	0.236209	3.17281	0.00150971	0.0182608
CBX6	2816.21	0.75083	0.10182	7.37409	1.65476e-13	2.95781e-11
DNAJB11	732.962	0.750959	0.145562	5.15903	2.48231e-07	1.07928e-05
CTSZ	2026.87	0.753852	0.104199	7.23473	4.66444e-13	7.6125e-11
HMGXB3	218.314	0.754662	0.229507	3.28818	0.00100836	0.0133905
SUPT6H	256.901	0.755724	0.215207	3.51162	0.000445391	0.00687061
ADI1	385.067	0.758588	0.182576	4.15492	3.25407e-05	0.000794881
DNAJC19	198.676	0.760543	0.238649	3.18687	0.00143822	0.0174901
ATP2A3	276.871	0.760605	0.213587	3.5611	0.000369303	0.00590727
NOP53	656.625	0.76216	0.15235	5.0027	5.65327e-07	2.2416e-05
PAG1	1080.83	0.764137	0.14347	5.3261	1.00345e-07	4.91296e-06
MCRIP1	293.605	0.768993	0.209435	3.67176	0.000240889	0.00420566
RABGGTB	424.334	0.769106	0.173436	4.43452	9.22789e-06	0.000273461
ATMIN	364.701	0.769185	0.183569	4.19017	2.7875e-05	0.000691962
TPT1	16362.6	0.770598	0.0816099	9.44246	3.64136e-21	2.05027e-18
MTHFR	255.543	0.774808	0.21657	3.57764	0.000346709	0.00561769
TFRC	595.473	0.776858	0.151674	5.12191	3.02456e-07	1.28044e-05
C19orf24	243.884	0.778595	0.220921	3.52431	0.00042459	0.00666849
APMAP	299.44	0.779148	0.200023	3.89529	9.80811e-05	0.00199008
DHX37	211.197	0.779778	0.238425	3.27054	0.00107344	0.0140257
ARL8B	368.405	0.782651	0.205417	3.81005	0.000138938	0.00266993
HEXA	173.551	0.784768	0.26232	2.99164	0.00277479	0.0288522
C19orf47	311.413	0.78642	0.197772	3.97639	6.9968e-05	0.00149793
EDF1	473.385	0.787221	0.200094	3.93425	8.34569e-05	0.00174038
ALDH16A1	195.26	0.788185	0.255563	3.08411	0.00204159	0.0229704
PES1	316.823	0.791656	0.210364	3.76327	0.000167703	0.00313185
SCARB1	200.906	0.792176	0.237592	3.33419	0.000855495	0.011724
XIAP	265.79	0.795157	0.211554	3.75865	0.000170835	0.00317453
ALG2	254.227	0.795454	0.215053	3.69888	0.000216556	0.0038586
RRS1	360.267	0.797726	0.194477	4.1019	4.09764e-05	0.000957334
FXYD5	227.321	0.798483	0.224829	3.55151	0.000383031	0.00606654
NELFB	629.385	0.799115	0.149488	5.34568	9.00785e-08	4.50833e-06
MIDN	1884.05	0.80318	0.107137	7.49676	6.54133e-14	1.27003e-11
RPS23P8	173.665	0.80358	0.259041	3.10213	0.00192133	0.0219656
KCTD7	488.049	0.80561	0.16791	4.79788	1.60357e-06	5.80636e-05
ZNFX1	438.334	0.808045	0.171081	4.72317	2.32201e-06	8.01181e-05
TMUB2	143.779	0.811357	0.27768	2.92191	0.00347892	0.0342748
RGS19	442.328	0.81418	0.171174	4.75645	1.97025e-06	6.93344e-05
MTND1P23	1240.18	0.817525	0.153379	5.33008	9.81682e-08	4.82739e-06
NCSTN	137.703	0.82083	0.2826	2.90457	0.0036776	0.0354568
NCLN	561.179	0.821965	0.155095	5.29976	1.15957e-07	5.53303e-06
MEF2A	222.163	0.822868	0.228322	3.60398	0.000313382	0.00514551
DNAJC5	860.782	0.823328	0.136886	6.01472	1.80203e-09	1.39949e-07
PRKACA	442.289	0.824373	0.174228	4.73158	2.22777e-06	7.71904e-05
UBIAD1	276.894	0.826985	0.206473	4.00529	6.19421e-05	0.00134399
MRPL54	178.307	0.828359	0.264485	3.13197	0.00173638	0.0203047
CLIP1	131.785	0.828715	0.289754	2.86006	0.00423559	0.0394843
REX1BD	178.268	0.829108	0.262329	3.16056	0.00157464	0.0187839
RNH1	242.54	0.829376	0.226208	3.66643	0.000245958	0.00428751
MFSD5	228.393	0.829869	0.224748	3.69244	0.000222116	0.00393686
SRP19	157.239	0.831249	0.265801	3.12734	0.00176396	0.0205631
USO1	195.079	0.832286	0.24105	3.45275	0.000554899	0.00822199
ATP6V0E1	356.102	0.833382	0.194247	4.29033	1.78406e-05	0.000479483
CORO7	124.024	0.834279	0.297497	2.80432	0.00504221	0.0452433
MRPL12	227.298	0.834804	0.268887	3.10467	0.00190495	0.0218072
TOLLIP	294.373	0.83535	0.204638	4.08208	4.46348e-05	0.00102578
MAP2K2	734.465	0.835722	0.153193	5.45536	4.88739e-08	2.6208e-06
CCDC69	2975.6	0.837407	0.0962354	8.70165	3.2708e-18	1.53469e-15
ADA2	131.39	0.838255	0.295923	2.83268	0.00461595	0.0422603
KIF21B	339.283	0.839519	0.196561	4.27105	1.94559e-05	0.000516198
SLC43A1	1355.6	0.839998	0.118628	7.08092	1.43202e-12	2.12184e-10
CSRNP2	117.125	0.8423	0.305202	2.75981	0.00578343	0.0498295
R3HDM4	809.958	0.845167	0.135756	6.22562	4.79642e-10	4.18702e-08
C11orf24	200.153	0.84532	0.239095	3.5355	0.000407005	0.00641917
DDOST	266.953	0.846602	0.223631	3.78571	0.000153273	0.00290574
LAPTM5	2315.52	0.846749	0.107708	7.86155	3.79397e-15	8.90081e-13
SUSD6	378.319	0.848193	0.182455	4.64879	3.33885e-06	0.000111569
RNPEPL1	136.819	0.848792	0.291432	2.91249	0.00358564	0.0348789
CHCHD10	596.69	0.850128	0.160444	5.2986	1.16695e-07	5.54473e-06
HSPA5	6949.96	0.850654	0.0855762	9.94031	2.77972e-23	2.08683e-20
B4GALT7	532.655	0.850832	0.158324	5.37399	7.70152e-08	3.96013e-06
CRACR2A	127.236	0.852189	0.293342	2.9051	0.00367131	0.0354568
UROS	199.366	0.85972	0.241901	3.55401	0.000379407	0.00602609
MEGF8	113.615	0.865983	0.310926	2.78517	0.00534994	0.0472515
TMEM205	351.192	0.866747	0.186695	4.64259	3.44065e-06	0.000114631
ARFRP1	795.269	0.867399	0.137351	6.31522	2.69771e-10	2.49008e-08
DCTN5	288.114	0.869074	0.202987	4.28142	1.85708e-05	0.000496736
CYFIP2	934.59	0.869432	0.130035	6.68614	2.29135e-11	2.60636e-09
WDR77	148.201	0.870497	0.274452	3.17177	0.00151513	0.0182871
SGTA	165.212	0.870743	0.287257	3.03123	0.00243556	0.0262458
ZNF419	136.052	0.870769	0.28599	3.04475	0.00232871	0.0253124
PDE2A	285.015	0.871891	0.210642	4.1392	3.48521e-05	0.000836823
PSD4	288.7	0.87342	0.204434	4.27238	1.934e-05	0.000514864
ARHGAP35	305.613	0.874558	0.203367	4.30039	1.70501e-05	0.000461542
TSSC4	276.336	0.877926	0.21372	4.10783	3.99394e-05	0.000935046
CHAC1	210.611	0.87896	0.23449	3.7484	0.000177967	0.00328539
CCDC88B	150.629	0.880908	0.272635	3.23109	0.00123319	0.0154988
SLC35B1	318.032	0.882102	0.19558	4.51017	6.47745e-06	0.000200944
ECHS1	628.584	0.883758	0.165602	5.33663	9.46877e-08	4.69726e-06
DNPEP	117.828	0.885353	0.310616	2.85031	0.00436769	0.0404146
ZNF37A	369.802	0.889183	0.182945	4.8604	1.17152e-06	4.32539e-05
BTG2	366.604	0.892236	0.199164	4.4799	7.46798e-06	0.000229147
NDUFA13	125.939	0.895045	0.299569	2.98777	0.00281017	0.0291662
CD19	3877.43	0.895779	0.124645	7.18662	6.64161e-13	1.03877e-10
URB1	140.693	0.89934	0.281008	3.20041	0.00137234	0.0168711
MT-TY	248.801	0.899493	0.222897	4.03546	5.44949e-05	0.00120801
DMWD	193.6	0.903527	0.24284	3.72066	0.0001987	0.00358584
TSNAX	225.068	0.905679	0.227232	3.9857	6.72825e-05	0.00144318
SRPRB	499.55	0.911713	0.174202	5.23366	1.66189e-07	7.60756e-06
CTSD	581.286	0.913775	0.161906	5.64386	1.66275e-08	1.0288e-06
SRF	721.049	0.914386	0.152524	5.99505	2.03428e-09	1.53652e-07
PIK3C2A	516.232	0.914583	0.177144	5.16292	2.43123e-07	1.06117e-05
RRP9	178.823	0.922916	0.253887	3.63515	0.000277822	0.00468346
TIMM10B	148.136	0.92399	0.275968	3.34818	0.000813442	0.0113368
NPTN	415.802	0.924791	0.177467	5.21106	1.87769e-07	8.5261e-06
ZDHHC24	107.399	0.92488	0.317443	2.91353	0.00357365	0.0348424
SEC11C	775.814	0.925017	0.138484	6.67961	2.39576e-11	2.69787e-09
GNS	304.186	0.929345	0.208198	4.46376	8.05339e-06	0.000244272
MTND2P28	118.332	0.930754	0.303899	3.06271	0.00219343	0.0241922
C19orf25	163.576	0.93278	0.261232	3.5707	0.000356026	0.00573563
NAGLU	169.062	0.934202	0.257323	3.63047	0.00028291	0.004755
SLC12A9	184.659	0.936335	0.247411	3.78454	0.000153993	0.00291448
SEL1L	533.383	0.938526	0.158677	5.91471	3.32455e-09	2.39985e-07
SCAMP1-AS1	98.7174	0.940349	0.330937	2.84148	0.00449052	0.0413473
CD180	143.645	0.944923	0.309716	3.05094	0.00228129	0.024893
PPDPF	678.949	0.94638	0.145682	6.49619	8.23778e-11	8.35726e-09
CENPB	424.512	0.947328	0.174007	5.44419	5.20405e-08	2.73845e-06
TTPAL	510.883	0.948317	0.168327	5.63378	1.76305e-08	1.07317e-06
TRIM35	99.4218	0.948558	0.329746	2.87663	0.00401943	0.0378378
LINC01484	103.047	0.952483	0.326166	2.92024	0.00349759	0.0343685
NDST1	663.837	0.954578	0.146649	6.50928	7.55142e-11	7.87375e-09
SCAND1	140.629	0.956103	0.280597	3.40739	0.000655869	0.00948963
RHBDD3	94.6202	0.956224	0.342724	2.79007	0.00526963	0.0467255
AC004151.1	506.998	0.957261	0.179495	5.33308	9.65588e-08	4.76907e-06
RMDN3	277.495	0.957705	0.208821	4.58626	4.51264e-06	0.000147123
ZNF444	108.416	0.960424	0.341186	2.81496	0.00487834	0.0442078
TSPAN14	723.46	0.967094	0.161314	5.99509	2.03368e-09	1.53652e-07
RGS16	598.383	0.967727	0.156507	6.1833	6.27734e-10	5.35523e-08
RAD51B	163.081	0.967905	0.267256	3.62164	0.000292742	0.00489104
RIPK1	123.717	0.968578	0.297587	3.25477	0.00113484	0.0145386
MAFG	533.215	0.969506	0.158306	6.12427	9.11028e-10	7.48838e-08
DNAJC16	185.988	0.970632	0.251982	3.85198	0.000117165	0.0023026
SAMHD1	381.869	0.97107	0.181025	5.36429	8.12683e-08	4.14101e-06
MFHAS1	1521.74	0.972352	0.114245	8.51114	1.72236e-17	7.1835e-15
TMEM192	285.132	0.981215	0.209391	4.68603	2.7855e-06	9.44804e-05
SLC35B2	89.4465	0.987269	0.351589	2.80802	0.00498474	0.0449066
ACYP2	119.464	0.989847	0.303026	3.26654	0.0010887	0.014108
PRNP	206.851	0.992558	0.235175	4.22052	2.43745e-05	0.000620185
CDC34	860.891	0.993823	0.133298	7.45563	8.94365e-14	1.65106e-11
METTL26	160.923	1.00383	0.268946	3.73247	0.000189608	0.00346619
ZMPSTE24	150.813	1.00743	0.280698	3.589	0.000331944	0.00540176
SLC33A1	245.759	1.01159	0.23127	4.37407	1.21952e-05	0.000345051
EIF4G1	2899.78	1.01277	0.262672	3.85565	0.00011542	0.00227229
PRMT2	1113.94	1.0133	0.154577	6.55531	5.55264e-11	6.07071e-09
MAN1B1	115.132	1.01681	0.315087	3.22706	0.00125068	0.0156314
TM7SF2	81.5084	1.01868	0.362864	2.80733	0.00499533	0.0449659
CISD2	198.345	1.02031	0.244045	4.18084	2.90432e-05	0.000715657
DDX49	235.338	1.02392	0.242379	4.22444	2.39531e-05	0.000615835
LY6E	133.02	1.02448	0.29337	3.49211	0.000479218	0.00729253
MPC1	139.329	1.02523	0.287119	3.57075	0.000355958	0.00573563
ARRDC3	384.048	1.02917	0.180556	5.7	1.1981e-08	7.6658e-07
TMEM127	99.4365	1.0293	0.336584	3.05809	0.0022275	0.0244244
DDIT4	481.524	1.0303	0.165107	6.24021	4.3697e-10	3.87458e-08
ZNF787	142.758	1.03205	0.295409	3.49362	0.000476511	0.00727099
SPPL2B	171.558	1.03307	0.257212	4.01642	5.90899e-05	0.00128956
C1orf122	709.488	1.03326	0.144704	7.14052	9.2979e-13	1.4343e-10
ZFAND3	294.23	1.03353	0.20402	5.0658	4.06699e-07	1.6776e-05
KCTD17	180.355	1.039	0.252644	4.11251	3.91384e-05	0.000920121
AMPD2	302.79	1.03935	0.213004	4.87946	1.06374e-06	3.99293e-05
AP002748.3	89.2071	1.04063	0.34837	2.98716	0.00281586	0.029181
TLE3	309.081	1.04121	0.197602	5.26924	1.36989e-07	6.40095e-06
CDK5	138.838	1.04153	0.295662	3.5227	0.000427177	0.00669046
NOL6	100.003	1.04167	0.32952	3.16117	0.00157139	0.0187839
ZNF865	305.418	1.04326	0.203389	5.12938	2.90701e-07	1.23999e-05
SSNA1	231.336	1.04737	0.229335	4.56698	4.94803e-06	0.000158295
SCARNA9	95.221	1.05342	0.341605	3.08375	0.0020441	0.0229704
SNF8	492.215	1.05701	0.176939	5.97387	2.31684e-09	1.72781e-07
PPP1R12C	750.229	1.05964	0.139775	7.58106	3.42734e-14	7.01732e-12
SEC61A1	779.656	1.06638	0.141199	7.55229	4.27677e-14	8.44924e-12
TGFBR1	179.136	1.06806	0.25129	4.25033	2.13457e-05	0.000560313
SELENOS	316.931	1.07046	0.196024	5.46088	4.73767e-08	2.55268e-06
GPER1	596.632	1.07301	0.160059	6.70384	2.03008e-11	2.38133e-09
TMEM208	320.887	1.07741	0.194586	5.53691	3.07851e-08	1.76873e-06
ZFAS1	1943.4	1.08074	0.108294	9.97966	1.87099e-23	1.62071e-20
KANK1	105.29	1.08477	0.3217	3.37198	0.000746298	0.0105314
CYP20A1	257.385	1.09433	0.215278	5.08333	3.70865e-07	1.54816e-05
SDF4	730.192	1.09578	0.170106	6.44178	1.18083e-10	1.17676e-08
PDPK1	107.799	1.09588	0.350152	3.12974	0.00174961	0.020417
LINC01806	102.291	1.09953	0.325956	3.37324	0.000742881	0.0105228
VPS18	87.2058	1.09968	0.359179	3.06166	0.0022011	0.0242293
VAV1	184.069	1.09989	0.250136	4.39718	1.09665e-05	0.000314232
DNAJB9	163.575	1.10001	0.270952	4.0598	4.91144e-05	0.0011106
GSDME	271.761	1.10474	0.219566	5.03147	4.86745e-07	1.95758e-05
GUK1	332.384	1.10474	0.201373	5.48606	4.10988e-08	2.27236e-06
POLR2I	226.644	1.10504	0.242645	4.55414	5.26014e-06	0.000165923
C7orf50	969.322	1.11379	0.13855	8.0389	9.0649e-16	2.68631e-13
ST6GALNAC4	431.217	1.1299	0.173238	6.52225	6.92623e-11	7.35814e-09
TENT5C	82.1085	1.13042	0.376469	3.00268	0.00267614	0.0281238
CDK5R1	87.458	1.13109	0.351512	3.2178	0.0012918	0.0161096
ORAI2	1294.88	1.13443	0.117665	9.64116	5.3577e-22	3.17542e-19
ZNF580	127.875	1.13853	0.293826	3.87485	0.000106692	0.00212271
FAAP20	67.0631	1.13875	0.40985	2.77847	0.00546164	0.0478782
SYTL1	74.938	1.13876	0.380319	2.99423	0.0027514	0.0286885
POLR2J	202.638	1.14562	0.258563	4.43073	9.39134e-06	0.000277574
AKIRIN1	637.197	1.14806	0.148438	7.73424	1.04019e-14	2.26379e-12
BRI3	469.202	1.14861	0.185147	6.20381	5.5114e-10	4.77414e-08
KDM6B	200.382	1.15524	0.24057	4.8021	1.57007e-06	5.70339e-05
UBXN6	303.648	1.16173	0.200147	5.80439	6.45991e-09	4.35599e-07
ESYT2	677.859	1.164	0.151433	7.68659	1.51105e-14	3.1511e-12
THAP7	126.326	1.16544	0.307036	3.79579	0.000147177	0.00280908
PEX16	61.3205	1.16836	0.419012	2.78836	0.00529756	0.0468992
PYGB	158.494	1.17257	0.268035	4.3747	1.21601e-05	0.000345051
CYTIP	281.998	1.17258	0.214267	5.47252	4.4368e-08	2.42538e-06
GPATCH3	73.5658	1.1737	0.392104	2.99332	0.00275956	0.0287469
FPGS	594.989	1.17675	0.170718	6.89295	5.46473e-12	6.993e-10
ATP6V0D1	105.635	1.18729	0.324974	3.65349	0.000258704	0.00444936
USP40	86.4366	1.18854	0.369013	3.22087	0.00127801	0.0159552
RPS18	11001.7	1.19307	0.406089	2.93794	0.00330399	0.0330722
TSPAN17	111.493	1.19953	0.329524	3.64018	0.000272446	0.00463446
SLC2A3	70.4878	1.20025	0.390858	3.07081	0.00213481	0.0237082
LINC00205	140.956	1.20079	0.283006	4.24299	2.20557e-05	0.000573928
CBX8	94.8397	1.20322	0.341543	3.5229	0.000426858	0.00669046
APOL6	413.054	1.20506	0.176794	6.81622	9.34673e-12	1.14406e-09
FAAP100	253.819	1.20784	0.221779	5.44617	5.14672e-08	2.72099e-06
NBPF1	244.022	1.21056	0.220227	5.4969	3.86522e-08	2.16549e-06
SLC48A1	97.2289	1.21347	0.335704	3.61468	0.000300713	0.00499459
SGMS1	78.0885	1.21574	0.371855	3.26938	0.00107782	0.0140478
TTYH3	209.111	1.21586	0.236784	5.13487	2.82336e-07	1.20889e-05
LYL1	73.6406	1.22002	0.38916	3.13502	0.00171845	0.0201368
FSD1	79.7339	1.22145	0.368759	3.31233	0.000925239	0.0125531
SLC38A10	169.891	1.22229	0.271117	4.50834	6.5336e-06	0.000202129
RPP40	85.7879	1.2242	0.367477	3.33138	0.000864167	0.0118243
MED16	64.0217	1.22894	0.408757	3.00653	0.00264251	0.0278626
LF3	218.826	1.23097	0.231472	5.318	1.04916e-07	5.07065e-06
GAK	399.549	1.23225	0.186284	6.6149	3.71799e-11	4.14538e-09
TSC22D3	239.355	1.23366	0.226347	5.4503	5.02844e-08	2.68366e-06
CREG1	452.322	1.24014	0.169721	7.30692	2.7333e-13	4.73534e-11
FBXL17	79.4394	1.24103	0.377535	3.2872	0.00101188	0.0134214
ZNF552	55.2052	1.24168	0.442506	2.80602	0.00501578	0.045078
ASNA1	179.409	1.24581	0.262656	4.74313	2.10436e-06	7.33661e-05
SYS1	602.396	1.25451	0.152666	8.21733	2.08087e-16	6.89197e-14
NCOA5	267.505	1.25962	0.231211	5.44792	5.09613e-08	2.70696e-06
ATXN7L3	53.2456	1.26485	0.447172	2.82856	0.00467582	0.0426697
ETFB	131.175	1.27581	0.303679	4.20119	2.65513e-05	0.000668891
SPNS3	59.9843	1.27639	0.422738	3.01934	0.00253325	0.0270398
PRKAR1B	113.112	1.27704	0.314619	4.05899	4.92856e-05	0.00111224
CHPF	359.843	1.28814	0.186525	6.90601	4.98471e-12	6.52707e-10
SETD1B	122.768	1.30133	0.300786	4.32644	1.51538e-05	0.000413189
RBM38	2029.85	1.30174	0.109783	11.8574	1.9694e-32	3.16821e-29
AP5Z1	343.13	1.30922	0.199141	6.57433	4.88721e-11	5.39558e-09
ENSG00000288884	110.622	1.31358	0.330558	3.97384	7.07233e-05	0.00151122
TEF	64.5076	1.32523	0.411976	3.21677	0.00129645	0.0161497
MXD4	89.797	1.33581	0.35794	3.73193	0.000190015	0.003468
MT-TM	113.48	1.33591	0.313917	4.25563	2.08462e-05	0.000549764
TLR10	783.972	1.34209	0.138927	9.66035	4.44343e-22	2.77986e-19
TRMT1	60.0215	1.34931	0.462721	2.91603	0.0035452	0.034685
ARMC5	49.8344	1.34962	0.464612	2.90482	0.00367459	0.0354568
ABCF3	68.3851	1.35275	0.402559	3.36039	0.000778339	0.0109288
PLXNA1	117.141	1.35867	0.309782	4.38589	1.1551e-05	0.000330142
P4HB	245.976	1.36259	0.220534	6.17858	6.46807e-10	5.4534e-08
COPE	127.737	1.37363	0.296533	4.6323	3.61631e-06	0.000119774
PPP3CB-AS1	47.8748	1.38084	0.484157	2.85205	0.00434378	0.0403189
ERN1	393.643	1.40161	0.187961	7.45691	8.85741e-14	1.65106e-11
C19orf48	190.575	1.40508	0.261679	5.36948	7.89636e-08	4.04186e-06
ARFGAP1	243.697	1.41295	0.237263	5.95522	2.59727e-09	1.9242e-07
NME3	50.9099	1.41377	0.468603	3.01699	0.00255299	0.0271475
NDUFA3	240.916	1.41985	0.259541	5.47061	4.4849e-08	2.43983e-06
EIF5A	477.201	1.42118	0.167958	8.46148	2.63995e-17	1.02512e-14
LSP1	134.902	1.42231	0.288847	4.92409	8.47532e-07	3.25736e-05
RARA	141.464	1.42469	0.285338	4.99299	5.94522e-07	2.34909e-05
DENND5B	203.674	1.42939	0.246667	5.79482	6.83942e-09	4.56354e-07
CCPG1	69.7517	1.43462	0.402174	3.56716	0.000360872	0.00580541
PIGQ	45.6589	1.43709	0.486311	2.95508	0.0031259	0.0315985
ATP6V0B	1009.19	1.43731	0.16355	8.78821	1.51962e-18	7.44019e-16
GRK5	40.6839	1.43992	0.515047	2.79571	0.0051786	0.0461363
CAMP	100.308	1.44294	0.347507	4.15227	3.292e-05	0.000800673
HHEX	53.9055	1.44617	0.45025	3.21193	0.00131845	0.0163334
IL10RA	111.846	1.45108	0.31842	4.55711	5.18631e-06	0.000164053
SLC43A2	670.126	1.46418	0.147228	9.94504	2.65066e-23	2.08683e-20
INKA1	48.6158	1.4812	0.473976	3.12505	0.00177776	0.0206598
BRPF3	77.3298	1.48674	0.377743	3.93584	8.29061e-05	0.00173211
TMEM150A	37.8622	1.48835	0.538658	2.76306	0.00572617	0.0496783
WDR60	89.5907	1.48971	0.361852	4.1169	3.84005e-05	0.00090732
LDLRAP1	180.907	1.49133	0.254713	5.85493	4.77208e-09	3.29684e-07
PLAC1	44.2663	1.50703	0.492962	3.0571	0.0022349	0.0244817
CD79B	841.941	1.51931	0.152096	9.98914	1.70048e-23	1.59576e-20
PSAP	6352.3	1.52015	0.0911054	16.6856	1.6671e-62	1.87732e-58
LONP1	289.532	1.52159	0.210671	7.22258	5.10097e-13	8.206e-11
PPP1R15A	191.384	1.52409	0.28897	5.2742	1.33333e-07	6.2561e-06
PLD3	35.0011	1.55027	0.559554	2.77054	0.00559628	0.0487466
KRCC1	327.128	1.56166	0.198403	7.87116	3.51362e-15	8.41849e-13
TOR4A	184.44	1.57964	0.265868	5.94146	2.82498e-09	2.07922e-07
CYP4V2	56.6427	1.5803	0.438716	3.60211	0.000315644	0.00517389
ABHD8	147.149	1.58467	0.280047	5.65861	1.52608e-08	9.54734e-07
TRMT61A	124.489	1.58919	0.310047	5.12564	2.96534e-07	1.2601e-05
MATN4	140.253	1.60244	0.286211	5.59881	2.15831e-08	1.28056e-06
VPREB3	873.539	1.60328	0.151222	10.6022	2.91083e-26	3.27789e-23
BTBD9	35.3913	1.6185	0.556455	2.90859	0.0036306	0.0351843
ARHGEF10L	96.2623	1.63171	0.340951	4.78578	1.70324e-06	6.06969e-05
ATP5F1D	131.496	1.6332	0.295775	5.52175	3.3563e-08	1.90886e-06
METRNL	135.099	1.65308	0.292	5.66122	1.50297e-08	9.4553e-07
RPL29P11	102.353	1.65604	0.381424	4.34173	1.41364e-05	0.000389217
SMPD1	121.25	1.66256	0.312327	5.32314	1.01989e-07	4.95041e-06
PAOX	257.52	1.66453	0.254975	6.52822	6.65567e-11	7.13804e-09
ZNF91	72.4449	1.68099	0.404268	4.15811	3.20885e-05	0.00078554
TSTA3	64.9224	1.70934	0.413844	4.1304	3.62127e-05	0.000865799
MFAP4	29.2394	1.72256	0.608386	2.83136	0.004635	0.0423658
TNFRSF14	92.1628	1.74224	0.349568	4.98397	6.22928e-07	2.45272e-05
TMEM229B	68.466	1.7498	0.404684	4.32387	1.53313e-05	0.000416014
RPL28	1940.03	1.7615	0.129182	13.6357	2.45471e-42	1.38212e-38
CEND1	73.7332	1.7702	0.39042	4.5341	5.78488e-06	0.000181458
ALKBH7	123.143	1.7713	0.309288	5.72702	1.02212e-08	6.615e-07
UBE2M	293.169	1.79403	0.253029	7.09022	1.339e-12	2.01046e-10
MICOS13	66.8966	1.8265	0.417726	4.37248	1.22844e-05	0.000346703
MAT1A	40.2035	1.86423	0.52471	3.55288	0.00038104	0.00604352
TMEM250	416.035	1.87665	0.193966	9.67514	3.84548e-22	2.54729e-19
CD27	106.491	1.87886	0.335328	5.60305	2.10611e-08	1.26154e-06
PLXND1	40.8296	1.88951	0.522926	3.61334	0.000302284	0.00501328
TNFRSF13C	735.235	1.90435	0.155217	12.269	1.32945e-34	2.9942e-31
NDUFB7	262.99	1.92263	0.231455	8.3067	9.83995e-17	3.45844e-14
TFEB	117.14	1.93084	0.315673	6.11657	9.56082e-10	7.69032e-08
SSR4	288.109	1.96258	0.506133	3.8776	0.000105492	0.00210629
EIF3G	91.349	1.97568	0.380442	5.1931	2.06822e-07	9.20564e-06
CCDC32	33.4254	1.98094	0.582296	3.40194	0.000669101	0.00964756
TAT-AS1	22.6748	2.01607	0.707125	2.85109	0.00435701	0.0403821
RBKS	37.2409	2.12592	0.563778	3.77085	0.000162694	0.00304841
WDR46	19.3255	2.15612	0.778234	2.77053	0.00559645	0.0487466
RPL18A	746.714	2.16924	0.1803	12.0313	2.43296e-33	4.56625e-30
FAM173A	87.3053	2.18737	0.371409	5.88937	3.87668e-09	2.72845e-07
TRPC4AP	175.08	2.20053	0.277246	7.9371	2.06962e-15	5.29681e-13
CD86	44.2098	2.21751	0.510258	4.34586	1.3873e-05	0.000382901
PTCRA	33.0887	2.23766	0.590863	3.78711	0.00015241	0.00289787
BANK1	19.1092	2.24585	0.782126	2.87147	0.00408574	0.0382774
DUSP5	22.7705	2.25104	0.721099	3.12168	0.00179821	0.020833
TMCC1-AS1	27.1164	2.25549	0.659929	3.41779	0.000631326	0.00920902
ST3GAL1	295.95	2.28756	0.211544	10.8137	2.96545e-27	3.71044e-24
VSIR	16.6412	2.37626	0.833234	2.85185	0.00434661	0.0403189
NUDT8	43.9907	2.40207	0.517663	4.64023	3.48027e-06	0.000115609
CTU2	30.9326	2.43784	0.660271	3.69217	0.000222346	0.00393686
SDSL	18.5979	2.46749	0.810682	3.04371	0.00233677	0.0253161
TMEM259	102.133	2.49845	0.362435	6.8935	5.44364e-12	6.993e-10
AC006538.2	17.8343	2.50293	0.811053	3.08603	0.0020285	0.0229117
CHL1	15.6219	2.55279	0.870662	2.93201	0.0033678	0.0335025
MTND6P22	45.417	2.5564	0.515728	4.95688	7.16347e-07	2.79127e-05
BBRF3	21.8661	2.6117	0.742691	3.51654	0.000437217	0.00678547
RFXANK	36.528	2.66529	0.584669	4.55864	5.1486e-06	0.000163319
OSBP2	143.562	2.74837	0.305163	9.00623	2.13258e-19	1.09159e-16
MPZ	27.5995	2.86904	0.684663	4.19044	2.78419e-05	0.000691962
MCRIP2	90.862	2.89449	0.387174	7.47594	7.66524e-14	1.46302e-11
C15orf62	15.7959	2.91427	0.891093	3.27045	0.00107377	0.0140257
ZDHHC12	25.3871	2.94243	0.732047	4.01945	5.83342e-05	0.00128051
CPED1	10.9218	2.98362	1.08054	2.76123	0.00575837	0.0498097
SLC26A11	20.1199	3.2654	0.879343	3.71345	0.000204452	0.0036603
ESPNL	76.7586	3.31478	0.428619	7.73361	1.04535e-14	2.26379e-12
MLST8	21.8998	3.42068	0.810458	4.22067	2.43578e-05	0.000620185
KLHDC7B	27.1642	3.44634	0.729727	4.72277	2.32649e-06	8.01181e-05
C12orf57	39.5714	3.53658	0.646116	5.47359	4.41009e-08	2.42254e-06
SKIV2L	25.4991	3.67563	0.766471	4.79552	1.62256e-06	5.85628e-05
ZP1	12.3086	3.83426	1.16672	3.28636	0.00101493	0.0134302
KLF16	115.866	3.90404	0.388415	10.0512	9.07427e-24	9.28958e-21
PHPT1	53.6965	3.92162	0.563063	6.96481	3.28853e-12	4.40858e-10
GPR78	40.0172	3.94	0.649854	6.06291	1.33681e-09	1.06013e-07
AL356488.2	68.2738	4.02706	0.509859	7.89838	2.82563e-15	7.07098e-13
ANKRD34C	8.90304	4.36466	1.42888	3.0546	0.00225363	0.024663
LRRC2	9.50949	4.46424	1.40748	3.1718	0.00151497	0.0182871
