# Supplementary material for: EBNA1 inhibitors reveal CDC7 and POU2F1 as direct functional targets in EBV epithelial cancers
Source: mBio. 2026 May 14;17(6):e00329-26. doi: 10.1128/mbio.00329-26 (PMC13251362; doi:10.1128/mbio.00329-26)
Supplement: Data Table S2 — Annotation of EBNA1 binding sites. [file mbio.00329-26-s0003.xlsx]

## Sheet: SNU719_C666-1_shared_Peaks
	seqnames	start	end	width	strand	V4	annotation	geneChr	geneStart	geneEnd	geneLength	geneStrand	geneId	transcriptId	distanceToTSS	ENSEMBL	SYMBOL	GENENAME
1	chr1	10601801	10602023	223	*	176	Intron (uc001arm.1/5195, intron 2 of 3)	1	10588312	10690815	102504	1	5195	uc009vmw.3	13489	ENSG00000142655	PEX14	peroxisomal biogenesis factor 14
2	chr1	11079412	11079721	310	*	393	Intron (uc001art.3/23435, intron 4 of 5)	1	11072679	11085549	12871	1	23435	uc010oap.2	6733	ENSG00000120948	TARDBP	TAR DNA binding protein
3	chr1	20541377	20541686	310	*	137	Distal Intergenic	1	20512578	20519942	7365	1	127733	uc001bdb.3	28799	ENSG00000162543	UBXN10	UBX domain protein 10
4	chr1	20543183	20543651	469	*	1187	Distal Intergenic	1	20512578	20519942	7365	1	127733	uc001bdb.3	30605	ENSG00000162543	UBXN10	UBX domain protein 10
5	chr1	25721759	25722231	473	*	1968	Intron (uc001bkf.3/6006, intron 3 of 9)	1	25688740	25747363	58624	2	6006	uc001bkf.3	25132	ENSG00000188672	RHCE	Rh blood group CcEe antigens
6	chr1	42348775	42349060	286	*	377	Intron (uc001cgz.4/59269, intron 1 of 8)	1	41972036	42384496	412461	2	59269	uc001cgz.4	35436	ENSG00000127124	HIVEP3	HIVEP zinc finger 3
7	chr1	42828982	42829166	185	*	153	Distal Intergenic	1	42846468	42889900	43433	1	284716	uc001chi.2	-17302	ENSG00000177181	RIMKLA	ribosomal modification protein rimK like family member A
8	chr1	43534226	43534515	290	*	560	Distal Intergenic	1	43613594	43622067	8474	1	440585	uc009vwo.3	-79079	ENSG00000186973	CFAP144	cilia and flagella associated protein 144
9	chr1	44785935	44786084	150	*	97	Intron (uc010okv.2/79033, intron 1 of 6)	1	44686742	44818597	131856	2	79033	uc010okv.2	32513	ENSG00000117419	ERI3	ERI1 exoribonuclease family member 3
10	chr1	44888980	44889475	496	*	127	Promoter (<=1kb)	1	44889496	45110466	220971	1	55182	uc010okx.1	-21	ENSG00000187147	RNF220	ring finger protein 220
11	chr1	46813055	46813213	159	*	69	Intron (uc001cpr.2/387338, intron 3 of 5)	1	46807508	46830824	23317	1	387338	uc001cpt.2	5547	ENSG00000117481	NSUN4	NOP2/Sun RNA methyltransferase 4
12	chr1	53462048	53462769	722	*	2432	Intron (uc001cur.2/6342, intron 11 of 15)	1	53480562	53517282	36721	1	6342	uc010onq.1	-17793	ENSG00000116171	SCP2	sterol carrier protein 2
13	chr1	55216196	55216529	334	*	498	Distal Intergenic	1	55222571	55230226	7656	2	25973	uc001cxy.3	13697	ENSG00000162396	PARS2	prolyl-tRNA synthetase 2, mitochondrial
14	chr1	56309824	56310601	778	*	3212	Distal Intergenic	1	55691314	55691396	83	1	100616272	uc021ony.1	618510	ENSG00000265822	MIR4422	microRNA 4422
15	chr1	64213860	64214544	685	*	332	Distal Intergenic	1	64239690	64609052	369363	1	4919	uc001dbi.4	-25146	ENSG00000185483	ROR1	receptor tyrosine kinase like orphan receptor 1
16	chr1	64213860	64214544	685	*	332	Distal Intergenic	1	64239690	64609052	369363	1	4919	uc001dbi.4	-25146	ENSG00000185483	ROR1	receptor tyrosine kinase like orphan receptor 1
17	chr1	65680989	65681564	576	*	2351	Intron (uc001dby.3/205, intron 3 of 5)	1	65720148	65858548	138401	1	9829	uc001dcc.1	-38584	ENSG00000116675	DNAJC6	DnaJ heat shock protein family (Hsp40) member C6
18	chr1	66434795	66435295	501	*	1937	Intron (uc001dcn.3/5142, intron 3 of 16)	1	66458390	66840262	381873	1	5142	uc001dcp.3	-23095	ENSG00000184588	PDE4B	phosphodiesterase 4B
19	chr1	67304086	67304303	218	*	186	Intron (uc009waw.3/79819, intron 5 of 11)	1	67278572	67340620	62049	2	79819	uc009waw.3	36317	ENSG00000152763	DNAI4	dynein axonemal intermediate chain 4
20	chr1	69065829	69066006	178	*	127	Distal Intergenic	1	68939835	68962799	22965	2	55635	uc001dem.4	-103030	ENSG00000024526	DEPDC1	DEP domain containing 1
21	chr1	77197175	77197481	307	*	794	Distal Intergenic	1	77333186	77529737	196552	1	81849	uc001dhi.3	-135705	ENSG00000117069	ST6GALNAC5	ST6 N-acetylgalactosaminide alpha-2,6-sialyltransferase 5
22	chr1	81908411	81908724	314	*	263	Intron (uc001dis.3/23266, intron 1 of 8)	1	81771845	82458107	686263	1	23266	uc001dis.3	136566	ENSG00000117114	ADGRL2	adhesion G protein-coupled receptor L2
23	chr1	82031122	82031450	329	*	794	Intron (uc001dis.3/23266, intron 2 of 8)	1	82165455	82458107	292653	1	23266	uc001dit.4	-134005	ENSG00000117114	ADGRL2	adhesion G protein-coupled receptor L2
24	chr1	82640972	82641176	205	*	72	Distal Intergenic	1	82435998	82447660	11663	1	23266	uc009wce.1	204974	ENSG00000117114	ADGRL2	adhesion G protein-coupled receptor L2
25	chr1	84516132	84516370	239	*	186	Distal Intergenic	1	84543745	84670979	127235	1	5567	uc001dji.3	-27375	ENSG00000142875	PRKACB	protein kinase cAMP-activated catalytic subunit beta
26	chr1	85024499	85024887	389	*	743	Intron (uc001dkc.3/1486, intron 6 of 6)	1	85018804	85040104	21301	2	1486	uc001dkc.3	15217	ENSG00000117151	CTBS	chitobiase
27	chr1	88273139	88273430	292	*	600	Distal Intergenic	1	87819210	87837338	18129	2	100505768	uc001dmk.3	-435801	ENSG00000227290	LINC01364	long intergenic non-protein coding RNA 1364
28	chr1	88595912	88596393	482	*	631	Distal Intergenic	1	89149922	89301938	152017	1	5586	uc001dmn.3	-553529	ENSG00000065243	PKN2	protein kinase N2
29	chr1	90449068	90449483	416	*	103	Distal Intergenic	1	90458824	90460525	1702	2	492303	uc001dno.3	11042	NA	GEMIN8P4	gem nuclear organelle associated protein 8 pseudogene 4
30	chr1	91751329	91751575	247	*	445	Intron (uc009wdb.3/164045, intron 13 of 20)	1	91727744	91813033	85290	2	164045	uc001dob.4	61458	ENSG00000162669	HFM1	helicase for meiosis 1
31	chr1	91965837	91966115	279	*	441	Promoter (<=1kb)	1	91966404	91991321	24918	1	8317	uc001doe.3	-289	ENSG00000097046	CDC7	cell division cycle 7
32	chr1	97428325	97428625	301	*	631	Distal Intergenic	1	97561479	97788511	227033	1	100873932	uc031pne.1	-132854	ENSG00000232878	DPYD-AS1	DPYD antisense RNA 1
33	chr1	99743491	99743762	272	*	304	Intron (uc001dse.3/9890, intron 1 of 6)	1	99729848	99775138	45291	1	9890	uc010oue.2	13643	ENSG00000117600	PLPPR4	phospholipid phosphatase related 4
34	chr1	106607092	106607474	383	*	403	Distal Intergenic	1	107599267	107601916	2650	1	55170	uc010ous.2	-991793	ENSG00000198890	PRMT6	protein arginine methyltransferase 6
35	chr1	108548294	108548541	248	*	199	Distal Intergenic	1	108211463	108507545	296083	2	10451	uc010oux.1	-40749	ENSG00000134215	VAV3	vav guanine nucleotide exchange factor 3
36	chr1	111958360	111958744	385	*	702	Intron (uc001eaz.3/5016, intron 8 of 8)	1	111956937	111969690	12754	2	5016	uc001eaz.3	10946	ENSG00000085465	OVGP1	oviductal glycoprotein 1
37	chr1	113921384	113921745	362	*	93	Distal Intergenic	1	113933475	114224924	291450	1	260425	uc001edh.3	-11730	ENSG00000081026	MAGI3	membrane associated guanylate kinase, WW and PDZ domain containing 3
38	chr1	151493396	151493681	286	*	472	Intron (uc009wmw.3/57530, intron 5 of 20)	1	151483862	151511167	27306	1	57530	uc009wmw.3	9534	ENSG00000143375	CGN	cingulin
39	chr1	153440334	153440534	201	*	113	Distal Intergenic	1	153430220	153433137	2918	2	6278	uc001fbv.1	-7197	ENSG00000143556	S100A7	S100 calcium binding protein A7
40	chr1	154377006	154377319	314	*	427	Promoter (<=1kb)	1	154377669	154410561	32893	1	3570	uc021paf.1	-350	ENSG00000160712	IL6R	interleukin 6 receptor
41	chr1	163633274	163633520	247	*	199	Distal Intergenic	1	163291723	163325553	33831	1	83540	uc001gcr.1	341551	ENSG00000143228	NUF2	NUF2 component of NDC80 kinetochore complex
42	chr1	165556842	165557249	408	*	403	Distal Intergenic	1	165446079	165551341	105263	2	400794	uc001gdd.2	-5501	ENSG00000237463	LRRC52-AS1	LRRC52 antisense RNA 1
43	chr1	166297264	166297700	437	*	2054	Distal Intergenic	1	166039069	166135958	96890	2	149297	uc021pef.1	-161306	ENSG00000188859	FAM78B	family with sequence similarity 78 member B
44	chr1	167213401	167213702	302	*	374	Intron (uc010plg.2/5451, intron 1 of 11)	1	167190066	167396582	206517	1	5451	uc010plh.2	23335	ENSG00000143190	POU2F1	POU class 2 homeobox 1
45	chr1	170202147	170202374	228	*	186	Distal Intergenic	1	170240546	170253349	12804	2	284688	uc001ggx.3	50975	ENSG00000224286	LINC01142	long intergenic non-protein coding RNA 1142
46	chr1	171426918	171427135	218	*	192	Distal Intergenic	1	171454666	171484998	30333	1	23215	uc001ghq.1	-27531	ENSG00000117523	PRRC2C	proline rich coiled-coil 2C
47	chr1	171800728	171801426	699	*	1957	Distal Intergenic	1	171810618	172102532	291915	1	26052	uc001gid.5	-9192	ENSG00000197959	DNM3	dynamin 3
48	chr1	172349939	172350215	277	*	374	Promoter (1-2kb)	1	172348158	172387567	39410	1	26052	uc001gih.1	1781	ENSG00000197959	DNM3	dynamin 3
49	chr1	175389761	175390059	299	*	199	Intron (uc009wwu.1/7143, intron 2 of 22)	1	175291935	175375931	83997	2	7143	uc001gkp.1	-13830	ENSG00000116147	TNR	tenascin R
50	chr1	176351994	176352358	365	*	492	Distal Intergenic	1	176432307	176660341	228035	1	60676	uc001gky.1	-79949	ENSG00000116183	PAPPA2	pappalysin 2
51	chr1	182343357	182343765	409	*	427	Distal Intergenic	1	182350839	182354717	3879	2	2752	uc010pnt.2	10952	ENSG00000135821	GLUL	glutamate-ammonia ligase
52	chr1	192315514	192315724	211	*	174	Intron (uc001gsh.3/431704, intron 2 of 4)	1	192286122	192336414	50293	1	431704	uc001gsh.3	29392	ENSG00000253148	RGS21	regulator of G protein signaling 21
53	chr1	209680385	209681031	647	*	346	Distal Intergenic	1	209605478	209605587	110	1	406988	uc010psk.2	74907	ENSG00000284485	MIR205	microRNA 205
54	chr1	210667693	210667931	239	*	224	Intron (uc009xcx.3/55733, intron 8 of 11)	1	210612927	210849638	236712	1	55733	uc001hia.4	54766	ENSG00000054392	HHAT	hedgehog acyltransferase
55	chr1	212096754	212096994	241	*	61	Distal Intergenic	1	211916799	212004114	87316	2	9926	uc001hiv.3	-92640	ENSG00000123684	LPGAT1	lysophosphatidylglycerol acyltransferase 1
56	chr1	212718766	212719068	303	*	346	Distal Intergenic	1	212738676	212794119	55444	1	467	uc001hjf.3	-19608	ENSG00000162772	ATF3	activating transcription factor 3
57	chr1	214854148	214854344	197	*	72	Distal Intergenic	1	214776532	214837914	61383	1	1063	uc001hkm.3	77616	ENSG00000117724	CENPF	centromere protein F
58	chr1	214988790	214989120	331	*	744	Distal Intergenic	1	215178885	215410436	231552	1	3776	uc001hko.3	-189765	ENSG00000082482	KCNK2	potassium two pore domain channel subfamily K member 2
59	chr1	215371351	215371712	362	*	631	Intron (uc001hko.3/3776, intron 6 of 6)	1	215256560	215410436	153877	1	3776	uc001hkr.4	114791	ENSG00000082482	KCNK2	potassium two pore domain channel subfamily K member 2
60	chr1	215743305	215743716	412	*	1135	Promoter (2-3kb)	1	215740735	215795149	54415	1	51133	uc010pub.2	2570	ENSG00000136636	KCTD3	potassium channel tetramerization domain containing 3
61	chr1	216163353	216163640	288	*	332	Intron (uc001hku.1/7399, intron 35 of 71)	1	215752343	215795149	42807	1	51133	uc009xdn.3	411010	ENSG00000136636	KCTD3	potassium channel tetramerization domain containing 3
62	chr1	222357339	222357593	255	*	263	Distal Intergenic	1	222695602	222721444	25843	2	79802	uc001hnh.1	363851	ENSG00000143512	HHIPL2	HHIP like 2
63	chr1	224148547	224148756	210	*	86	Distal Intergenic	1	223967595	224033674	66080	2	7159	uc010pvb.2	-114873	ENSG00000143514	TP53BP2	tumor protein p53 binding protein 2
64	chr1	228466737	228466893	157	*	85	Promoter (1-2kb)	1	228465206	228472692	7487	1	84033	uc001hsp.2	1531	ENSG00000154358	OBSCN	obscurin, cytoskeletal calmodulin and titin-interacting RhoGEF
65	chr1	232242779	232243514	736	*	150	Distal Intergenic	1	231950372	231954263	3892	2	27184	uc001hvd.3	-288516	NA	DISC2	disrupted in schizophrenia 2
66	chr1	234500322	234500558	237	*	76	Distal Intergenic	1	234509214	234519795	10582	1	388753	uc001hwb.3	-8656	ENSG00000168275	COA6	cytochrome c oxidase assembly factor 6
67	chr1	235099704	235099877	174	*	101	Exon (uc001hwk.4/uc001hwk.4, exon 1 of 4)	1	235291118	235291252	135	2	677802	uc001hwm.1	191375	ENSG00000207181	SNORA14B	small nucleolar RNA, H/ACA box 14B
68	chr1	238051032	238051214	183	*	93	Intron (uc010pyc.2/100130331, intron 4 of 11)	1	238041164	238054222	13059	2	57829	uc001hym.3	3008	ENSG00000116996	ZP4	zona pellucida glycoprotein 4
69	chr1	238814560	238815314	755	*	1937	Distal Intergenic	1	238643684	238649317	5634	2	339535	uc001hyn.3	-165243	ENSG00000215808	LINC01139	long intergenic non-protein coding RNA 1139
70	chr1	240391836	240392112	277	*	263	Intron (uc010pyd.2/56776, intron 6 of 17)	1	240408560	240555862	147303	1	56776	uc010pyf.1	-16448	ENSG00000155816	FMN2	formin 2
71	chr1	240476873	240477102	230	*	175	Intron (uc010pyd.2/56776, intron 8 of 17)	1	240408560	240638489	229930	1	56776	uc010pyg.2	68313	ENSG00000155816	FMN2	formin 2
72	chr1	240930067	240930425	359	*	150	Distal Intergenic	1	240938817	240950738	11922	2	6000	uc010pyi.1	20313	ENSG00000182901	RGS7	regulator of G protein signaling 7
73	chr1	242860422	242860624	203	*	186	Distal Intergenic	1	242251689	242687998	436310	2	200150	uc001hzo.2	-172424	ENSG00000180287	PLD5	phospholipase D family member 5
74	chr10	8331028	8331338	311	*	702	Distal Intergenic	10	8096667	8117164	20498	1	2625	uc001ika.3	234361	ENSG00000107485	GATA3	GATA binding protein 3
75	chr10	10166576	10166847	272	*	237	Distal Intergenic	10	10826402	10836877	10476	2	207107	uc001ikf.1	670030	ENSG00000225383	SFTA1P	surfactant associated 1, lncRNA
76	chr10	10842070	10842338	269	*	346	Distal Intergenic	10	10826402	10836877	10476	2	207107	uc001ikf.1	-5193	ENSG00000225383	SFTA1P	surfactant associated 1, lncRNA
77	chr10	11540379	11540611	233	*	211	Intron (uc001iks.1/9712, intron 6 of 13)	10	11502509	11574274	71766	2	9712	uc001iks.1	33663	ENSG00000148429	USP6NL	USP6 N-terminal like
78	chr10	13531006	13531274	269	*	290	Intron (uc001imm.2/222389, intron 5 of 8)	10	13483088	13523124	40037	2	222389	uc001imn.3	-7882	ENSG00000165626	BEND7	BEN domain containing 7
79	chr10	23280992	23281371	380	*	631	Intron (uc001irm.4/219681, intron 10 of 18)	10	23244125	23250656	6532	1	219681	uc001irn.1	36867	ENSG00000165309	ARMC3	armadillo repeat containing 3
80	chr10	26099841	26100627	787	*	2351	Distal Intergenic	10	26223002	26312410	89409	1	53904	uc001ism.2	-122375	ENSG00000095777	MYO3A	myosin IIIA
81	chr10	26527008	26527221	214	*	104	Intron (uc001isp.2/2572, intron 7 of 15)	10	26505236	26593491	88256	1	2572	uc001isq.2	21772	ENSG00000136750	GAD2	glutamate decarboxylase 2
82	chr10	27773674	27773875	202	*	175	Distal Intergenic	10	27793103	27831166	38064	1	22931	uc001itv.4	-19228	ENSG00000099246	RAB18	RAB18, member RAS oncogene family
83	chr10	28405122	28405362	241	*	174	Intron (uc009xkz.1/143098, intron 10 of 15)	10	28101097	28287977	186881	2	55130	uc001itz.3	-117145	ENSG00000169126	ODAD2	outer dynein arm docking complex subunit 2
84	chr10	33906017	33906465	449	*	277	Distal Intergenic	10	34048641	34061608	12968	2	100505583	uc001ixd.3	155143	ENSG00000261683	LINC00838	long intergenic non-protein coding RNA 838
85	chr10	34538560	34539219	660	*	1899	Intron (uc010qej.2/56288, intron 22 of 24)	10	34606035	34673182	67148	2	56288	uc001ixs.1	133963	ENSG00000148498	PARD3	par-3 family cell polarity regulator
86	chr10	35128572	35128830	259	*	246	Distal Intergenic	10	34606035	35104253	498219	2	56288	uc001ixu.2	-24319	ENSG00000148498	PARD3	par-3 family cell polarity regulator
87	chr10	36897259	36897539	281	*	186	Distal Intergenic	10	37414785	37520608	105824	1	91074	uc021ppc.1	-517246	ENSG00000148513	ANKRD30A	ankyrin repeat domain 30A
88	chr10	38313703	38313904	202	*	115	Intron (uc001izg.3/7581, intron 4 of 4)	10	38305740	38348995	43256	1	7581	uc021ppe.1	7963	ENSG00000189180	ZNF33A	zinc finger protein 33A
89	chr10	43120103	43120302	200	*	162	Intron (uc001jae.1/7582, intron 3 of 5)	10	43069631	43115092	45462	2	7582	uc001jad.3	-5011	ENSG00000196693	ZNF33B	zinc finger protein 33B
90	chr10	45848611	45848849	239	*	224	Distal Intergenic	10	45869624	45941567	71944	1	240	uc001jce.4	-20775	ENSG00000012779	ALOX5	arachidonate 5-lipoxygenase
91	chr10	46902216	46902417	202	*	164	Intron (uc010qfn.2/414241, intron 1 of 6)	10	46897641	46939145	41505	1	414241	uc010qfn.2	4575	ENSG00000165874	SHLD2P1	shieldin complex subunit 2 pseudogene 1
92	chr10	47384295	47384491	197	*	150	Intron (uc010qfz.2/439965, intron 1 of 6)	10	47379720	47421238	41519	1	439965	uc010qfz.2	4575	NA	SHLD2P3	shieldin complex subunit 2 pseudogene 3
93	chr10	49092311	49092482	172	*	144	Distal Intergenic	10	49203373	49207825	4453	2	644054	uc010qgj.2	115343	ENSG00000276430	FAM25C	family with sequence similarity 25 member C
94	chr10	52012377	52012729	353	*	403	Distal Intergenic	10	51947000	52008370	61371	2	56624	uc009xos.3	-4007	ENSG00000188611	ASAH2	N-acylsphingosine amidohydrolase 2
95	chr10	53447077	53447806	730	*	1444	Intron (uc001jjm.3/5592, intron 3 of 17)	10	53455246	53459355	4110	2	23283	uc001jjp.3	11549	ENSG00000177613	CSTF2T	cleavage stimulation factor subunit 2 tau variant
96	chr10	57033960	57034192	233	*	150	Intron (uc001jjv.1/65217, intron 2 of 20)	10	57358750	57360487	1738	1	100463289	uc021pra.1	-324558	NA	MTRNR2L5	MT-RNR2 like 5 (pseudogene)
97	chr10	60008763	60009081	319	*	1058	Intron (uc001jkb.3/253430, intron 1 of 5)	10	59951278	60027694	76417	2	253430	uc001jkb.3	18613	ENSG00000151151	IPMK	inositol polyphosphate multikinase
98	chr10	60380729	60381098	370	*	127	Intron (uc001jki.1/80114, intron 2 of 20)	10	60474775	60477293	2519	1	728640	uc010qic.2	-93677	NA	FAM133CP	family with sequence similarity 133, member A pseudogene
99	chr10	60619251	60620016	766	*	502	Distal Intergenic	10	60553244	60574074	20831	1	80114	uc001jkj.1	66007	ENSG00000122870	BICC1	BicC family RNA binding protein 1
100	chr10	61668462	61669111	650	*	2947	Promoter (2-3kb)	10	61548506	61666414	117909	2	8030	uc001jks.4	-2048	ENSG00000108091	CCDC6	coiled-coil domain containing 6
101	chr10	63053648	63053850	203	*	82	Distal Intergenic	10	63169207	63174871	5665	2	219623	uc001jlp.1	121021	ENSG00000196932	TMEM26	transmembrane protein 26
102	chr10	63629786	63630138	353	*	847	Distal Intergenic	10	63661013	63810997	149985	1	84159	uc010qil.2	-30875	ENSG00000150347	ARID5B	AT-rich interaction domain 5B
103	chr10	65310204	65310889	686	*	844	Intron (uc009xpl.2/221035, intron 1 of 4)	10	65281123	65384883	103761	1	221035	uc001jmt.3	29081	ENSG00000165476	REEP3	receptor accessory protein 3
104	chr10	65802289	65802598	310	*	455	Distal Intergenic	10	65281123	65384883	103761	1	221035	uc001jmt.3	521166	ENSG00000165476	REEP3	receptor accessory protein 3
105	chr10	66056860	66057037	178	*	62	Distal Intergenic	10	66585285	66586634	1350	1	305	uc009xpm.2	-528248	NA	ANXA2P3	annexin A2 pseudogene 3
106	chr10	71352490	71352693	204	*	162	Distal Intergenic	10	71331791	71333210	1420	2	50674	uc001jpp.3	-19280	ENSG00000122859	NEUROG3	neurogenin 3
107	chr10	76067199	76067451	253	*	245	Intron (uc001jwi.3/132, intron 3 of 10)	10	75936247	76469061	532815	1	132	uc010qlc.2	130952	ENSG00000156110	ADK	adenosine kinase
108	chr10	80150280	80150535	256	*	270	Intron (uc010qlp.2/100132987, intron 1 of 3)	10	80027085	80159502	132418	1	414243	uc001jzw.2	123195	ENSG00000230417	LINC00595	long intergenic non-protein coding RNA 595
109	chr10	88915682	88915834	153	*	120	Promoter (1-2kb)	10	88917805	88951222	33418	1	54537	uc001kej.4	-1971	ENSG00000122376	SHLD2	shieldin complex subunit 2
110	chr10	96574677	96575102	426	*	627	Intron (uc010qny.2/1557, intron 10 of 13)	10	96522463	96612671	90209	1	1557	uc010qnz.2	52214	ENSG00000165841	CYP2C19	cytochrome P450 family 2 subfamily C member 19
111	chr10	96730078	96730727	650	*	631	Intron (uc001kka.4/1559, intron 5 of 8)	10	96698415	96749148	50734	1	1559	uc009xut.3	31663	ENSG00000138109	CYP2C9	cytochrome P450 family 2 subfamily C member 9
112	chr10	97259114	97259422	309	*	495	Intron (uc001kku.3/10580, intron 1 of 25)	10	97071530	97242428	170899	2	10580	uc001kkt.3	-16686	ENSG00000095637	SORBS1	sorbin and SH3 domain containing 1
113	chr10	101564137	101564370	234	*	221	Intron (uc001kqf.2/1244, intron 10 of 31)	10	101542463	101611662	69200	1	1244	uc001kqf.2	21674	ENSG00000023839	ABCC2	ATP binding cassette subfamily C member 2
114	chr10	103980545	103981134	590	*	2629	Distal Intergenic	10	103986143	103989344	3202	1	83401	uc001kut.3	-5009	ENSG00000119915	ELOVL3	ELOVL fatty acid elongase 3
115	chr10	109052301	109052543	243	*	224	Distal Intergenic	10	108338421	108924466	586046	2	114815	uc001kyo.3	-127835	ENSG00000108018	SORCS1	sortilin related VPS10 domain containing receptor 1
116	chr10	109335161	109335452	292	*	860	Distal Intergenic	10	108338421	108924466	586046	2	114815	uc001kyo.3	-410695	ENSG00000108018	SORCS1	sortilin related VPS10 domain containing receptor 1
117	chr10	116901147	116901296	150	*	72	Intron (uc001lce.3/26033, intron 7 of 9)	10	116853124	117708496	855373	1	26033	uc001lcg.3	48023	ENSG00000107518	ATRNL1	attractin like 1
118	chr10	117307607	117307799	193	*	43	Intron (uc001lcg.3/26033, intron 25 of 28)	10	117061365	117708496	647132	1	26033	uc010qsn.2	246242	ENSG00000107518	ATRNL1	attractin like 1
119	chr10	118632769	118633353	585	*	1154	Intron (uc001lcw.3/387712, intron 3 of 6)	10	118430703	118609716	179014	2	259217	uc001lcu.3	-23053	ENSG00000165868	HSPA12A	heat shock protein family A (Hsp70) member 12A
120	chr10	120310932	120311452	521	*	695	Distal Intergenic	10	120352916	120355160	2245	2	2834	uc001ldp.1	43708	ENSG00000119973	PRLHR	prolactin releasing hormone receptor
121	chr10	125357434	125357726	293	*	478	Distal Intergenic	10	125425871	125456913	31043	1	2849	uc001lhh.3	-68145	ENSG00000154478	GPR26	G protein-coupled receptor 26
122	chr10	126816643	126816906	264	*	82	Intron (uc009yak.3/1488, intron 1 of 10)	10	126676418	126847285	170868	2	1488	uc009yak.3	30379	ENSG00000175029	CTBP2	C-terminal binding protein 2
123	chr10	127707666	127707948	283	*	673	Intron (uc001ljk.2/8038, intron 22 of 22)	10	127668730	127698078	29349	1	92565	uc001lji.3	38936	ENSG00000203780	FANK1	fibronectin type III and ankyrin repeat domains 1
124	chr10	132178895	132179339	445	*	1334	Distal Intergenic	10	131958252	131977684	19433	1	10539	uc021qay.1	220643	ENSG00000108010	GLRX3	glutaredoxin 3
125	chr10	135273714	135273928	215	*	172	Intron (uc001lng.3/619207, intron 6 of 10)	10	135269741	135278678	8938	1	619207	uc001lnh.1	3973	ENSG00000214279	SCART1	scavenger receptor family member expressed on T cells 1
126	chr11	3887004	3887839	836	*	1922	Intron (uc001lyv.2/6786, intron 1 of 11)	11	3877292	3877371	80	1	100616453	uc021qcp.1	9712	ENSG00000284525	MIR4687	microRNA 4687
127	chr11	6464975	6465236	262	*	153	Promoter (2-3kb)	11	6460839	6462254	1416	2	3263	uc010rai.1	-2721	ENSG00000110169	HPX	hemopexin
128	chr11	6675193	6675423	231	*	94	Promoter (1-2kb)	11	6642558	6677074	34517	2	8642	uc001mem.1	1651	ENSG00000166341	DCHS1	dachsous cadherin-related 1
129	chr11	7492419	7492701	283	*	99	Intron (uc001mff.1/uc001mff.1, intron 1 of 7)	11	7506600	7532606	26007	1	283298	uc001mfi.3	-13899	ENSG00000183801	OLFML1	olfactomedin like 1
130	chr11	8442312	8442531	220	*	210	Intron (uc001mgi.1/65975, intron 10 of 11)	11	8413418	8497371	83954	2	65975	uc001mgi.1	54840	ENSG00000130413	STK33	serine/threonine kinase 33
131	chr11	14032517	14032828	312	*	432	Intron (uc001mle.3/10418, intron 2 of 16)	11	13984184	14289679	305496	1	10418	uc001mle.3	48333	ENSG00000262655	SPON1	spondin 1
132	chr11	16107123	16107755	633	*	2472	Intron (uc001mmd.3/55553, intron 8 of 14)	11	15987995	16424413	436419	2	55553	uc001mmd.3	316658	ENSG00000110693	SOX6	SRY-box transcription factor 6
133	chr11	22851612	22851918	307	*	385	Promoter (<=1kb)	11	22843598	22851382	7785	2	258010	uc001mqp.4	-230	ENSG00000198168	SVIP	small VCP interacting protein
134	chr11	26336925	26337092	168	*	82	Intron (uc010rdr.2/63982, intron 2 of 27)	11	26353678	26684836	331159	1	63982	uc001mqt.4	-16586	ENSG00000134343	ANO3	anoctamin 3
135	chr11	29545298	29545531	234	*	174	Distal Intergenic	11	30031288	30038577	7290	2	3739	uc001msk.3	493046	ENSG00000182255	KCNA4	potassium voltage-gated channel subfamily A member 4
136	chr11	32172396	32172767	372	*	447	Distal Intergenic	11	32118080	32127272	9193	1	5954	uc001mtk.3	54316	ENSG00000049449	RCN1	reticulocalbin 1
137	chr11	33560393	33560621	229	*	82	Distal Intergenic	11	33563877	33621040	57164	1	25758	uc001mun.1	-3256	ENSG00000110427	KIAA1549L	KIAA1549 like
138	chr11	35737277	35737618	342	*	332	Intron (uc001mwi.2/54765, intron 2 of 4)	11	35684353	35830930	146578	1	54765	uc001mwi.2	52924	ENSG00000166326	TRIM44	tripartite motif containing 44
139	chr11	39683161	39683318	158	*	93	Distal Intergenic	11	40135751	40314680	178930	2	57689	uc001mxb.2	631362	ENSG00000148948	LRRC4C	leucine rich repeat containing 4C
140	chr11	42036429	42036647	219	*	263	Distal Intergenic	11	42209293	42275240	65948	2	100507205	uc021qgh.1	238593	NA	LINC02740	long intergenic non-protein coding RNA 2740
141	chr11	42576911	42577213	303	*	810	Distal Intergenic	11	42209293	42275240	65948	2	100507205	uc021qgh.1	-301671	NA	LINC02740	long intergenic non-protein coding RNA 2740
142	chr11	58044050	58044371	322	*	1101	Distal Intergenic	11	58034264	58035732	1469	2	81341	uc001nmq.1	-8318	ENSG00000172772	OR10W1	olfactory receptor family 10 subfamily W member 1
143	chr11	64491863	64492138	276	*	473	Promoter (1-2kb)	11	64373646	64490660	117015	2	9379	uc021qkx.1	-1203	ENSG00000110076	NRXN2	neurexin 2
144	chr11	69794781	69795109	329	*	1063	Distal Intergenic	11	69924408	70035652	111245	1	55107	uc001opj.3	-129299	ENSG00000131620	ANO1	anoctamin 1
145	chr11	70145385	70145700	316	*	345	Intron (uc001opn.2/8500, intron 2 of 25)	11	70130061	70130176	116	1	100313770	uc021qmq.1	15324	ENSG00000221333	MIR548K	microRNA 548k
146	chr11	74227604	74227841	238	*	72	Distal Intergenic	11	74202923	74204755	1833	2	387787	uc010rrk.2	-22849	ENSG00000175536	LIPT2	lipoyl(octanoyl) transferase 2
147	chr11	74544006	74544505	500	*	1389	Intron (uc001ovl.4/254225, intron 4 of 5)	11	74554015	74575159	21145	2	143570	uc001ovs.1	30654	ENSG00000166435	XRRA1	X-ray radiation resistance associated 1
148	chr11	78559285	78559759	475	*	1137	Intron (uc001ozl.4/26011, intron 12 of 33)	11	78364328	78387450	23123	2	26011	uc001ozk.4	-171835	ENSG00000149256	TENM4	teneurin transmembrane protein 4
149	chr11	78734657	78735135	479	*	997	Intron (uc001ozl.4/26011, intron 6 of 33)	11	78600830	78781054	180225	2	26011	uc021qnz.1	45919	ENSG00000149256	TENM4	teneurin transmembrane protein 4
150	chr11	83004482	83004866	385	*	952	Intron (uc001pag.3/uc001pag.3, intron 1 of 4)	11	82972502	82997414	24913	2	60492	uc001paf.3	-7068	ENSG00000137500	CCDC90B	coiled-coil domain containing 90B
151	chr11	86457122	86457380	259	*	358	Distal Intergenic	11	86511491	86520169	8679	1	11098	uc010rts.1	-54111	ENSG00000150687	PRSS23	serine protease 23
152	chr11	90372585	90372797	213	*	186	Intron (uc021qoq.1/uc021qoq.1, intron 2 of 6)	11	90288942	90289025	84	2	100616186	uc021qor.1	-83560	ENSG00000266703	MIR4490	microRNA 4490
153	chr11	92495530	92495863	334	*	663	Intron (uc001pdj.4/120114, intron 4 of 24)	11	92573728	92629635	55908	1	120114	uc001pdi.4	-77865	ENSG00000165323	FAT3	FAT atypical cadherin 3
154	chr11	105804833	105805101	269	*	447	Promoter (<=1kb)	11	105804448	105852819	48372	1	2893	uc009yxl.1	385	ENSG00000152578	GRIA4	glutamate ionotropic receptor AMPA type subunit 4
155	chr11	114478423	114478818	396	*	507	Distal Intergenic	11	114441313	114466484	25172	2	54827	uc001ppd.3	-11939	ENSG00000137634	NXPE4	neurexophilin and PC-esterase domain family member 4
156	chr11	114482888	114483220	333	*	360	Distal Intergenic	11	114441313	114466484	25172	2	54827	uc001ppd.3	-16404	ENSG00000137634	NXPE4	neurexophilin and PC-esterase domain family member 4
157	chr11	114488910	114489311	402	*	224	Distal Intergenic	11	114441313	114466484	25172	2	54827	uc001ppd.3	-22426	ENSG00000137634	NXPE4	neurexophilin and PC-esterase domain family member 4
158	chr11	114494439	114494791	353	*	304	Distal Intergenic	11	114441313	114466484	25172	2	54827	uc001ppd.3	-27955	ENSG00000137634	NXPE4	neurexophilin and PC-esterase domain family member 4
159	chr11	114495086	114495959	874	*	2881	Distal Intergenic	11	114441313	114466484	25172	2	54827	uc001ppd.3	-28602	ENSG00000137634	NXPE4	neurexophilin and PC-esterase domain family member 4
160	chr11	115171121	115171362	242	*	150	Intron (uc001ppf.4/23705, intron 1 of 8)	11	115044345	115285467	241123	2	23705	uc031qeh.1	114105	ENSG00000182985	CADM1	cell adhesion molecule 1
161	chr11	119217192	119217430	239	*	240	Promoter (<=1kb)	11	119209652	119217383	7732	2	83552	uc001pwj.2	0	ENSG00000235718	MFRP	membrane frizzled-related protein
162	chr11	121010455	121010692	238	*	185	Intron (uc010rzo.2/7007, intron 10 of 22)	11	120973375	121061515	88141	1	7007	uc010rzo.2	37080	ENSG00000109927	TECTA	tectorin alpha
163	chr11	121757757	121758116	360	*	794	Distal Intergenic	11	121970465	121970552	88	2	406911	uc010rzr.1	212436	ENSG00000207971	MIR125B1	microRNA 125b-1
164	chr11	127323010	127323278	269	*	250	Distal Intergenic	11	126419179	126873355	454177	2	84623	uc001qed.4	-449655	ENSG00000149571	KIRREL3	kirre like nephrin family adhesion molecule 3
165	chr12	1743264	1743591	328	*	733	Intron (uc009zdq.3/81029, intron 3 of 4)	12	1739978	1756378	16401	1	81029	uc001qjl.3	3286	ENSG00000111186	WNT5B	Wnt family member 5B
166	chr12	4077837	4078114	278	*	345	Distal Intergenic	12	3918027	3982608	64582	2	57097	uc009zef.2	-95229	ENSG00000111224	PARP11	poly(ADP-ribose) polymerase family member 11
167	chr12	4199709	4200156	448	*	1389	Distal Intergenic	12	4382902	4414522	31621	1	894	uc001qmo.3	-182746	ENSG00000118971	CCND2	cyclin D2
168	chr12	12038873	12039051	179	*	120	Exon (uc001qzz.3/2120, exon 7 of 8)	12	12022358	12268261	245904	1	2120	uc001raa.1	16515	ENSG00000139083	ETV6	ETS variant transcription factor 6
169	chr12	15413410	15413729	320	*	472	Distal Intergenic	12	15260716	15374411	113696	2	85004	uc010shu.2	-38999	ENSG00000134533	RERG	RAS like estrogen regulated growth inhibitor
170	chr12	15424977	15425349	373	*	584	Distal Intergenic	12	15475191	15669997	194807	1	5800	uc001rcu.2	-49842	ENSG00000151490	PTPRO	protein tyrosine phosphatase receptor type O
171	chr12	22387718	22387944	227	*	186	Intron (uc001rfo.4/6489, intron 4 of 4)	12	22346325	22487648	141324	2	6489	uc001rfo.4	99704	ENSG00000111728	ST8SIA1	ST8 alpha-N-acetyl-neuraminide alpha-2,8-sialyltransferase 1
172	chr12	24753371	24753644	274	*	127	Distal Intergenic	12	24719898	24737102	17205	2	144360	uc001rgb.1	-16269	ENSG00000197503	LINC00477	long intergenic non-protein coding RNA 477
173	chr12	25431831	25432246	416	*	1537	Distal Intergenic	12	25386768	25403863	17096	2	3845	uc001rgr.3	-27968	ENSG00000133703	KRAS	KRAS proto-oncogene, GTPase
174	chr12	26257385	26257579	195	*	155	Distal Intergenic	12	26272959	26278003	5045	2	79365	uc001rhb.3	20424	ENSG00000123095	BHLHE41	basic helix-loop-helix family member e41
175	chr12	26452142	26452780	639	*	1226	Distal Intergenic	12	26348506	26405853	57348	1	8082	uc009zjf.2	103636	ENSG00000123096	SSPN	sarcospan
176	chr12	28274881	28275107	227	*	318	Distal Intergenic	12	28332210	28703099	370890	1	55297	uc001rio.3	-57103	ENSG00000123106	CCDC91	coiled-coil domain containing 91
177	chr12	30053625	30053915	291	*	278	Distal Intergenic	12	29653746	29937692	283947	2	83857	uc001rjb.3	-115933	ENSG00000133687	TMTC1	transmembrane O-mannosyltransferase targeting cadherins 1
178	chr12	30918473	30918808	336	*	403	Distal Intergenic	12	30862486	30907448	44963	2	65981	uc001rjl.4	-11025	ENSG00000110888	CAPRIN2	caprin family member 2
179	chr12	31813028	31813426	399	*	1653	Promoter (<=1kb)	12	31812609	31822016	9408	1	254013	uc001rkm.3	419	ENSG00000139160	ETFBKMT	electron transfer flavoprotein subunit beta lysine methyltransferase
180	chr12	45435417	45435659	243	*	277	Intron (uc001rok.1/440097, intron 1 of 3)	12	45408539	45444882	36344	2	440097	uc001rok.1	9223	ENSG00000185610	DBX2	developing brain homeobox 2
181	chr12	56984134	56984377	244	*	362	3' UTR	12	56989380	56995976	6597	2	11176	uc001slo.1	11599	ENSG00000076108	BAZ2A	bromodomain adjacent to zinc finger domain 2A
182	chr12	58053857	58054128	272	*	453	Distal Intergenic	12	58023114	58027022	3909	2	2583	uc001spi.4	-26835	ENSG00000135454	B4GALNT1	beta-1,4-N-acetyl-galactosaminyltransferase 1
183	chr12	59108020	59108383	364	*	211	Intron (uc001sqq.1/uc001sqq.1, intron 1 of 7)	12	59265937	59313327	47391	2	121227	uc009zqh.3	204944	ENSG00000139263	LRIG3	leucine rich repeats and immunoglobulin like domains 3
184	chr12	60090963	60091553	591	*	962	Intron (uc001sqs.4/9194, intron 2 of 5)	12	60083118	60183635	100518	1	9194	uc010ssi.3	7845	ENSG00000118596	SLC16A7	solute carrier family 16 member 7
185	chr12	61023633	61023998	366	*	1244	Distal Intergenic	12	60083118	60183635	100518	1	9194	uc010ssi.3	940515	ENSG00000118596	SLC16A7	solute carrier family 16 member 7
186	chr12	61439141	61439591	451	*	1137	Distal Intergenic	12	62102029	62221014	118986	2	338811	uc001sqv.3	781423	ENSG00000198673	TAFA2	TAFA chemokine like family member 2
187	chr12	62107696	62108134	439	*	928	Intron (uc001sqv.3/338811, intron 3 of 3)	12	62102029	62221014	118986	2	338811	uc001sqv.3	112880	ENSG00000198673	TAFA2	TAFA chemokine like family member 2
188	chr12	62516146	62516438	293	*	318	Intron (uc001sqw.3/338811, intron 1 of 4)	12	62102029	62586620	484592	2	338811	uc001sqw.3	70182	ENSG00000198673	TAFA2	TAFA chemokine like family member 2
189	chr12	64274954	64275161	208	*	60	Intron (uc001srt.3/57522, intron 1 of 9)	12	64238541	64541613	303073	1	57522	uc010ssp.1	36413	ENSG00000196935	SRGAP1	SLIT-ROBO Rho GTPase activating protein 1
190	chr12	66175687	66176048	362	*	346	Intron (uc001sso.4/204010, intron 1 of 1)	12	66217437	66221867	4431	1	8091	uc001ssp.1	-41389	ENSG00000149948	HMGA2	high mobility group AT-hook 2
191	chr12	68135227	68135523	297	*	199	Distal Intergenic	12	68042512	68056444	13933	1	8445	uc001sts.4	92715	ENSG00000127334	DYRK2	dual specificity tyrosine phosphorylation regulated kinase 2
192	chr12	68305346	68305546	201	*	93	Distal Intergenic	12	68548550	68553521	4972	2	3458	uc001stw.1	247975	ENSG00000111537	IFNG	interferon gamma
193	chr12	68720913	68721329	417	*	1389	3' UTR	12	68688346	68726161	37816	2	56890	uc001stz.2	4832	ENSG00000111554	MDM1	Mdm1 nuclear protein
194	chr12	84709805	84710078	274	*	332	Distal Intergenic	12	85253267	85306608	53342	2	55117	uc001szv.4	596530	ENSG00000072041	SLC6A15	solute carrier family 6 member 15
195	chr12	91254711	91254974	264	*	221	Distal Intergenic	12	91311800	91342446	30647	1	439916	uc021rbs.1	-56826	ENSG00000196243	LINC00615	long intergenic non-protein coding RNA 615
196	chr12	92177981	92178214	234	*	186	Distal Intergenic	12	92378752	92535489	156738	2	256021	uc031qiz.1	357275	ENSG00000257242	LINC01619	long intergenic non-protein coding RNA 1619
197	chr12	97688155	97688348	194	*	82	Distal Intergenic	12	97858799	97927544	68746	1	196475	uc001tey.1	-170451	ENSG00000255794	RMST	rhabdomyosarcoma 2 associated transcript
198	chr12	102538606	102539169	564	*	1138	Intron (uc001tjd.3/55010, intron 2 of 2)	12	102517664	102591298	73635	1	55010	uc009zud.3	20942	ENSG00000185480	PARPBP	PARP1 binding protein
199	chr12	103267216	103267721	506	*	127	Intron (uc001tjq.1/5053, intron 4 of 12)	12	103232104	103311381	79278	2	5053	uc001tjq.1	43660	ENSG00000171759	PAH	phenylalanine hydroxylase
200	chr12	104293736	104294003	268	*	371	Intron (uc010swf.3/253724, intron 4 of 15)	12	104237527	104323989	86463	2	253724	uc010swf.3	29986	ENSG00000214198	TTC41P	tetratricopeptide repeat domain 41, pseudogene
201	chr12	110209044	110209523	480	*	1181	Promoter (1-2kb)	12	110172014	110211292	39279	2	84983	uc031qjl.1	1769	ENSG00000255650	FAM222A-AS1	FAM222A antisense RNA 1
202	chr12	114436867	114437158	292	*	263	Distal Intergenic	12	114259859	114404176	144318	2	9904	uc001tvn.4	-32691	ENSG00000122965	RBM19	RNA binding motif protein 19
203	chr12	115435285	115435495	211	*	82	Distal Intergenic	12	115117761	115121969	4209	2	6926	uc010syw.1	-313316	ENSG00000135111	TBX3	T-box transcription factor 3
204	chr12	116149591	116149816	226	*	82	Distal Intergenic	12	116586365	116586459	95	2	693205	uc021reh.1	436643	ENSG00000207967	MIR620	microRNA 620
205	chr12	117640359	117640695	337	*	834	Distal Intergenic	12	117581585	117628300	46716	2	23014	uc009zwq.3	-12059	ENSG00000135108	FBXO21	F-box protein 21
206	chr12	120003179	120003655	477	*	2303	Intron (uc001txf.3/uc001txf.3, intron 1 of 2)	12	120031264	120079363	48100	1	387890	uc010szd.1	-27609	ENSG00000224982	TMEM233	transmembrane protein 233
207	chr12	131330748	131331175	428	*	681	Distal Intergenic	12	131276414	131323819	47406	2	2054	uc010tbj.3	-6929	ENSG00000111450	STX2	syntaxin 2
208	chr12	132960590	132961507	918	*	462	Distal Intergenic	12	132823993	132905905	81913	2	50614	uc009zys.3	-54685	ENSG00000182870	GALNT9	polypeptide N-acetylgalactosaminyltransferase 9
209	chr12	132960590	132961507	918	*	462	Distal Intergenic	12	132823993	132905905	81913	2	50614	uc009zys.3	-54685	ENSG00000182870	GALNT9	polypeptide N-acetylgalactosaminyltransferase 9
210	chr13	20335038	20335291	254	*	344	Intron (uc021rgx.1/55269, intron 3 of 9)	13	20277009	20357159	80151	2	55269	uc021rgx.1	21868	ENSG00000121390	PSPC1	paraspeckle component 1
211	chr13	24883450	24883709	260	*	341	Promoter (<=1kb)	13	24883716	24896669	12954	1	338872	uc001upj.3	-7	ENSG00000240654	C1QTNF9	C1q and TNF related 9
212	chr13	28587190	28587425	236	*	141	Intron (uc001urw.3/2322, intron 23 of 23)	13	28552243	28562774	10532	2	646625	uc010aan.1	-24416	ENSG00000183463	URAD	ureidoimidazoline (2-oxo-4-hydroxy-4-carboxy-5-) decarboxylase
213	chr13	32422487	32422741	255	*	137	Promoter (1-2kb)	13	32420920	32533721	112802	1	196549	uc010tdv.2	1567	NA	EEF1DP3	eukaryotic translation elongation factor 1 delta pseudogene 3
214	chr13	33957188	33957453	266	*	162	Intron (uc001uux.3/90627, intron 5 of 17)	13	33701510	33924767	223258	2	90627	uc010abh.1	-32421	ENSG00000133121	STARD13	StAR related lipid transfer domain containing 13
215	chr13	35074606	35074861	256	*	293	Intron (uc031qld.1/100874179, intron 2 of 2)	13	35009591	35214822	205232	2	100874179	uc031qld.1	139961	ENSG00000225179	LINC00457	long intergenic non-protein coding RNA 457
216	chr13	36870918	36871094	177	*	34	Promoter (<=1kb)	13	36742345	36871992	129648	2	100526761	uc010tei.2	898	ENSG00000250709	CCDC169-SOHLH2	CCDC169-SOHLH2 readthrough
217	chr13	36871212	36871873	662	*	3035	Promoter (<=1kb)	13	36742345	36871992	129648	2	100526761	uc010tei.2	119	ENSG00000250709	CCDC169-SOHLH2	CCDC169-SOHLH2 readthrough
218	chr13	38747500	38747815	316	*	282	Distal Intergenic	13	38624954	38717369	92416	2	100874188	uc031qle.1	-30131	ENSG00000223685	LINC00571	long intergenic non-protein coding RNA 571
219	chr13	39158934	39159131	198	*	153	Distal Intergenic	13	39141861	39153653	11793	1	100874147	uc031qlf.1	17073	NA	LINC00366	long intergenic non-protein coding RNA 366
220	chr13	43057869	43058082	214	*	116	Distal Intergenic	13	43136872	43182149	45278	1	8600	uc001uyt.2	-78790	ENSG00000120659	TNFSF11	TNF superfamily member 11
221	chr13	48226364	48226628	265	*	237	Distal Intergenic	13	48516791	48575110	58320	2	8803	uc010tgb.2	348482	ENSG00000136143	SUCLA2	succinate-CoA ligase ADP-forming subunit beta
222	chr13	48866205	48866498	294	*	211	Distal Intergenic	13	48870649	48877797	7149	2	100862704	uc001vca.3	11299	ENSG00000231473	RB1-DT	RB1 divergent transcript
223	chr13	49106391	49106671	281	*	362	Promoter (<=1kb)	13	49063099	49107316	44218	2	1102	uc001vch.3	645	ENSG00000136161	RCBTB2	RCC1 and BTB domain containing protein 2
224	chr13	50826530	50826749	220	*	52	Intron (uc010adl.1/10301, intron 1 of 1)	13	50746154	50747751	1598	1	145165	uc001vej.3	80376	NA	ST13P4	ST13, Hsp70 interacting protein pseudogene 4
225	chr13	53506259	53506767	509	*	1070	Distal Intergenic	13	53418109	53422775	4667	2	5100	uc001vhj.3	-83484	ENSG00000136099	PCDH8	protocadherin 8
226	chr13	57546938	57547265	328	*	695	Distal Intergenic	13	57715052	57718073	3022	1	729246	uc010thd.1	-167787	ENSG00000227151	PRR20D	proline rich 20D
227	chr13	69812217	69812405	189	*	17	Distal Intergenic	13	69435417	69459457	24041	2	338862	uc001vio.3	-352760	ENSG00000281778	LINC00550	long intergenic non-protein coding RNA 550
228	chr13	69812489	69812905	417	*	304	Distal Intergenic	13	69435417	69459457	24041	2	338862	uc001vio.3	-353032	ENSG00000281778	LINC00550	long intergenic non-protein coding RNA 550
229	chr13	79511914	79512377	464	*	1745	Distal Intergenic	13	79361454	79414185	52732	2	100874126	uc031qml.1	-97729	NA	LINC00331	long intergenic non-protein coding RNA 331
230	chr13	82122248	82122476	229	*	138	Distal Intergenic	13	80910112	80915086	4975	2	10253	uc001vlj.3	-1207162	ENSG00000136158	SPRY2	sprouty RTK signaling antagonist 2
231	chr13	82256596	82257039	444	*	1860	Distal Intergenic	13	80910112	80915086	4975	2	10253	uc001vlj.3	-1341510	ENSG00000136158	SPRY2	sprouty RTK signaling antagonist 2
232	chr13	84110609	84110988	380	*	237	Distal Intergenic	13	84451343	84456528	5186	2	114798	uc001vlk.3	345540	ENSG00000178235	SLITRK1	SLIT and NTRK like family member 1
233	chr13	86084440	86084742	303	*	389	Intron (uc031qmo.1/100874137, intron 1 of 3)	13	85937738	86118797	181060	1	100874137	uc031qmo.1	146702	ENSG00000226317	LINC00351	long intergenic non-protein coding RNA 351
234	chr13	87402283	87402498	216	*	104	Distal Intergenic	13	88270920	88270995	76	2	100616182	uc021rlb.1	868497	ENSG00000266052	MIR4500	microRNA 4500
235	chr13	87659498	87659736	239	*	104	Distal Intergenic	13	88270920	88270995	76	2	100616182	uc021rlb.1	611259	ENSG00000266052	MIR4500	microRNA 4500
236	chr13	91654439	91654643	205	*	127	Distal Intergenic	13	91543208	91578851	35644	2	144776	uc010tid.1	-75588	ENSG00000231674	LINC00410	long intergenic non-protein coding RNA 410
237	chr13	92464258	92464479	222	*	138	Intron (uc010tif.2/2262, intron 5 of 7)	13	92050935	93519487	1468553	1	2262	uc010tif.2	413323	ENSG00000179399	GPC5	glypican 5
238	chr13	92550531	92550871	341	*	600	Intron (uc010tif.2/2262, intron 5 of 7)	13	92050935	93519487	1468553	1	2262	uc010tif.2	499596	ENSG00000179399	GPC5	glypican 5
239	chr13	93591554	93592038	485	*	616	Distal Intergenic	13	93353642	93373867	20226	2	100873969	uc031qmv.1	-217687	ENSG00000235984	GPC5-AS1	GPC5 antisense RNA 1
240	chr13	94538611	94539049	439	*	1280	Intron (uc010tig.1/10082, intron 3 of 5)	13	94470677	94510726	40050	2	100873973	uc031qmw.1	-27885	NA	GPC6-AS2	GPC6 antisense RNA 2
241	chr13	95617816	95618069	254	*	290	Distal Intergenic	13	95672083	95715113	43031	2	10257	uc010afj.3	97044	ENSG00000125257	ABCC4	ATP binding cassette subfamily C member 4 (PEL blood group)
242	chr13	96074792	96075193	402	*	1138	Distal Intergenic	13	96085853	96232010	146158	1	9071	uc001vmg.2	-10660	ENSG00000134873	CLDN10	claudin 10
243	chr13	98189141	98189330	190	*	62	Distal Intergenic	13	98086475	98120252	33778	1	5911	uc001vnd.3	102666	ENSG00000125249	RAP2A	RAP2A, member of RAS oncogene family
244	chr13	99769137	99769457	321	*	483	Distal Intergenic	13	99508152	99738660	230509	2	23348	uc010tit.1	-30477	ENSG00000088387	DOCK9	dedicator of cytokinesis 9
245	chr13	100289232	100289595	364	*	511	Intron (uc010tix.2/171425, intron 1 of 5)	13	100295313	100295403	91	1	100422861	uc021rmc.1	-5718	ENSG00000263615	MIR4306	microRNA 4306
246	chr13	100887708	100888108	401	*	616	Exon (uc001voo.3/5095, exon 8 of 24)	13	100741269	101182691	441423	1	5095	uc010tiz.2	146439	ENSG00000175198	PCCA	propionyl-CoA carboxylase subunit alpha
247	chr13	101149399	101150085	687	*	1085	Intron (uc001voo.3/5095, intron 21 of 23)	13	101116691	101133269	16579	2	100885777	uc031qna.1	-16130	NA	PCCA-AS1	PCCA antisense RNA 1
248	chr13	101232772	101233110	339	*	892	Intron (uc001vor.3/87769, intron 2 of 2)	13	101182418	101241046	58629	2	87769	uc001vor.3	7936	ENSG00000134864	GGACT	gamma-glutamylamine cyclotransferase
249	chr13	103158042	103158300	259	*	346	Distal Intergenic	13	103249286	103331523	82238	1	7174	uc001vpi.4	-90986	ENSG00000134900	TPP2	tripeptidyl peptidase 2
250	chr13	106604661	106604911	251	*	332	Distal Intergenic	13	106359218	106414143	54926	1	144920	uc001vqf.2	245443	ENSG00000226620	LINC00343	long intergenic non-protein coding RNA 343
251	chr14	20426870	20427369	500	*	174	Distal Intergenic	14	20443678	20444724	1047	1	81127	uc010tkx.2	-16309	ENSG00000169488	OR4K15	olfactory receptor family 4 subfamily K member 15
252	chr14	21565618	21565857	240	*	187	Promoter (<=1kb)	14	21558205	21566808	8604	2	51222	uc001vzr.2	951	ENSG00000165804	ZNF219	zinc finger protein 219
253	chr14	22236442	22236687	246	*	250	Intron (uc021rpa.1/uc021rpa.1, intron 2 of 2)	14	22133297	22134238	942	1	26686	uc010tmd.2	103145	ENSG00000221977	OR4E2	olfactory receptor family 4 subfamily E member 2
254	chr14	22735928	22736410	483	*	794	Intron (uc001wbw.2/uc001wbw.2, intron 2 of 5)	14	23033807	23058143	24337	2	1603	uc001wgl.2	321733	ENSG00000129562	DAD1	defender against cell death 1
255	chr14	26773986	26774232	247	*	199	Distal Intergenic	14	26915089	27066960	151872	2	4857	uc001wpy.3	292728	ENSG00000139910	NOVA1	NOVA alternative splicing regulator 1
256	chr14	32960059	32960379	321	*	467	Intron (uc010aml.3/9472, intron 2 of 9)	14	32798479	33302268	503790	1	9472	uc001wrq.3	161580	ENSG00000151320	AKAP6	A-kinase anchoring protein 6
257	chr14	35336777	35337050	274	*	621	Intron (uc001wsk.3/11177, intron 2 of 26)	14	35269430	35344138	74709	2	11177	uc001wsm.1	7088	ENSG00000198604	BAZ1A	bromodomain adjacent to zinc finger domain 1A
258	chr14	35382265	35383007	743	*	2348	Distal Intergenic	14	35409128	35409702	575	1	280655	uc010tpo.2	-26121	NA	IGBP1P1	IGBP1 pseudogene 1
259	chr14	35843771	35844128	358	*	1001	Distal Intergenic	14	35870716	35873960	3245	2	4792	uc001wtf.4	29832	ENSG00000100906	NFKBIA	NFKB inhibitor alpha
260	chr14	37284446	37285087	642	*	1298	Intron (uc001wtz.2/89874, intron 2 of 9)	14	37421514	37421596	83	2	100616280	uc021rsg.1	136509	ENSG00000266327	MIR4503	microRNA 4503
261	chr14	41862267	41862481	215	*	150	Distal Intergenic	14	42076764	42373752	296989	1	145581	uc001wvm.3	-214283	ENSG00000165379	LRFN5	leucine rich repeat and fibronectin type III domain containing 5
262	chr14	46653936	46654743	808	*	3067	Intron (uc031qoi.1/100506412, intron 1 of 5)	14	46533362	46971104	437743	1	100506412	uc031qoj.1	120574	ENSG00000258700	LINC00871	long intergenic non-protein coding RNA 871
263	chr14	54637367	54637672	306	*	224	Distal Intergenic	14	54416455	54423554	7100	2	652	uc001xao.4	-213813	ENSG00000125378	BMP4	bone morphogenetic protein 4
264	chr14	55584701	55584866	166	*	89	Distal Intergenic	14	55595935	55612148	16214	1	3958	uc001xbr.3	-11069	ENSG00000131981	LGALS3	galectin 3
265	chr14	61673808	61674064	257	*	242	Intron (uc010tsa.2/5583, intron 1 of 12)	14	61654287	62017698	363412	1	5583	uc010tsa.2	19521	ENSG00000027075	PRKCH	protein kinase C eta
266	chr14	64536191	64536547	357	*	855	Intron (uc001xgl.3/23224, intron 51 of 115)	14	64540686	64567078	26393	1	23224	uc010apx.1	-4139	ENSG00000054654	SYNE2	spectrin repeat containing nuclear envelope protein 2
267	chr14	65681291	65681524	234	*	324	Intron (uc001xil.3/uc001xil.3, intron 3 of 3)	14	65550457	65569413	18957	2	4149	uc031qpd.1	-111878	ENSG00000125952	MAX	MYC associated factor X
268	chr14	65811586	65812146	561	*	2093	Distal Intergenic	14	65801836	65801901	66	2	100616176	uc021ruw.1	-9685	ENSG00000266740	MIR4708	microRNA 4708
269	chr14	65984011	65984336	326	*	277	Intron (uc001xin.3/2530, intron 2 of 10)	14	65879448	66210839	331392	1	2530	uc001xiq.3	104563	ENSG00000033170	FUT8	fucosyltransferase 8
270	chr14	69031886	69032155	270	*	159	Intron (uc001xkf.2/5890, intron 10 of 10)	14	69254372	69260631	6260	2	677	uc001xkh.2	228476	ENSG00000185650	ZFP36L1	ZFP36 ring finger protein like 1
271	chr14	72193595	72193876	282	*	331	Intron (uc001xms.3/26037, intron 17 of 21)	14	72064951	72206120	141170	1	26037	uc010ttm.2	128644	ENSG00000197555	SIPA1L1	signal induced proliferation associated 1 like 1
272	chr14	73025874	73026066	193	*	159	Intron (uc021rvv.1/9628, intron 15 of 15)	14	72931402	73029462	98061	1	9628	uc021rwc.1	94472	ENSG00000182732	RGS6	regulator of G protein signaling 6
273	chr14	74300593	74300823	231	*	108	Distal Intergenic	14	74318534	74352168	33635	1	145482	uc001xow.3	-17711	ENSG00000140043	PTGR2	prostaglandin reductase 2
274	chr14	76543783	76544234	452	*	956	Intron (uc001xsf.2/112752, intron 6 of 6)	14	76618259	76669134	50876	1	55668	uc001xsh.3	-74025	ENSG00000089916	GPATCH2L	G-patch domain containing 2 like
275	chr14	78359028	78359548	521	*	523	Intron (uc010tvo.1/57143, intron 4 of 8)	14	78389575	78400297	10723	1	57143	uc001xul.3	-30027	ENSG00000063761	ADCK1	aarF domain containing kinase 1
276	chr14	87913868	87914089	222	*	72	Distal Intergenic	14	88304164	88446992	142829	2	2581	uc010tvw.1	532903	ENSG00000054983	GALC	galactosylceramidase
277	chr14	88959987	88960277	291	*	292	Intron (uc010twc.2/11099, intron 10 of 18)	14	88932122	89016963	84842	2	11099	uc010twc.2	56686	ENSG00000070778	PTPN21	protein tyrosine phosphatase non-receptor type 21
278	chr14	93619191	93619493	303	*	575	Distal Intergenic	14	93648541	93651249	2709	2	64112	uc001ybj.3	31756	ENSG00000165943	MOAP1	modulator of apoptosis 1
279	chr14	93777064	93777294	231	*	305	Intron (uc001ybo.3/55727, intron 1 of 10)	14	93721866	93761283	39418	2	55727	uc001ybq.4	-15781	ENSG00000011114	BTBD7	BTB domain containing 7
280	chr14	96826437	96826732	296	*	559	Promoter (2-3kb)	14	96747595	96829678	82084	2	55102	uc001yfi.3	2946	ENSG00000066739	ATG2B	autophagy related 2B
281	chr14	97592667	97592967	301	*	327	Distal Intergenic	14	97263684	97347951	84268	1	7443	uc001yft.3	328983	ENSG00000100749	VRK1	VRK serine/threonine kinase 1
282	chr14	98256082	98256581	500	*	1669	Distal Intergenic	14	98098984	98152995	54012	2	100129345	uc001yfv.2	-103087	ENSG00000197176	LINC02291	long intergenic non-protein coding RNA 2291
283	chr14	99265114	99265399	286	*	241	Distal Intergenic	14	99177950	99184103	6154	1	283598	uc001yfz.2	87164	ENSG00000176605	LINC02914	long intergenic non-protein coding RNA 2914
284	chr14	101015794	101016023	230	*	200	Promoter (2-3kb)	14	101003484	101013116	9633	2	57596	uc001yhp.3	-2678	ENSG00000183092	BEGAIN	brain enriched guanylate kinase associated
285	chr14	106283132	106283400	269	*	282	Intron (uc031qqx.1/uc031qqx.1, intron 4865 of 4910)	14	106355980	106388530	32551	1	9834	uc001ysq.3	-72580	ENSG00000226777	FAM30A	family with sequence similarity 30 member A
286	chr15	22669686	22669952	267	*	237	Intron (uc001yuj.2/uc001yuj.2, intron 4 of 12)	15	22675148	22675241	94	2	100616223	uc021sfh.1	5289	ENSG00000276941	MIR4509-1	microRNA 4509-1
287	chr15	24035662	24036061	400	*	631	Distal Intergenic	15	23930554	23932450	1897	2	4692	uc001ywk.3	-103212	ENSG00000182636	NDN	necdin, MAGE family member
288	chr15	28676963	28677136	174	*	82	Distal Intergenic	15	28671637	28671730	94	1	100616223	uc021sgm.1	5326	ENSG00000276941	MIR4509-1	microRNA 4509-1
289	chr15	28730455	28730683	229	*	224	Distal Intergenic	15	28735898	28735991	94	2	100616223	uc021sgn.1	5308	ENSG00000276941	MIR4509-1	microRNA 4509-1
290	chr15	30130405	30130966	562	*	1491	Distal Intergenic	15	29992357	30114706	122350	2	7082	uc001zcs.3	-15699	ENSG00000104067	TJP1	tight junction protein 1
291	chr15	38067863	38068318	456	*	1084	Distal Intergenic	15	38226827	38259925	33099	1	145942	uc001zjv.1	-158509	ENSG00000166069	TMCO5A	transmembrane and coiled-coil domains 5A
292	chr15	41676916	41677221	306	*	526	Distal Intergenic	15	41679547	41694658	15112	2	51103	uc001znx.3	17437	ENSG00000137806	NDUFAF1	NADH:ubiquinone oxidoreductase complex assembly factor 1
293	chr15	49325745	49326104	360	*	717	Intron (uc001zxd.2/9728, intron 3 of 16)	15	49280835	49338760	57926	2	9728	uc001zxd.2	12656	ENSG00000138593	SECISBP2L	SECIS binding protein 2 like
294	chr15	57329563	57329819	257	*	278	Intron (uc010ugm.1/6938, intron 3 of 18)	15	57210833	57580714	369882	1	6938	uc010bfs.3	118730	ENSG00000140262	TCF12	transcription factor 12
295	chr15	57333159	57333411	253	*	174	Intron (uc010ugm.1/6938, intron 3 of 18)	15	57210833	57580714	369882	1	6938	uc010bfs.3	122326	ENSG00000140262	TCF12	transcription factor 12
296	chr15	57507181	57507552	372	*	1084	Intron (uc010ugm.1/6938, intron 8 of 18)	15	57511655	57580714	69060	1	6938	uc002aee.3	-4103	ENSG00000140262	TCF12	transcription factor 12
297	chr15	58960500	58961066	567	*	1316	Intron (uc002afd.1/102, intron 4 of 15)	15	58982651	58985478	2828	2	664618	uc031qsh.1	24412	NA	HSP90AB4P	heat shock protein 90 alpha family class B member 4, pseudogene
298	chr15	58985722	58985991	270	*	218	Promoter (<=1kb)	15	58982651	58985478	2828	2	664618	uc031qsh.1	-244	NA	HSP90AB4P	heat shock protein 90 alpha family class B member 4, pseudogene
299	chr15	60879845	60880404	560	*	230	Intron (uc002agt.4/6095, intron 1 of 9)	15	60780483	60884707	104225	2	6095	uc002agt.4	4303	ENSG00000069667	RORA	RAR related orphan receptor A
300	chr15	63074046	63074280	235	*	63	Intron (uc002alb.4/83660, intron 41 of 55)	15	63050789	63077037	26249	1	83660	uc002ald.3	23257	ENSG00000171914	TLN2	talin 2
301	chr15	65953319	65953584	266	*	250	3' UTR	15	65935243	65948598	13356	1	9187	uc010uji.2	18076	ENSG00000074621	SLC24A1	solute carrier family 24 member 1
302	chr15	67649535	67649798	264	*	332	5' UTR	15	67493013	67547536	54524	2	79719	uc010uju.3	-101999	ENSG00000103591	AAGAB	alpha and gamma adaptin binding protein
303	chr15	68675619	68676119	501	*	2740	Intron (uc002ari.3/22801, intron 2 of 29)	15	68594042	68724492	130451	2	22801	uc002ari.3	48373	ENSG00000137809	ITGA11	integrin subunit alpha 11
304	chr15	71460977	71461151	175	*	72	Intron (uc002atb.1/79875, intron 2 of 16)	15	71433788	72075722	641935	1	79875	uc002atb.1	27189	ENSG00000187720	THSD4	thrombospondin type 1 domain containing 4
305	chr15	81274285	81274993	709	*	3384	Exon (uc002bfx.3/23184, exon 2 of 5)	15	81239668	81282205	42538	2	23184	uc002bfx.3	7212	ENSG00000117899	MESD	mesoderm development LRP chaperone
306	chr15	82573692	82574266	575	*	1190	Intron (uc002bgv.3/283726, intron 2 of 2)	15	82585621	82626915	41295	1	390660	uc021ssl.1	-11355	ENSG00000274376	ADAMTS7P1	ADAMTS7 pseudogene 1
307	chr15	84723066	84723525	460	*	712	Distal Intergenic	15	84748939	84795353	46415	1	648809	uc021stg.1	-25414	NA	EFL1P1	elongation factor like GTPase 1 pseudogene 1
308	chr15	89338359	89338863	505	*	1481	Distal Intergenic	15	89346674	89394755	48082	1	176	uc002bmx.3	-7811	ENSG00000157766	ACAN	aggrecan
309	chr15	94399292	94399717	426	*	263	Intron (uc002bte.1/uc002bte.1, intron 3 of 4)	15	94774801	94887288	112488	1	55784	uc002btg.4	-375084	ENSG00000140563	MCTP2	multiple C2 and transmembrane domain containing 2
310	chr15	97115730	97116123	394	*	860	Distal Intergenic	15	97315235	97324884	9650	2	100652749	uc031qug.1	208761	ENSG00000259282	SPATA8-AS1	SPATA8 antisense RNA 1 (head to head)
311	chr15	97134009	97134301	293	*	432	Distal Intergenic	15	97315235	97324884	9650	2	100652749	uc031qug.1	190583	ENSG00000259282	SPATA8-AS1	SPATA8 antisense RNA 1 (head to head)
312	chr15	97675891	97676101	211	*	138	Distal Intergenic	15	97326679	97328845	2167	1	145946	uc002bue.3	349212	ENSG00000185594	SPATA8	spermatogenesis associated 8
313	chr15	99467103	99467551	449	*	670	Promoter (<=1kb)	15	99467754	99478655	10902	1	3480	uc010boo.1	-203	ENSG00000140443	IGF1R	insulin like growth factor 1 receptor
314	chr15	100135440	100135616	177	*	62	Intron (uc002bve.3/4205, intron 1 of 11)	15	100138635	100256629	117995	1	4205	uc002bvi.3	-3019	ENSG00000068305	MEF2A	myocyte enhancer factor 2A
315	chr15	102031803	102031974	172	*	139	Promoter (1-2kb)	15	101923953	102030187	106235	2	5046	uc002bxg.1	-1616	ENSG00000140479	PCSK6	proprotein convertase subtilisin/kexin type 6
316	chr16	771793	772023	231	*	338	Promoter (<=1kb)	16	771142	772590	1449	1	65990	uc031quo.1	651	ENSG00000103254	ANTKMT	adenine nucleotide translocase lysine methyltransferase
317	chr16	4187925	4188158	234	*	342	Distal Intergenic	16	4012650	4166186	153537	2	115	uc002cvx.3	-21739	ENSG00000162104	ADCY9	adenylate cyclase 9
318	chr16	9802755	9803219	465	*	1226	Distal Intergenic	16	9856532	10064652	208121	2	2903	uc010uyn.2	261433	ENSG00000183454	GRIN2A	glutamate ionotropic receptor NMDA type subunit 2A
319	chr16	14049259	14049468	210	*	177	Distal Intergenic	16	14025883	14046205	20323	1	2072	uc010uyz.1	23376	ENSG00000175595	ERCC4	ERCC excision repair 4, endonuclease catalytic subunit
320	chr16	14188722	14189271	550	*	911	Intron (uc002dcg.3/57496, intron 2 of 16)	16	14165196	14360630	195435	1	57496	uc010uza.2	23526	ENSG00000186260	MRTFB	myocardin related transcription factor B
321	chr16	14597480	14597680	201	*	153	Intron (uc010uzc.2/5073, intron 21 of 23)	16	14529557	14724128	194572	2	5073	uc010uzc.2	126448	ENSG00000140694	PARN	poly(A)-specific ribonuclease
322	chr16	23360695	23360982	288	*	391	Intron (uc002dln.3/6338, intron 2 of 12)	16	23313591	23392620	79030	1	6338	uc002dln.3	47104	ENSG00000168447	SCNN1B	sodium channel epithelial 1 subunit beta
323	chr16	25388663	25388943	281	*	273	Distal Intergenic	16	25257592	25268855	11264	2	342357	uc002doe.2	-119808	ENSG00000155592	ZKSCAN2	zinc finger with KRAB and SCAN domains 2
324	chr16	29911995	29912170	176	*	182	Promoter (<=1kb)	16	29912147	29917377	5231	1	253982	uc002dut.3	0	ENSG00000174939	ASPHD1	aspartate beta-hydroxylase domain containing 1
325	chr16	30192306	30192804	499	*	604	Promoter (1-2kb)	16	30194731	30198544	3814	1	11151	uc010vej.2	-1927	ENSG00000102879	CORO1A	coronin 1A
326	chr16	31813408	31813660	253	*	211	Distal Intergenic	16	31885079	31928629	43551	1	10308	uc002ecs.5	-71419	ENSG00000185947	ZNF267	zinc finger protein 267
327	chr16	32234881	32235186	306	*	524	Distal Intergenic	16	32264650	32267243	2594	1	729264	uc002ecy.3	-29464	ENSG00000205456	TP53TG3D	TP53 target 3D
328	chr16	32716876	32717185	310	*	599	Distal Intergenic	16	32684849	32687448	2600	2	729355	uc021thb.1	-29428	ENSG00000261509	TP53TG3B	TP53 target 3B
329	chr16	33175903	33176159	257	*	437	Intron (uc021thc.2/uc021thc.2, intron 8 of 8)	16	33205585	33208179	2595	1	24150	uc002edn.4	-29426	ENSG00000183632	TP53TG3	TP53 target 3
330	chr16	35107824	35108168	345	*	569	Distal Intergenic	16	34980923	34990995	10073	1	400533	uc002edz.1	126901	ENSG00000261122	LINC02167	long intergenic non-protein coding RNA 2167
331	chr16	46386026	46386304	279	*	33	Distal Intergenic	16	46503249	46552312	49064	2	124149	uc010cbd.2	166008	NA	ANKRD26P1	ankyrin repeat domain 26 pseudogene 1
332	chr16	46945362	46945722	361	*	825	Intron (uc002eel.3/84706, intron 6 of 11)	16	46957745	46965201	7457	1	84706	uc002een.3	-12023	ENSG00000166123	GPT2	glutamic--pyruvic transaminase 2
333	chr16	49124144	49124495	352	*	492	Distal Intergenic	16	49311829	49315742	3914	2	869	uc002efq.3	191247	ENSG00000102924	CBLN1	cerebellin 1 precursor
334	chr16	49564175	49564392	218	*	109	Intron (uc010vgn.3/23090, intron 3 of 5)	16	49524515	49698136	173622	2	23090	uc010vgn.3	133744	ENSG00000102935	ZNF423	zinc finger protein 423
335	chr16	49631871	49632144	274	*	314	Intron (uc010vgn.3/23090, intron 3 of 5)	16	49524515	49698136	173622	2	23090	uc010vgn.3	65992	ENSG00000102935	ZNF423	zinc finger protein 423
336	chr16	60185359	60185725	367	*	1049	Distal Intergenic	16	59788045	59789095	1051	2	644649	uc021tji.2	-396264	NA	APOOP5	apolipoprotein O pseudogene 5
337	chr16	60194307	60194725	419	*	1226	Distal Intergenic	16	59788045	59789095	1051	2	644649	uc021tji.2	-405212	NA	APOOP5	apolipoprotein O pseudogene 5
338	chr16	62940048	62940321	274	*	584	Distal Intergenic	16	61685915	62070739	384825	2	1006	uc002eog.2	-869309	ENSG00000150394	CDH8	cadherin 8
339	chr16	76519708	76519961	254	*	250	Intron (uc002feu.1/85445, intron 13 of 24)	16	76350077	76593135	243059	1	85445	uc002fex.1	169631	ENSG00000152910	CNTNAP4	contactin associated protein family member 4
340	chr16	77018243	77018509	267	*	263	Distal Intergenic	16	76902833	76902916	84	1	100616172	uc021tln.1	115410	ENSG00000266426	MIR4719	microRNA 4719
341	chr16	77693885	77694106	222	*	170	Distal Intergenic	16	77756389	77760697	4309	1	283927	uc002fff.3	-62283	ENSG00000140876	NUDT7	nudix hydrolase 7
342	chr16	81664982	81665262	281	*	542	Intron (uc002fgp.3/80790, intron 3 of 20)	16	81678963	81745367	66405	1	80790	uc002fgr.2	-13701	ENSG00000153815	CMIP	c-Maf inducing protein
343	chr16	82214884	82215451	568	*	1485	Distal Intergenic	16	82181767	82203829	22063	2	10200	uc002fgw.3	-11055	ENSG00000135698	MPHOSPH6	M-phase phosphoprotein 6
344	chr16	82620739	82621234	496	*	459	Distal Intergenic	16	82660399	83214630	554232	1	1012	uc010chh.3	-39165	ENSG00000140945	CDH13	cadherin 13
345	chr16	83146519	83146789	271	*	369	Intron (uc010chh.3/1012, intron 3 of 4)	16	83541951	83542013	63	1	100422853	uc021tlx.1	-395162	ENSG00000263785	MIR3182	microRNA 3182
346	chr17	4352233	4352545	313	*	532	Exon (uc002fxt.3/201305, exon 7 of 12)	17	4337219	4391499	54281	1	201305	uc002fxu.3	15014	ENSG00000182557	SPNS3	SPNS lysolipid transporter 3, sphingosine-1-phosphate (putative)
347	chr17	10181614	10181763	150	*	93	Distal Intergenic	17	10223343	10227581	4239	2	8735	uc010vve.1	45818	ENSG00000006788	MYH13	myosin heavy chain 13
348	chr17	11498455	11498616	162	*	72	Distal Intergenic	17	11501748	11516150	14403	1	1770	uc002gnd.1	-3132	ENSG00000007174	DNAH9	dynein axonemal heavy chain 9
349	chr17	11994034	11994194	161	*	72	Intron (uc002gnj.3/6416, intron 3 of 10)	17	11985216	11985313	98	1	100126313	uc021tqg.1	8818	ENSG00000266297	MIR744	microRNA 744
350	chr17	26450603	26450858	256	*	403	Intron (uc010crj.3/51701, intron 2 of 10)	17	26369688	26523404	153717	1	51701	uc010crj.3	80915	ENSG00000087095	NLK	nemo like kinase
351	chr17	29430720	29431099	380	*	642	Intron (uc002hge.2/4763, intron 1 of 13)	17	29421945	29704695	282751	1	4763	uc002hgh.3	8775	ENSG00000196712	NF1	neurofibromin 1
352	chr17	31878995	31879302	308	*	654	Intron (uc002hhu.3/40, intron 1 of 9)	17	31856806	31860779	3974	2	100506677	uc002hhv.3	-18216	ENSG00000265544	AA06	uncharacterized LOC100506677
353	chr17	32235460	32235728	269	*	492	Intron (uc002hhu.3/40, intron 1 of 9)	17	31340106	32483825	1143720	2	40	uc002hhu.3	248097	ENSG00000108684	ASIC2	acid sensing ion channel subunit 2
354	chr17	32800179	32800389	211	*	186	Distal Intergenic	17	32901142	32906388	5247	2	400591	uc002hie.1	105999	ENSG00000197322	TMEM132E-DT	TMEM132E divergent transcript
355	chr17	39352092	39352708	617	*	2212	Intron (uc010cxm.1/uc010cxm.1, intron 1 of 1)	17	39346139	39346891	753	1	728318	uc021txf.1	5953	ENSG00000240542	KRTAP9-1	keratin associated protein 9-1
356	chr17	41406755	41406965	211	*	237	Distal Intergenic	17	41373437	41381062	7626	2	100874261	uc031ras.1	-25693	ENSG00000236383	CCDC200	coiled-coil domain containing 200
357	chr17	43764813	43765123	311	*	361	Intron (uc010wjx.2/1394, intron 3 of 14)	17	43716341	43723595	7255	1	147081	uc010wjy.2	48472	ENSG00000293460	LINC02210	long intergenic non-protein coding RNA 2210
358	chr17	46201531	46201696	166	*	90	Distal Intergenic	17	46188063	46200105	12043	1	29916	uc002inh.1	13468	ENSG00000002919	SNX11	sorting nexin 11
359	chr17	49498865	49499228	364	*	393	Distal Intergenic	17	49337897	49375292	37396	1	51096	uc002its.3	160968	ENSG00000011260	UTP18	UTP18 small subunit processome component
360	chr17	53516682	53517071	390	*	890	Distal Intergenic	17	53469974	53499341	29368	2	23531	uc002iui.3	-17341	ENSG00000108960	MMD	monocyte to macrophage differentiation associated
361	chr17	54360187	54360438	252	*	224	Intron (uc002iun.1/162282, intron 2 of 16)	17	54230836	54560007	329172	1	162282	uc002iun.1	129351	ENSG00000153930	ANKFN1	ankyrin repeat and fibronectin type III domain containing 1
362	chr17	57631981	57632176	196	*	151	Distal Intergenic	17	57642886	57685713	42828	1	79665	uc002ixn.2	-10710	ENSG00000108406	DHX40	DEAH-box helicase 40
363	chr17	59950037	59950701	665	*	263	Intron (uc002izm.3/57508, intron 19 of 24)	17	59756547	59940920	184374	2	83990	uc002izk.2	-9117	ENSG00000136492	BRIP1	BRCA1 interacting DNA helicase 1
364	chr17	60075649	60075965	317	*	369	Intron (uc002izo.3/9969, intron 9 of 29)	17	60087788	60107374	19587	2	9969	uc002izp.3	31409	ENSG00000108510	MED13	mediator complex subunit 13
365	chr17	63618224	63618516	293	*	584	Intron (uc010den.1/8313, intron 3 of 6)	17	63534220	63637183	102964	2	8313	uc010den.1	18667	ENSG00000168646	AXIN2	axin 2
366	chr17	66503893	66504262	370	*	833	Distal Intergenic	17	66507921	66529570	21650	1	5573	uc002jhg.4	-3659	ENSG00000108946	PRKAR1A	protein kinase cAMP-dependent type I regulatory subunit alpha
367	chr17	69843717	69844159	443	*	258	Distal Intergenic	17	70117161	70122560	5400	1	6662	uc002jiw.3	-273002	ENSG00000125398	SOX9	SRY-box transcription factor 9
368	chr17	72686302	72686922	621	*	1382	Intron (uc002jlc.2/326624, intron 1 of 5)	17	72690452	72701516	11065	2	146722	uc002jlf.3	14594	ENSG00000186074	CD300LF	CD300 molecule like family member f
369	chr17	74259030	74259533	504	*	2215	Promoter (1-2kb)	17	74261286	74267379	6094	1	283991	uc010wsy.1	-1753	ENSG00000185262	UBALD2	UBA like domain containing 2
370	chr17	77961811	77962088	278	*	568	Intron (uc002jxj.4/125058, intron 3 of 11)	17	77917652	77924656	7005	2	125058	uc002jxk.2	-37155	ENSG00000167291	TBC1D16	TBC1 domain family member 16
371	chr17	78805912	78806150	239	*	152	Intron (uc010wuf.1/57521, intron 8 of 11)	17	78923236	78940173	16938	1	57521	uc002jyu.1	-117086	ENSG00000141564	RPTOR	regulatory associated protein of MTOR complex 1
372	chr18	4024799	4025014	216	*	162	Intron (uc002kmf.3/9229, intron 2 of 12)	18	3962353	4013943	51591	1	101410534	uc031rhf.1	62446	NA	DLGAP1-AS4	DLGAP1 antisense RNA 4
373	chr18	6673167	6673476	310	*	538	Distal Intergenic	18	6788493	6898721	110229	1	79822	uc002knc.3	-115017	ENSG00000088756	ARHGAP28	Rho GTPase activating protein 28
374	chr18	6676353	6676763	411	*	1508	Distal Intergenic	18	6788493	6898721	110229	1	79822	uc002knc.3	-111730	ENSG00000088756	ARHGAP28	Rho GTPase activating protein 28
375	chr18	7854806	7855134	329	*	1084	Intron (uc002knn.4/5797, intron 2 of 30)	18	7946929	8406859	459931	1	5797	uc010wzl.2	-91795	ENSG00000173482	PTPRM	protein tyrosine phosphatase receptor type M
376	chr18	9705018	9705482	465	*	1209	Promoter (2-3kb)	18	9708228	9862553	154326	1	11031	uc002kog.2	-2746	ENSG00000168461	RAB31	RAB31, member RAS oncogene family
377	chr18	39143316	39143730	415	*	1006	Distal Intergenic	18	39060236	39100561	40326	2	641516	uc002lan.3	-42755	ENSG00000267313	KC6	keratoconus gene 6
378	chr18	42109475	42109811	337	*	1030	Intron (uc002lax.3/uc002lax.3, intron 1 of 4)	18	42260138	42457379	197242	1	26040	uc002lay.3	-150327	ENSG00000152217	SETBP1	SET binding protein 1
379	chr18	42534668	42534946	279	*	403	Intron (uc010dni.3/26040, intron 4 of 5)	18	42550047	42550131	85	2	100422829	uc021uje.1	15185	ENSG00000265957	MIR4319	microRNA 4319
380	chr18	58857979	58858264	286	*	277	Distal Intergenic	18	59000988	59222365	221378	1	28316	uc002lif.2	-142724	ENSG00000101542	CDH20	cadherin 20
381	chr18	63412366	63412576	211	*	186	Distal Intergenic	18	63417488	63548175	130688	1	1005	uc002ljz.3	-4912	ENSG00000081138	CDH7	cadherin 7
382	chr18	64216022	64216474	453	*	2015	Intron (uc002lkc.2/28513, intron 5 of 11)	18	64199577	64239553	39977	2	28513	uc002lkd.3	23079	ENSG00000071991	CDH19	cadherin 19
383	chr18	76707243	76707549	307	*	324	Distal Intergenic	18	76740275	76758969	18695	1	27164	uc002lmt.3	-32726	ENSG00000256463	SALL3	spalt like transcription factor 3
384	chr18	77857759	77858261	503	*	290	Distal Intergenic	18	77866915	77898228	31314	1	22850	uc002lnw.3	-8654	ENSG00000101544	ADNP2	ADNP homeobox 2
385	chr19	2800513	2800944	432	*	704	Intron (uc002lwj.3/7064, intron 5 of 12)	19	2796016	2813599	17584	1	7064	uc010xgz.2	4497	ENSG00000172009	THOP1	thimet oligopeptidase 1
386	chr19	3093898	3094072	175	*	148	Promoter (<=1kb)	19	3094408	3121454	27047	1	2767	uc002lxd.3	-336	ENSG00000088256	GNA11	G protein subunit alpha 11
387	chr19	19303538	19303796	259	*	677	Promoter (<=1kb)	19	19303756	19312678	8923	1	8625	uc002nlv.3	0	ENSG00000064490	RFXANK	regulatory factor X associated ankyrin containing protein
388	chr19	20905729	20906040	312	*	631	Distal Intergenic	19	20827509	20844402	16894	2	199777	uc002npd.1	-61327	ENSG00000188171	ZNF626	zinc finger protein 626
389	chr19	21428937	21429184	248	*	224	Distal Intergenic	19	21473963	21512212	38250	2	7562	uc002npq.1	83028	ENSG00000182141	ZNF708	zinc finger protein 708
390	chr19	30794382	30794891	510	*	218	Distal Intergenic	19	30863328	31048965	185638	1	9745	uc002nsu.1	-68437	ENSG00000198597	ZNF536	zinc finger protein 536
391	chr19	50146768	50147194	427	*	1608	Promoter (1-2kb)	19	50145382	50161906	16525	1	58506	uc002poq.3	1386	ENSG00000126461	SCAF1	SR-related CTD associated factor 1
392	chr19	56467319	56467644	326	*	532	Exon (uc002qmh.3/126205, exon 3 of 10)	19	56459198	56499995	40798	1	126205	uc010etg.3	8121	ENSG00000179709	NLRP8	NLR family pyrin domain containing 8
393	chr2	4245345	4245743	399	*	1022	Distal Intergenic	2	4007506	4021622	14117	2	100505964	uc002qyh.2	-223723	ENSG00000237401	LINC01304	long intergenic non-protein coding RNA 1304
394	chr2	4363458	4363700	243	*	332	Distal Intergenic	2	4675808	4703812	28005	2	727982	uc002qyi.3	340112	ENSG00000231532	LINC01249	long intergenic non-protein coding RNA 1249
395	chr2	6207873	6208796	924	*	2252	Distal Intergenic	2	6122110	6128364	6255	1	400940	uc010yir.1	85763	NA	LOC400940	uncharacterized LOC400940
396	chr2	8146231	8146598	368	*	845	Distal Intergenic	2	8062556	8116977	54422	2	339788	uc010yit.3	-29254	ENSG00000235665	LINC00298	long intergenic non-protein coding RNA 298
397	chr2	10339198	10339375	178	*	117	Intron (uc021vds.1/348738, intron 2 of 2)	2	10332740	10332797	58	2	100422929	uc021vdt.1	-6401	ENSG00000265418	MIR4261	microRNA 4261
398	chr2	20103000	20103177	178	*	162	Promoter (1-2kb)	2	20096514	20101744	5231	2	130502	uc002rdg.3	-1256	ENSG00000183891	TTC32	tetratricopeptide repeat domain 32
399	chr2	24048528	24049188	661	*	1560	Intron (uc002rej.4/54454, intron 3 of 18)	2	23971534	24055472	83939	2	54454	uc002rej.4	6284	ENSG00000119778	ATAD2B	ATPase family AAA domain containing 2B
400	chr2	30195420	30196184	765	*	1049	Distal Intergenic	2	29415640	30144477	728838	2	238	uc002rmy.3	-50943	ENSG00000171094	ALK	ALK receptor tyrosine kinase
401	chr2	34245155	34245522	368	*	447	Distal Intergenic	2	33951128	33953284	2157	2	151325	uc002rpb.3	-291871	ENSG00000293267	MYADML	myeloid associated differentiation marker like (pseudogene)
402	chr2	35440853	35441321	469	*	1066	Distal Intergenic	2	36581892	36582713	822	2	100288911	uc021vfw.1	1141392	NA	CRIM1-DT	CRIM1 divergent transcript
403	chr2	38919303	38919622	320	*	712	Intron (uc002rqy.3/130589, intron 4 of 6)	2	38893052	38961909	68858	1	130589	uc002rqy.3	26251	ENSG00000143891	GALM	galactose mutarotase
404	chr2	40092421	40092632	212	*	278	Distal Intergenic	2	40144774	40482349	337576	1	100128590	uc002rrw.3	-52142	ENSG00000227028	SLC8A1-AS1	SLC8A1 antisense RNA 1
405	chr2	43725867	43726069	203	*	110	Exon (uc010far.3/63892, exon 12 of 23)	2	43457975	43797649	339675	2	63892	uc010far.3	71580	ENSG00000115970	THADA	THADA armadillo repeat containing
406	chr2	44090181	44090567	387	*	110	Intron (uc002rtq.3/64241, intron 6 of 12)	2	44066103	44105605	39503	1	64241	uc010yoa.2	24078	ENSG00000143921	ABCG8	ATP binding cassette subfamily G member 8
407	chr2	44091246	44091891	646	*	304	Intron (uc002rtq.3/64241, intron 6 of 12)	2	44066103	44105605	39503	1	64241	uc010yoa.2	25143	ENSG00000143921	ABCG8	ATP binding cassette subfamily G member 8
408	chr2	49366051	49366452	402	*	1014	Intron (uc002rww.3/2492, intron 1 of 9)	2	49189296	49381666	192371	2	2492	uc002rww.3	15214	ENSG00000170820	FSHR	follicle stimulating hormone receptor
409	chr2	52181999	52182873	875	*	1647	Distal Intergenic	2	51149796	51259674	109879	2	9378	uc021vhk.1	-922325	ENSG00000179915	NRXN1	neurexin 1
410	chr2	53400644	53400873	230	*	115	Distal Intergenic	2	53897117	53927672	30556	2	51130	uc002rxf.2	526799	ENSG00000115239	ASB3	ankyrin repeat and SOCS box containing 3
411	chr2	54446091	54446447	357	*	263	Intron (uc002rxq.4/98, intron 3 of 3)	2	54480315	54483409	3095	2	388951	uc002rxr.2	36962	ENSG00000178021	TSPYL6	TSPY like 6
412	chr2	55256713	55257191	479	*	263	Intron (uc002ryd.3/57142, intron 1 of 8)	2	55199327	55276326	77000	2	57142	uc002ryd.3	19135	ENSG00000115310	RTN4	reticulon 4
413	chr2	55715393	55715587	195	*	120	Distal Intergenic	2	55746740	55772216	25477	1	112942	uc002ryx.2	-31153	ENSG00000163001	CFAP36	cilia and flagella associated protein 36
414	chr2	61613070	61613232	163	*	31	Intron (uc002sbe.3/9736, intron 5 of 79)	2	61644379	61644512	134	2	100124537	uc010fck.1	31280	ENSG00000206937	SNORA70B	small nucleolar RNA, H/ACA box 70B
415	chr2	62496676	62497228	553	*	467	Distal Intergenic	2	62432961	62433052	92	1	100847087	uc031rod.1	63715	ENSG00000266097	MIR5192	microRNA 5192
416	chr2	69185394	69186479	1086	*	3380	Distal Intergenic	2	69172441	69180102	7662	2	200504	uc002sfb.4	-5292	ENSG00000183607	GKN2	gastrokine 2
417	chr2	81754979	81755315	337	*	997	Distal Intergenic	2	80816178	80875988	59811	1	1496	uc010ysj.2	938801	ENSG00000066032	CTNNA2	catenin alpha 2
418	chr2	82400454	82400663	210	*	150	Distal Intergenic	2	83083927	83084893	967	1	1720	uc021vjv.2	-683264	NA	DHFRP3	dihydrofolate reductase pseudogene 3
419	chr2	83139030	83139629	600	*	186	Distal Intergenic	2	83083927	83084893	967	1	1720	uc021vjv.2	55103	NA	DHFRP3	dihydrofolate reductase pseudogene 3
420	chr2	83817883	83818163	281	*	647	Distal Intergenic	2	84517806	84519324	1519	1	388965	uc010ffz.1	-699643	NA	FUNDC2P2	FUN14 domain containing 2 pseudogene 2
421	chr2	85114736	85115035	300	*	393	Distal Intergenic	2	85063043	85108369	45327	2	129293	uc010fgc.3	-6367	ENSG00000186854	TRABD2A	TraB domain containing 2A
422	chr2	85310475	85310837	363	*	502	Distal Intergenic	2	85360583	85537511	176929	1	83439	uc002soy.3	-49746	ENSG00000152284	TCF7L1	transcription factor 7 like 1
423	chr2	86174181	86174745	565	*	120	Distal Intergenic	2	86078387	86116157	37771	2	8869	uc010ysz.1	-58024	ENSG00000115525	ST3GAL5	ST3 beta-galactoside alpha-2,3-sialyltransferase 5
424	chr2	89139904	89140230	327	*	403	Distal Intergenic	2	89111884	89111968	85	1	100616399	uc021vks.1	28020	ENSG00000265510	MIR4436A	microRNA 4436a
425	chr2	98304987	98305279	293	*	654	Intron (uc002syc.3/728537, intron 5 of 9)	2	98286206	98319529	33324	1	728537	uc002syc.3	18781	ENSG00000228486	C2orf92	chromosome 2 open reading frame 92
426	chr2	98946168	98946433	266	*	230	Distal Intergenic	2	98962618	99015064	52447	1	1261	uc002syt.3	-16185	ENSG00000144191	CNGA3	cyclic nucleotide gated channel subunit alpha 3
427	chr2	100497366	100497570	205	*	127	Intron (uc002taf.3/3899, intron 6 of 23)	2	100199260	100721159	521900	2	3899	uc010fiq.1	223589	ENSG00000144218	AFF3	ALF transcription elongation factor 3
428	chr2	103178076	103178426	351	*	894	Distal Intergenic	2	103236166	103327809	91644	1	6549	uc002tca.3	-57740	ENSG00000115616	SLC9A2	solute carrier family 9 member A2
429	chr2	105315236	105315510	275	*	469	Distal Intergenic	2	105363095	105372213	9119	2	284998	uc002tci.2	56703	ENSG00000234177	LINC01114	long intergenic non-protein coding RNA 1114
430	chr2	114875439	114875601	163	*	104	Distal Intergenic	2	114735246	114737561	2316	2	100499194	uc021vna.1	-137878	NA	LINC02992	long intergenic non-protein coding RNA 2992
431	chr2	120721512	120721824	313	*	150	Intron (uc002tmf.2/5775, intron 24 of 26)	2	120687352	120742474	55123	1	5775	uc010yyr.2	34160	ENSG00000088179	PTPN4	protein tyrosine phosphatase non-receptor type 4
432	chr2	121692780	121693109	330	*	563	Intron (uc010yyu.1/2736, intron 3 of 3)	2	121554867	121750229	195363	1	2736	uc010flp.3	137913	ENSG00000074047	GLI2	GLI family zinc finger 2
433	chr2	127774314	127774526	213	*	218	Distal Intergenic	2	127805599	127839641	34043	2	274	uc010yzf.2	65115	ENSG00000136717	BIN1	bridging integrator 1
434	chr2	136004407	136004765	359	*	1410	Intron (uc002tuk.3/84083, intron 13 of 21)	2	135847224	135933964	86741	1	22930	uc010fnh.1	157183	ENSG00000115839	RAB3GAP1	RAB3 GTPase activating protein catalytic subunit 1
435	chr2	136352683	136352906	224	*	186	Intron (uc002tuo.3/23518, intron 1 of 25)	2	136343922	136482839	138918	1	23518	uc010fni.3	8761	ENSG00000048991	R3HDM1	R3H domain containing 1
436	chr2	137051351	137051591	241	*	186	Distal Intergenic	2	136871919	136875725	3807	2	7852	uc002tuz.3	-175626	ENSG00000121966	CXCR4	C-X-C motif chemokine receptor 4
437	chr2	138438801	138439154	354	*	616	Distal Intergenic	2	138721808	138725014	3207	1	3176	uc002tvd.3	-282654	ENSG00000150540	HNMT	histamine N-methyltransferase
438	chr2	141350578	141351290	713	*	1463	Intron (uc002tvj.1/53353, intron 43 of 90)	2	140988996	142889270	1900275	2	53353	uc002tvj.1	1537980	ENSG00000168702	LRP1B	LDL receptor related protein 1B
439	chr2	142489069	142489280	212	*	174	Intron (uc002tvj.1/53353, intron 2 of 90)	2	140988996	142889270	1900275	2	53353	uc002tvj.1	399990	ENSG00000168702	LRP1B	LDL receptor related protein 1B
440	chr2	144701007	144701253	247	*	150	Distal Intergenic	2	144703581	144969146	265566	2	79712	uc002tvo.3	267893	ENSG00000121964	GTDC1	glycosyltransferase like domain containing 1
441	chr2	145939784	145940074	291	*	477	Distal Intergenic	2	145425534	145834291	408758	1	401014	uc031rpo.1	514250	ENSG00000226674	TEX41	testis expressed 41
442	chr2	146354872	146355108	237	*	237	Distal Intergenic	2	145425534	145834291	408758	1	401014	uc031rpo.1	929338	ENSG00000226674	TEX41	testis expressed 41
443	chr2	148033611	148034079	469	*	1199	Distal Intergenic	2	148602086	148688393	86308	1	92	uc002twg.3	-568007	ENSG00000121989	ACVR2A	activin A receptor type 2A
444	chr2	151031201	151031355	155	*	62	Distal Intergenic	2	151324707	151344209	19503	2	390	uc002txe.3	312854	ENSG00000115963	RND3	Rho family GTPase 3
445	chr2	157910463	157911189	727	*	374	Distal Intergenic	2	158114340	158167913	53574	1	11227	uc002tzg.3	-203151	ENSG00000136542	GALNT5	polypeptide N-acetylgalactosaminyltransferase 5
446	chr2	160117444	160117682	239	*	199	Intron (uc002uaj.4/151525, intron 5 of 10)	2	160092304	160143063	50760	2	151525	uc002uaj.4	25381	ENSG00000196151	WDSUB1	WD repeat, sterile alpha motif and U-box domain containing 1
447	chr2	161696449	161696721	273	*	71	Distal Intergenic	2	161993466	162061490	68025	1	10010	uc002ubq.1	-296745	ENSG00000136560	TANK	TRAF family member associated NFKB activator
448	chr2	164256800	164256969	170	*	43	Distal Intergenic	2	164464118	164592513	128396	2	55137	uc002uck.1	335544	ENSG00000182263	FIGN	fidgetin, microtubule severing factor
449	chr2	166969302	166969618	317	*	389	Intron (uc002udp.3/uc002udp.3, intron 2 of 11)	2	166845670	167005642	159973	2	6323	uc002udo.4	36024	ENSG00000144285	SCN1A	sodium voltage-gated channel alpha subunit 1
450	chr2	170654767	170654923	157	*	116	Promoter (<=1kb)	2	170655322	170668571	13250	1	6741	uc002ufk.3	-399	ENSG00000138385	SSB	small RNA binding exonuclease protection factor La
451	chr2	171897590	171897784	195	*	72	Intron (uc010zdn.1/9874, intron 9 of 18)	2	171901952	171911639	9688	2	9874	uc002ugr.1	13855	ENSG00000198586	TLK1	tousled like kinase 1
452	chr2	171993224	171993467	244	*	227	Intron (uc002ugn.2/9874, intron 1 of 20)	2	171847333	172017410	170078	2	9874	uc002ugn.2	23943	ENSG00000198586	TLK1	tousled like kinase 1
453	chr2	173753962	173754458	497	*	1119	Promoter (<=1kb)	2	173754502	173866072	111571	1	11069	uc010fqo.2	-44	ENSG00000091428	RAPGEF4	Rap guanine nucleotide exchange factor 4
454	chr2	174374707	174374969	263	*	304	Distal Intergenic	2	174219561	174233718	14158	1	83879	uc010zek.1	155146	ENSG00000144354	CDCA7	cell division cycle associated 7
455	chr2	176261575	176262499	925	*	389	Distal Intergenic	2	176040986	176046490	5505	2	518	uc002ukb.2	-215085	ENSG00000154518	ATP5MC3	ATP synthase membrane subunit c locus 3
456	chr2	177409652	177410097	446	*	888	Distal Intergenic	2	177465708	177465780	73	2	100302142	uc021vss.1	55683	ENSG00000283203	MIR1246	microRNA 1246
457	chr2	181920139	181920415	277	*	263	Intron (uc002unq.1/10477, intron 4 of 6)	2	181845851	181928150	82300	1	10477	uc010fri.1	74288	ENSG00000170035	UBE2E3	ubiquitin conjugating enzyme E2 E3
458	chr2	190586040	190586314	275	*	462	Promoter (1-2kb)	2	190584298	190611376	27079	1	150709	uc002uqx.2	1742	ENSG00000151687	ANKAR	ankyrin and armadillo repeat containing
459	chr2	191941747	191942298	552	*	728	Intron (uc002usm.2/6775, intron 3 of 23)	2	191896068	191934497	38430	2	6775	uc010zgk.1	-7250	ENSG00000138378	STAT4	signal transducer and activator of transcription 4
460	chr2	192018585	192018902	318	*	647	Promoter (2-3kb)	2	192011339	192016322	4984	2	6775	uc010zgl.2	-2263	ENSG00000138378	STAT4	signal transducer and activator of transcription 4
461	chr2	192503319	192503612	294	*	403	Distal Intergenic	2	192542798	192553248	10451	1	64859	uc002usw.3	-39186	ENSG00000173559	NABP1	nucleic acid binding protein 1
462	chr2	197032848	197033013	166	*	81	Intron (uc002utk.3/9262, intron 1 of 7)	2	196998307	197036336	38030	2	9262	uc002utk.3	3323	ENSG00000081320	STK17B	serine/threonine kinase 17b
463	chr2	197328785	197329129	345	*	462	Intron (uc002utm.1/57520, intron 1 of 28)	2	197063977	197226946	162970	2	57520	uc002utl.1	-101839	ENSG00000138411	HECW2	HECT, C2 and WW domain containing E3 ubiquitin protein ligase 2
464	chr2	203623407	203623667	261	*	332	Intron (uc010zhx.2/150864, intron 6 of 7)	2	203684329	203693957	9629	2	130026	uc002uzj.3	70290	ENSG00000163596	ICA1L	islet cell autoantigen 1 like
465	chr2	204301409	204301612	204	*	162	3' UTR	2	204259423	204296892	37470	1	10152	uc010zin.2	41986	ENSG00000138443	ABI2	abl interactor 2
466	chr2	204444564	204444719	156	*	52	Distal Intergenic	2	204309357	204400058	90702	2	65059	uc002vaf.3	-44506	ENSG00000173166	RAPH1	Ras association (RalGDS/AF-6) and pleckstrin homology domains 1
467	chr2	212206190	212206457	268	*	679	Distal Intergenic	2	211482295	211484599	2305	1	29034	uc002vef.3	723895	ENSG00000280837	CPS1-IT1	CPS1 intronic transcript 1
468	chr2	218203736	218203930	195	*	150	Intron (uc002vgn.2/729582, intron 7 of 11)	2	218148746	218465552	316807	2	729582	uc002vgn.2	261622	ENSG00000231672	DIRC3	disrupted in renal carcinoma 3
469	chr2	219704669	219704954	286	*	82	Distal Intergenic	2	219694701	219696512	1812	2	53632	uc010zko.1	-8157	ENSG00000115592	PRKAG3	protein kinase AMP-activated non-catalytic subunit gamma 3
470	chr2	222208223	222208684	462	*	877	Distal Intergenic	2	222289929	222437001	147073	2	2043	uc002vmr.2	228317	ENSG00000116106	EPHA4	EPH receptor A4
471	chr2	226733260	226734009	750	*	1899	Distal Intergenic	2	226628161	226628181	21	1	100847035	uc031rrl.1	105099	ENSG00000264539	MIR548AR	microRNA 548ar
472	chr2	227917977	227918244	268	*	254	Intron (uc021vxr.1/1286, intron 30 of 46)	2	227867427	228012300	144874	2	1286	uc021vxr.1	94056	ENSG00000081052	COL4A4	collagen type IV alpha 4 chain
473	chr2	228534316	228534624	309	*	616	Distal Intergenic	2	228474806	228498036	23231	2	56918	uc010zlu.2	-36280	ENSG00000290795	SLC19A4P	solute carrier family 19 member 4, pseudogene
474	chr2	237983977	237984370	394	*	1620	Intron (uc002vwf.1/uc002vwf.1, intron 1 of 1)	2	237994084	238004527	10444	1	10920	uc010fys.1	-9714	ENSG00000198612	COPS8	COP9 signalosome subunit 8
475	chr2	238272373	238272612	240	*	244	Intron (uc002vwl.2/1293, intron 13 of 43)	2	238252198	238264422	12225	2	1293	uc002vwp.1	-7951	ENSG00000163359	COL6A3	collagen type VI alpha 3 chain
476	chr2	238691078	238691326	249	*	258	Distal Intergenic	2	238677702	238690290	12589	1	9208	uc002vxg.3	13376	ENSG00000124831	LRRFIP1	LRR binding FLII interacting protein 1
477	chr2	241969740	241969960	221	*	170	Exon (uc002wah.1/25992, exon 2 of 32)	2	241938255	242033643	95389	1	25992	uc002wah.1	31485	ENSG00000162804	SNED1	sushi, nidogen and EGF like domains 1
478	chr20	6446775	6447073	299	*	318	Distal Intergenic	20	6748745	6760910	12166	1	650	uc002wmu.1	-301672	ENSG00000125845	BMP2	bone morphogenetic protein 2
479	chr20	12680013	12680531	519	*	1463	Distal Intergenic	20	12989627	13030816	41190	1	55304	uc002woc.3	-309096	ENSG00000172296	SPTLC3	serine palmitoyltransferase long chain base subunit 3
480	chr20	14725330	14725882	553	*	761	Intron (uc002wot.3/140733, intron 5 of 16)	20	14864899	14910161	45263	2	100379174	uc002woy.4	184279	ENSG00000235914	MACROD2-AS1	MACROD2 antisense RNA 1
481	chr20	15764683	15765236	554	*	1280	Intron (uc002wot.3/140733, intron 8 of 16)	20	15680501	16033841	353341	1	140733	uc002wpb.3	84182	ENSG00000172264	MACROD2	mono-ADP ribosylhydrolase 2
482	chr20	22079290	22079764	475	*	360	Distal Intergenic	20	22034728	22055292	20565	1	100270679	uc021wbh.1	44562	ENSG00000234435	LINC01432	long intergenic non-protein coding RNA 1432
483	chr20	22769622	22769885	264	*	200	Distal Intergenic	20	22561642	22566101	4460	2	3170	uc002wsn.3	-203521	ENSG00000125798	FOXA2	forkhead box A2
484	chr20	23370362	23370858	497	*	3046	Exon (uc002wta.3/63908, exon 6 of 11)	20	23356710	23375834	19125	2	63908	uc010zss.1	4976	ENSG00000125814	NAPB	NSF attachment protein beta
485	chr20	31990276	31990504	229	*	134	Promoter (<=1kb)	20	31973400	31989375	15976	2	51654	uc010gen.4	-901	ENSG00000101391	CDK5RAP1	CDK5 regulatory subunit associated protein 1
486	chr20	37372218	37372466	249	*	109	Distal Intergenic	20	37377097	37401089	23993	1	79913	uc002xjd.2	-4631	ENSG00000101442	ACTR5	actin related protein 5
487	chr20	37438795	37439155	361	*	371	Intron (uc010ggb.1/26051, intron 1 of 1)	20	37434348	37551667	117320	1	26051	uc010ggc.3	4447	ENSG00000101445	PPP1R16B	protein phosphatase 1 regulatory subunit 16B
488	chr20	38191613	38191916	304	*	679	Distal Intergenic	20	37842424	37853391	10968	2	339568	uc010zwd.1	-338222	ENSG00000230324	LINC01734	long intergenic non-protein coding RNA 1734
489	chr20	39871748	39872030	283	*	110	Intron (uc002xjr.1/23051, intron 2 of 4)	20	39807089	39900896	93808	2	23051	uc002xjr.1	28866	ENSG00000174306	ZHX3	zinc fingers and homeoboxes 3
490	chr20	40690572	40690864	293	*	318	Distal Intergenic	20	40701392	40828037	126646	2	11122	uc010ggi.3	137173	ENSG00000196090	PTPRT	protein tyrosine phosphatase receptor type T
491	chr20	43270887	43271042	156	*	82	Intron (uc002xmj.3/100, intron 1 of 11)	20	43248163	43280376	32214	2	100	uc002xmj.3	9334	ENSG00000196839	ADA	adenosine deaminase
492	chr20	43312222	43312766	545	*	2280	Intron (uc002xml.1/79015, intron 2 of 3)	20	43285092	43300380	15289	2	79015	uc002xmk.4	-11842	ENSG00000283440	LINC01260	long intergenic non-protein coding RNA 1260
493	chr20	49575305	49575874	570	*	1554	Promoter (<=1kb)	20	49575351	49578399	3049	1	27304	uc002xvy.2	0	ENSG00000124217	MOCS3	molybdenum cofactor synthesis 3
494	chr20	52180412	52180753	342	*	1006	Distal Intergenic	20	52183610	52199707	16098	2	7764	uc002xwq.4	18954	ENSG00000171940	ZNF217	zinc finger protein 217
495	chr20	52311188	52311379	192	*	189	Distal Intergenic	20	52192266	52210801	18536	2	7764	uc010gij.1	-100387	ENSG00000171940	ZNF217	zinc finger protein 217
496	chr20	53132853	53133204	352	*	263	Intron (uc002xwy.3/55816, intron 1 of 7)	20	53092266	53267710	175445	1	55816	uc002xwy.3	40587	ENSG00000101134	DOK5	docking protein 5
497	chr20	54466630	54466946	317	*	321	Distal Intergenic	20	54572413	54580528	8116	2	140689	uc002xxa.4	113582	ENSG00000054803	CBLN4	cerebellin 4 precursor
498	chr20	54468881	54469249	369	*	520	Distal Intergenic	20	54572413	54580528	8116	2	140689	uc002xxa.4	111279	ENSG00000054803	CBLN4	cerebellin 4 precursor
499	chr20	54754857	54755874	1018	*	3355	Distal Intergenic	20	54823788	54824871	1084	1	4159	uc002xxb.2	-67914	ENSG00000124089	MC3R	melanocortin 3 receptor
500	chr20	61545833	61546059	227	*	86	Promoter (<=1kb)	20	61536358	61545758	9401	2	11083	uc011aao.1	-75	ENSG00000101191	DIDO1	death inducer-obliterator 1
501	chr21	22385012	22385197	186	*	138	Intron (uc002yld.2/4685, intron 1 of 17)	21	22370633	22912517	541885	1	4685	uc011acb.2	14379	ENSG00000154654	NCAM2	neural cell adhesion molecule 2
502	chr21	24085197	24085460	264	*	290	Distal Intergenic	21	23470936	23488847	17912	1	54143	uc021whu.1	614261	ENSG00000184856	LINC00308	long intergenic non-protein coding RNA 308
503	chr21	32148246	32148595	350	*	1172	Distal Intergenic	21	32127457	32127696	240	2	337977	uc011adi.2	-20550	ENSG00000187005	KRTAP21-1	keratin associated protein 21-1
504	chr21	35548145	35548335	191	*	82	Distal Intergenic	21	35552978	35555546	2569	1	114036	uc002ytr.4	-4643	ENSG00000227456	LINC00310	long intergenic non-protein coding RNA 310
505	chr21	38018906	38019175	270	*	213	Distal Intergenic	21	38071991	38082907	10917	1	6493	uc002yvp.3	-52816	ENSG00000159263	SIM2	SIM bHLH transcription factor 2
506	chr21	39376160	39376348	189	*	115	Distal Intergenic	21	38996785	39288741	291957	2	3763	uc002ywo.3	-87419	ENSG00000157542	KCNJ6	potassium inwardly rectifying channel subfamily J member 6
507	chr21	42546684	42546918	235	*	315	Intron (uc002yyw.3/25825, intron 1 of 8)	21	42539728	42648524	108797	1	25825	uc002yyy.3	6956	ENSG00000182240	BACE2	beta-secretase 2
508	chr21	46524554	46524808	255	*	311	Intron (uc002zgp.2/104, intron 1 of 9)	21	46494493	46646478	151986	1	104	uc010gpx.2	30061	ENSG00000197381	ADARB1	adenosine deaminase RNA specific B1
509	chr22	19368638	19368837	200	*	202	Intron (uc002zpf.1/7290, intron 13 of 24)	22	19318224	19419219	100996	2	7290	uc002zpf.1	50382	ENSG00000100084	HIRA	histone cell cycle regulator
510	chr22	22423145	22423461	317	*	127	Intron (uc031rxg.1/uc031rxg.1, intron 1 of 450)	22	22311403	22337187	25785	2	8940	uc010gtl.3	-85958	ENSG00000100038	TOP3B	DNA topoisomerase III beta
511	chr22	22593923	22594273	351	*	614	Intron (uc031rxg.1/uc031rxg.1, intron 23 of 450)	22	22599200	22599926	727	1	7441	uc002zvx.1	-4927	ENSG00000169575	VPREB1	V-set pre-B cell surrogate light chain 1
512	chr22	26427005	26427284	280	*	278	3' UTR	22	26422411	26427007	4597	1	84700	uc010gvb.1	4594	ENSG00000133454	MYO18B	myosin XVIIIB
513	chr22	28315322	28315756	435	*	1517	Promoter (<=1kb)	22	28315364	28320951	5588	1	284900	uc003adn.3	0	ENSG00000235954	TTC28-AS1	TTC28 antisense RNA 1
514	chr22	34851930	34852440	511	*	794	Distal Intergenic	22	33669062	34318584	649523	2	9215	uc011amf.2	-533346	ENSG00000133424	LARGE1	LARGE xylosyl- and glucuronyltransferase 1
515	chr22	35350149	35350527	379	*	726	Distal Intergenic	22	35462130	35483380	21251	1	91464	uc003anj.3	-111603	ENSG00000175329	ISX	intestine specific homeobox
516	chr22	42592132	42592377	246	*	198	Intron (uc003bcj.1/6942, intron 1 of 4)	22	42556019	42611445	55427	2	6942	uc003bcj.1	19068	ENSG00000100207	TCF20	transcription factor 20
517	chr22	49756590	49756776	187	*	104	Distal Intergenic	22	50013290	50051190	37901	2	348645	uc003bit.3	294414	ENSG00000188511	MIR3667HG	MIR3667 host gene
518	chr22	51058418	51058737	320	*	110	Distal Intergenic	22	51061182	51066601	5420	2	410	uc003bmz.5	7864	ENSG00000100299	ARSA	arylsulfatase A
519	chr3	1823863	1824166	304	*	211	Distal Intergenic	3	2140550	3084847	944298	1	152330	uc003bpb.1	-316384	ENSG00000144619	CNTN4	contactin 4
520	chr3	5469181	5469433	253	*	239	Distal Intergenic	3	5291862	5291940	79	2	100616334	uc021wsm.1	-177241	ENSG00000265180	MIR4790	microRNA 4790
521	chr3	11350897	11351135	239	*	290	Intron (uc003bwc.3/10533, intron 5 of 18)	3	11314010	11599139	285130	1	10533	uc011aum.2	36887	ENSG00000197548	ATG7	autophagy related 7
522	chr3	12387148	12387497	350	*	360	Intron (uc031rym.1/5468, intron 2 of 7)	3	12393001	12448345	55345	1	5468	uc003bww.1	-5504	ENSG00000132170	PPARG	peroxisome proliferator activated receptor gamma
523	chr3	21333487	21333720	234	*	250	Distal Intergenic	3	21447218	21448177	960	1	391518	uc003ccd.4	-113498	NA	VENTXP7	VENT homeobox pseudogene 7
524	chr3	21636991	21637518	528	*	1500	Intron (uc003cce.3/79750, intron 2 of 7)	3	21462490	21792816	330327	2	79750	uc003cce.3	155298	ENSG00000151789	ZNF385D	zinc finger protein 385D
525	chr3	22049014	22049254	241	*	418	Intron (uc010hfb.1/79750, intron 2 of 6)	3	21462490	21792816	330327	2	79750	uc003cce.3	-256198	ENSG00000151789	ZNF385D	zinc finger protein 385D
526	chr3	24291709	24291906	198	*	72	Intron (uc003ccx.4/7068, intron 3 of 10)	3	24193881	24206950	13070	2	7068	uc003cda.1	-84759	ENSG00000151090	THRB	thyroid hormone receptor beta
527	chr3	24688113	24688469	357	*	631	Distal Intergenic	3	24562853	24562926	74	2	100616448	uc021wue.1	-125187	NA	NA	NA
528	chr3	31170282	31170630	349	*	477	Distal Intergenic	3	30842348	30936153	93806	2	339896	uc003ceq.1	-234129	ENSG00000144644	GADL1	glutamate decarboxylase like 1
529	chr3	31378640	31379040	401	*	263	Distal Intergenic	3	31574491	31661766	87276	1	201595	uc003cer.1	-195451	ENSG00000163527	STT3B	STT3 oligosaccharyltransferase complex catalytic subunit B
530	chr3	31531988	31532324	337	*	761	Distal Intergenic	3	31574491	31661766	87276	1	201595	uc003cer.1	-42167	ENSG00000163527	STT3B	STT3 oligosaccharyltransferase complex catalytic subunit B
531	chr3	32954747	32955080	334	*	371	Distal Intergenic	3	32993066	32996403	3338	1	1233	uc003cfg.1	-37986	ENSG00000183813	CCR4	C-C motif chemokine receptor 4
532	chr3	35565293	35565479	187	*	150	Distal Intergenic	3	35680666	35727379	46714	1	10777	uc003cfz.4	-115187	ENSG00000172995	ARPP21	cAMP regulated phosphoprotein 21
533	chr3	36101771	36102064	294	*	492	Distal Intergenic	3	35785968	35786051	84	1	406916	uc011axz.1	315803	ENSG00000207625	MIR128-2	microRNA 128-2
534	chr3	36949915	36950770	856	*	1092	Intron (uc003cgj.3/9881, intron 1 of 22)	3	36868308	36986548	118241	2	9881	uc003cgj.3	35778	ENSG00000168016	TRANK1	tetratricopeptide repeat and ankyrin repeat containing 1
535	chr3	40139954	40140188	235	*	150	Promoter (1-2kb)	3	40141502	40301811	160310	1	25924	uc011ayz.2	-1314	ENSG00000170011	MYRIP	myosin VIIA and Rab interacting protein
536	chr3	53806558	53806728	171	*	85	Intron (uc003dgu.5/776, intron 33 of 48)	3	53830149	53846492	16344	1	776	uc011bes.2	-23421	ENSG00000157388	CACNA1D	calcium voltage-gated channel subunit alpha1 D
537	chr3	53925963	53926511	549	*	2142	Promoter (<=1kb)	3	53919226	53925989	6764	2	58515	uc021wzm.1	0	ENSG00000113811	SELENOK	selenoprotein K
538	chr3	55496832	55497016	185	*	100	Distal Intergenic	3	55499743	55514961	15219	2	7474	uc003dhm.3	17945	ENSG00000114251	WNT5A	Wnt family member 5A
539	chr3	57305543	57305885	343	*	844	3' UTR	3	57302379	57312980	10602	2	142686	uc003dip.1	7095	ENSG00000239388	ASB14	ankyrin repeat and SOCS box containing 14
540	chr3	59871035	59871296	262	*	250	Intron (uc003dkx.4/2272, intron 8 of 9)	3	58873072	59035758	162687	2	200844	uc011bfg.1	-835277	ENSG00000163689	CFAP20DC	CFAP20 domain containing
541	chr3	63759833	63760117	285	*	174	Distal Intergenic	3	63805041	63834312	29272	1	132200	uc003dls.4	-44924	ENSG00000163632	C3orf49	chromosome 3 open reading frame 49
542	chr3	70984456	70984671	216	*	82	Distal Intergenic	3	71017535	71090683	73149	2	27086	uc003dor.1	106012	ENSG00000114861	FOXP1	forkhead box P1
543	chr3	73797408	73797823	416	*	462	Distal Intergenic	3	73431652	73674072	242421	2	23024	uc003dpl.1	-123336	ENSG00000121440	PDZRN3	PDZ domain containing ring finger 3
544	chr3	74898058	74898630	573	*	1262	Distal Intergenic	3	74311722	74570343	258622	2	5067	uc003dpm.1	-327715	ENSG00000113805	CNTN3	contactin 3
545	chr3	82682512	82683099	588	*	1084	Distal Intergenic	3	81538850	81810950	272101	2	2632	uc021xav.1	-871562	ENSG00000114480	GBE1	1,4-alpha-glucan branching enzyme 1
546	chr3	84795234	84795499	266	*	304	Exon (uc003dqi.3/440970, exon 11 of 21)	3	84687556	84918726	231171	2	440970	uc003dqi.3	123227	ENSG00000242641	LINC00971	long intergenic non-protein coding RNA 971
547	chr3	85371292	85371558	267	*	477	Intron (uc003dqj.3/253559, intron 1 of 9)	3	85434860	85434942	83	1	100847077	uc031sap.1	-63302	ENSG00000264084	MIR5688	microRNA 5688
548	chr3	85674177	85674383	207	*	104	Intron (uc003dqj.3/253559, intron 1 of 9)	3	85775632	86123579	347948	1	253559	uc003dql.3	-101249	ENSG00000175161	CADM2	cell adhesion molecule 2
549	chr3	86312455	86312774	320	*	584	Distal Intergenic	3	85849137	85877200	28064	2	100874037	uc031saq.1	-435255	ENSG00000241648	CADM2-AS2	CADM2 antisense RNA 2
550	chr3	86731884	86732122	239	*	112	Distal Intergenic	3	86987123	87040257	53135	2	389136	uc003dqn.3	308135	ENSG00000206538	VGLL3	vestigial like family member 3
551	chr3	89169044	89169554	511	*	104	Intron (uc003dqx.1/2042, intron 1 of 6)	3	89156674	89531284	374611	1	2042	uc003dqy.3	12370	ENSG00000044524	EPHA3	EPH receptor A3
552	chr3	93851520	93852135	616	*	1408	Distal Intergenic	3	93776766	93782067	5302	2	200895	uc003drj.3	-69453	ENSG00000178700	DHFR2	dihydrofolate reductase 2
553	chr3	94915093	94915256	164	*	82	Distal Intergenic	3	94657107	94895083	237977	1	255025	uc003drn.3	257986	ENSG00000239589	LINC00879	long intergenic non-protein coding RNA 879
554	chr3	95209870	95210151	282	*	138	Distal Intergenic	3	95373267	95402037	28771	2	100287639	uc003dro.1	191886	ENSG00000293294	MTHFD2P1	methylenetetrahydrofolate dehydrogenase (NADP+ dependent) 2, methenyltetrahydrofolate cyclohydrolase pseudogene 1
555	chr3	95957156	95957459	304	*	180	Distal Intergenic	3	95373267	95402037	28771	2	100287639	uc003dro.1	-555119	ENSG00000293294	MTHFD2P1	methylenetetrahydrofolate dehydrogenase (NADP+ dependent) 2, methenyltetrahydrofolate cyclohydrolase pseudogene 1
556	chr3	100785151	100785343	193	*	174	Distal Intergenic	3	100581270	100712334	131065	2	25890	uc003dup.4	-72817	ENSG00000154175	ABI3BP	ABI family member 3 binding protein
557	chr3	101512436	101512698	263	*	115	Intron (uc003dvn.3/91775, intron 4 of 7)	3	101498286	101547075	48790	1	91775	uc010hpn.3	14150	ENSG00000144815	NXPE3	neurexophilin and PC-esterase domain family member 3
558	chr3	102450598	102450911	314	*	304	Distal Intergenic	3	102153859	102198685	44827	1	131368	uc011bhg.1	296739	ENSG00000170044	ZPLD1	zona pellucida like domain containing 1
559	chr3	102511965	102512359	395	*	2054	Distal Intergenic	3	102153859	102198685	44827	1	131368	uc011bhg.1	358106	ENSG00000170044	ZPLD1	zona pellucida like domain containing 1
560	chr3	103805714	103805903	190	*	127	Distal Intergenic	3	103903476	103946105	42630	2	693127	uc021xbz.1	140202	ENSG00000208032	MIR548A3	microRNA 548a-3
561	chr3	104431587	104432158	572	*	962	Distal Intergenic	3	103903476	103946105	42630	2	693127	uc021xbz.1	-485482	ENSG00000208032	MIR548A3	microRNA 548a-3
562	chr3	108618217	108618466	250	*	162	Distal Intergenic	3	108626642	108672677	46036	2	9626	uc003dxj.2	54211	ENSG00000138472	GUCA1C	guanylate cyclase activator 1C
563	chr3	109510221	109510509	289	*	492	Distal Intergenic	3	109128837	109214014	85178	1	401082	uc003dxr.1	381384	ENSG00000228980	LINC01205	long intergenic non-protein coding RNA 1205
564	chr3	110031281	110031731	451	*	522	Distal Intergenic	3	110764163	110788806	24644	2	100506555	uc021xcg.1	757075	NA	NECTIN3-AS1	NECTIN3 antisense RNA 1
565	chr3	113473311	113473697	387	*	224	Intron (uc003eao.3/523, intron 1 of 14)	3	113465866	113530905	65040	1	523	uc011bik.2	7445	ENSG00000114573	ATP6V1A	ATPase H+ transporting V1 subunit A
566	chr3	118031448	118031619	172	*	104	Distal Intergenic	3	118661923	118667088	5166	1	100506765	uc003eca.4	-630304	ENSG00000239877	IGSF11-AS1	IGSF11 antisense RNA 1
567	chr3	118409596	118409740	145	*	52	Intron (uc011biu.1/uc011biu.1, intron 1 of 3)	3	118661923	118667088	5166	1	100506765	uc003eca.4	-252183	ENSG00000239877	IGSF11-AS1	IGSF11 antisense RNA 1
568	chr3	119900370	119900849	480	*	1243	Intron (uc011bjf.2/165829, intron 6 of 8)	3	119884328	119963325	78998	2	165829	uc011bjf.2	62476	ENSG00000175697	GPR156	G protein-coupled receptor 156
569	chr3	122032835	122033065	231	*	150	Distal Intergenic	3	122044011	122060815	16805	1	1475	uc003eex.3	-10946	ENSG00000121552	CSTA	cystatin A
570	chr3	129515094	129515904	811	*	2290	Promoter (1-2kb)	3	129366635	129513259	146625	2	23023	uc011blc.2	-1835	ENSG00000172765	TMCC1	transmembrane and coiled-coil domain family 1
571	chr3	130547250	130547624	375	*	928	Distal Intergenic	3	130569369	130722046	152678	1	27032	uc011blg.2	-21745	ENSG00000017260	ATP2C1	ATPase secretory pathway Ca2+ transporting 1
572	chr3	135034730	135034890	161	*	72	Distal Intergenic	3	134786374	134979307	192934	1	2047	uc003equ.3	248356	ENSG00000154928	EPHB1	EPH receptor B1
573	chr3	137676463	137676759	297	*	304	Distal Intergenic	3	137717658	137752494	34837	1	51208	uc003ero.1	-40899	ENSG00000066405	CLDN18	claudin 18
574	chr3	138101096	138101254	159	*	93	Intron (uc003esh.4/22808, intron 2 of 5)	3	138067970	138124377	56408	1	22808	uc021xeq.1	33126	ENSG00000158186	MRAS	muscle RAS oncogene homolog
575	chr3	139003229	139003578	350	*	1017	Distal Intergenic	3	138951834	138952364	531	2	140464	uc011bmu.2	-50865	ENSG00000281473	PISRT1	PISRT1 lncRNA
576	chr3	140066378	140066590	213	*	150	Intron (uc003etm.2/64084, intron 2 of 10)	3	140396866	140419992	23127	1	287015	uc003eto.2	-330276	ENSG00000155890	TRIM42	tripartite motif containing 42
577	chr3	141636865	141637049	185	*	97	Intron (uc003eug.1/483, intron 5 of 6)	3	141595470	141645382	49913	1	483	uc011bne.1	41395	ENSG00000069849	ATP1B3	ATPase Na+/K+ transporting subunit beta 3
578	chr3	148965958	148966426	469	*	748	Distal Intergenic	3	148895572	148939832	44261	2	1356	uc003ewz.3	-26126	ENSG00000047457	CP	ceruloplasmin
579	chr3	150238574	150238718	145	*	52	Distal Intergenic	3	150264574	150303803	39230	1	83939	uc003eya.3	-25856	ENSG00000144895	EIF2A	eukaryotic translation initiation factor 2A
580	chr3	151598241	151598522	282	*	600	Exon (uc003ezf.2/56670, exon 3 of 3)	3	151591431	151599876	8446	1	56670	uc003ezf.2	6810	ENSG00000198829	SUCNR1	succinate receptor 1
581	chr3	152066288	152066505	218	*	186	Intron (uc003ezh.3/4154, intron 2 of 9)	3	152057487	152058779	1293	2	645843	uc010hvo.3	-7509	ENSG00000293032	TMEM14EP	transmembrane protein 14E, pseudogene
582	chr3	152274720	152275115	396	*	679	Distal Intergenic	3	152132730	152183569	50840	1	4154	uc010hvp.3	141990	ENSG00000152601	MBNL1	muscleblind like splicing regulator 1
583	chr3	152308036	152308519	484	*	1172	Distal Intergenic	3	152132730	152183569	50840	1	4154	uc010hvp.3	175306	ENSG00000152601	MBNL1	muscleblind like splicing regulator 1
584	chr3	152746068	152746426	359	*	860	Distal Intergenic	3	152880029	152886263	6235	1	5912	uc003ezr.3	-133603	ENSG00000181467	RAP2B	RAP2B, member of RAS oncogene family
585	chr3	156701456	156701727	272	*	164	Intron (uc003fba.1/389170, intron 8 of 13)	3	156807670	156818924	11255	1	100498859	uc021xgi.1	-105943	NA	LINC00881	long intergenic non-protein coding RNA 881
586	chr3	158243149	158243556	408	*	827	Intron (uc003fbt.4/51319, intron 7 of 9)	3	158288953	158324249	35297	1	4291	uc003fbx.3	-45397	ENSG00000178053	MLF1	myeloid leukemia factor 1
587	chr3	158257731	158257976	246	*	186	Intron (uc003fbt.4/51319, intron 8 of 9)	3	158288953	158324249	35297	1	4291	uc003fbx.3	-30977	ENSG00000178053	MLF1	myeloid leukemia factor 1
588	chr3	164414121	164414867	747	*	1822	Distal Intergenic	3	164696686	164796283	99598	2	6476	uc003fei.3	381416	ENSG00000090402	SI	sucrase-isomaltase
589	chr3	165185983	165186246	264	*	224	Distal Intergenic	3	164904508	164914469	9962	2	22865	uc003fek.3	-271514	ENSG00000121871	SLITRK3	SLIT and NTRK like family member 3
590	chr3	165574293	165574568	276	*	403	Distal Intergenic	3	165490692	165555253	64562	2	590	uc003fen.4	-19040	ENSG00000114200	BCHE	butyrylcholinesterase
591	chr3	170999386	170999728	343	*	418	Intron (uc003fhh.2/23043, intron 2 of 32)	3	170824453	170824548	96	2	693154	uc021xhh.1	-174838	ENSG00000207963	MIR569	microRNA 569
592	chr3	173917845	173918144	300	*	304	Intron (uc003fio.1/22871, intron 4 of 6)	3	173322069	174001116	679048	1	22871	uc021xhm.1	595776	ENSG00000169760	NLGN1	neuroligin 1
593	chr3	175967155	175967699	545	*	150	Distal Intergenic	3	175087329	175087410	82	1	100616395	uc021xhq.1	879826	ENSG00000264974	MIR4789	microRNA 4789
594	chr3	176741345	176741556	212	*	138	3' UTR	3	176738542	176914266	175725	2	79718	uc003fiw.4	172710	ENSG00000177565	TBL1XR1	TBL1X/Y related 1
595	chr3	177598255	177598636	382	*	797	Intron (uc003fiz.1/uc003fiz.1, intron 1 of 2)	3	177159709	177470492	310784	1	100505566	uc031sch.1	438546	ENSG00000228221	LINC00578	long intergenic non-protein coding RNA 578
596	chr3	181617006	181617266	261	*	502	Distal Intergenic	3	181429712	181432223	2512	1	6657	uc003fkx.3	187294	ENSG00000181449	SOX2	SRY-box transcription factor 2
597	chr3	184132703	184133341	639	*	2941	Distal Intergenic	3	184100048	184107617	7570	1	8646	uc011brr.2	32655	ENSG00000090539	CHRD	chordin
598	chr3	189146108	189146379	272	*	233	Distal Intergenic	3	188956475	188958383	1909	2	100874027	uc031scu.1	-187725	ENSG00000230115	TPRG1-AS2	TPRG1 antisense RNA 2
599	chr3	190164289	190164710	422	*	1031	Promoter (2-3kb)	3	190146444	190167665	21222	2	131920	uc003fsj.2	2955	ENSG00000198398	TMEM207	transmembrane protein 207
600	chr3	191531922	191532171	250	*	82	Distal Intergenic	3	191178952	191179245	294	1	152138	uc011bso.2	352970	ENSG00000253548	PYDC2	pyrin domain containing 2
601	chr3	194217057	194217307	251	*	174	3' UTR	3	194207869	194239008	31140	1	401106	uc003fua.2	9188	NA	ATP13A3-DT	ATP13A3 divergent transcript
602	chr3	194753512	194753754	243	*	168	Distal Intergenic	3	194789013	194842924	53912	2	152002	uc003fuk.3	89170	ENSG00000173950	XXYLT1	xyloside xylosyltransferase 1
603	chr3	197082465	197082802	338	*	629	Distal Intergenic	3	196769431	197026143	256713	2	1739	uc010ial.3	-56322	ENSG00000075711	DLG1	discs large MAGUK scaffold protein 1
604	chr4	9104597	9104938	342	*	384	Distal Intergenic	4	9212383	9213975	1593	1	100287144	uc031sdg.1	-107445	ENSG00000231396	USP17L10	ubiquitin specific peptidase 17 like family member 10
605	chr4	13197065	13197310	246	*	263	Distal Intergenic	4	13369347	13485989	116643	2	9364	uc003gmt.2	288679	ENSG00000157869	RAB28	RAB28, member RAS oncogene family
606	chr4	22491326	22491611	286	*	224	Intron (uc003gqm.2/166647, intron 1 of 18)	4	22388997	22517677	128681	2	166647	uc003gqm.2	26066	ENSG00000152990	ADGRA3	adhesion G protein-coupled receptor A3
607	chr4	23811925	23812178	254	*	263	Intron (uc003gqs.3/10891, intron 10 of 12)	4	23815313	23883734	68422	2	10891	uc011bxp.1	71556	ENSG00000109819	PPARGC1A	PPARG coactivator 1 alpha
608	chr4	29042577	29042949	373	*	138	Distal Intergenic	4	28821204	28821290	87	1	100422937	uc021xnb.1	221373	ENSG00000283275	MIR4275	microRNA 4275
609	chr4	29330728	29331004	277	*	277	Distal Intergenic	4	28821204	28821290	87	1	100422937	uc021xnb.1	509524	ENSG00000283275	MIR4275	microRNA 4275
610	chr4	31416184	31416494	311	*	250	Distal Intergenic	4	30722037	31148423	426387	1	5099	uc021xnd.1	694147	ENSG00000169851	PCDH7	protocadherin 7
611	chr4	32602808	32603064	257	*	104	Distal Intergenic	4	30722037	31148423	426387	1	5099	uc021xnd.1	1880771	ENSG00000169851	PCDH7	protocadherin 7
612	chr4	45632473	45632843	371	*	568	Distal Intergenic	4	46037787	46126082	88296	2	2565	uc003gxb.3	493239	ENSG00000163285	GABRG1	gamma-aminobutyric acid type A receptor subunit gamma1
613	chr4	46386431	46386631	201	*	127	Intron (uc003gxc.3/2555, intron 2 of 8)	4	46251581	46391396	139816	2	2555	uc003gxc.3	4765	ENSG00000151834	GABRA2	gamma-aminobutyric acid type A receptor subunit alpha2
614	chr4	47479384	47479909	526	*	538	Distal Intergenic	4	47487410	47549581	62172	1	57205	uc003gxj.3	-7501	ENSG00000145246	ATP10D	ATPase phospholipid transporting 10D (putative)
615	chr4	55967190	55967443	254	*	332	Intron (uc003has.3/3791, intron 15 of 29)	4	55944426	55991762	47337	2	3791	uc003has.3	24319	ENSG00000128052	KDR	kinase insert domain receptor
616	chr4	60329445	60329602	158	*	82	Distal Intergenic	4	62066974	62599272	532299	1	23284	uc010ihg.1	-1737372	ENSG00000150471	ADGRL3	adhesion G protein-coupled receptor L3
617	chr4	60707260	60707460	201	*	82	Distal Intergenic	4	62066974	62599272	532299	1	23284	uc010ihg.1	-1359514	ENSG00000150471	ADGRL3	adhesion G protein-coupled receptor L3
618	chr4	60904045	60904335	291	*	360	Distal Intergenic	4	62066974	62599272	532299	1	23284	uc010ihg.1	-1162639	ENSG00000150471	ADGRL3	adhesion G protein-coupled receptor L3
619	chr4	61053196	61053523	328	*	492	Distal Intergenic	4	62066974	62599272	532299	1	23284	uc010ihg.1	-1013451	ENSG00000150471	ADGRL3	adhesion G protein-coupled receptor L3
620	chr4	64308034	64308364	331	*	616	Distal Intergenic	4	65144177	65147277	3101	2	253017	uc010ihi.3	838913	ENSG00000205678	TECRL	trans-2,3-enoyl-CoA reductase like
621	chr4	71522043	71522330	288	*	263	3' UTR	4	71521258	71532348	11091	2	3512	uc003hfn.4	10018	ENSG00000132465	JCHAIN	joining chain of multimeric IgA and IgM
622	chr4	71768846	71769171	326	*	371	Promoter (<=1kb)	4	71768057	71853891	85835	1	92597	uc011cba.2	789	ENSG00000173542	MOB1B	MOB kinase activator 1B
623	chr4	73083620	73083883	264	*	332	Distal Intergenic	4	73163942	73177972	14031	2	9508	uc003hgl.3	94089	ENSG00000156140	ADAMTS3	ADAM metallopeptidase with thrombospondin type 1 motif 3
624	chr4	74901843	74902275	433	*	447	Promoter (2-3kb)	4	74902312	74904490	2179	2	2921	uc003hhl.3	2215	ENSG00000163734	CXCL3	C-X-C motif chemokine ligand 3
625	chr4	76359415	76360178	764	*	2172	Distal Intergenic	4	76404247	76419641	15395	2	25898	uc010iio.3	59463	ENSG00000163743	RCHY1	ring finger and CHY zinc finger domain containing 1
626	chr4	78777921	78778158	238	*	304	Distal Intergenic	4	78783805	78873944	90140	1	65008	uc003hku.2	-5647	ENSG00000169288	MRPL1	mitochondrial ribosomal protein L1
627	chr4	86420125	86420949	825	*	403	Intron (uc003hpi.1/83478, intron 1 of 2)	4	86396284	86923823	527540	1	83478	uc003hpk.3	23841	ENSG00000138639	ARHGAP24	Rho GTPase activating protein 24
628	chr4	87811982	87812253	272	*	307	Promoter (1-2kb)	4	87797358	87813575	16218	2	132989	uc003hqe.4	1322	ENSG00000163633	C4orf36	chromosome 4 open reading frame 36
629	chr4	89019893	89020337	445	*	554	Intron (uc003hrf.3/9429, intron 9 of 12)	4	89011416	89053069	41654	2	9429	uc003hrf.3	32732	ENSG00000118777	ABCG2	ATP binding cassette subfamily G member 2 (JR blood group)
630	chr4	91461046	91461569	524	*	1650	Intron (uc010ikv.2/401145, intron 5 of 9)	4	91570671	92051163	480493	1	401145	uc003hsx.3	-109102	ENSG00000184305	CCSER1	coiled-coil serine rich protein 1
631	chr4	92034650	92034907	258	*	219	Intron (uc003hsv.4/401145, intron 10 of 10)	4	91570671	92051163	480493	1	401145	uc003hsx.3	463979	ENSG00000184305	CCSER1	coiled-coil serine rich protein 1
632	chr4	93202884	93203401	518	*	997	Distal Intergenic	4	93225550	94138418	912869	1	2895	uc010ikx.3	-22149	ENSG00000152208	GRID2	glutamate ionotropic receptor delta type subunit 2
633	chr4	101801805	101801972	168	*	93	Distal Intergenic	4	101581436	101596270	14835	2	100874275	uc031sgr.1	-205535	ENSG00000250223	LINC01216	long intergenic non-protein coding RNA 1216
634	chr4	102446012	102446307	296	*	447	Intron (uc003hvx.4/55024, intron 2 of 20)	4	102341118	102995969	654852	1	55024	uc003hvx.4	104894	ENSG00000153064	BANK1	B cell scaffold protein with ankyrin repeats 1
635	chr4	103275053	103275209	157	*	43	Distal Intergenic	4	103182821	103266655	83835	2	64116	uc003hwc.2	-8398	ENSG00000138821	SLC39A8	solute carrier family 39 member 8
636	chr4	104399531	104399844	314	*	631	Distal Intergenic	4	104510625	104640973	130349	2	6870	uc003hxe.1	241129	ENSG00000169836	TACR3	tachykinin receptor 3
637	chr4	105180722	105180972	251	*	237	Distal Intergenic	4	105389463	105416058	26596	2	80319	uc003hxf.2	235086	ENSG00000168772	CXXC4	CXXC finger protein 4
638	chr4	106630363	106630512	150	*	57	Promoter (<=1kb)	4	106629941	106768882	138942	1	79807	uc011cfb.2	422	ENSG00000138780	GSTCD	glutathione S-transferase C-terminal domain containing
639	chr4	108095083	108095366	284	*	374	Intron (uc010ilw.1/27123, intron 2 of 3)	4	107845702	108204846	359145	2	27123	uc010ilw.1	109480	ENSG00000155011	DKK2	dickkopf WNT signaling pathway inhibitor 2
640	chr4	108268404	108268696	293	*	447	Distal Intergenic	4	107845702	108204846	359145	2	27123	uc010ilw.1	-63558	ENSG00000155011	DKK2	dickkopf WNT signaling pathway inhibitor 2
641	chr4	111985074	111985654	581	*	150	Distal Intergenic	4	111538580	111563279	24700	2	5308	uc021xqs.1	-421795	ENSG00000164093	PITX2	paired like homeodomain 2
642	chr4	115623610	115623780	171	*	93	Distal Intergenic	4	115577915	115578010	96	1	693162	uc021xqw.1	45695	ENSG00000207931	MIR577	microRNA 577
643	chr4	118363032	118363252	221	*	150	Distal Intergenic	4	118004710	118006736	2027	2	133022	uc003ibv.4	-356296	ENSG00000174599	TRAM1L1	translocation associated membrane protein 1 like 1
644	chr4	121313435	121313921	487	*	1735	Distal Intergenic	4	120980579	120988013	7435	2	4085	uc003idm.2	-325422	ENSG00000164109	MAD2L1	mitotic arrest deficient 2 like 1
645	chr4	122124526	122124812	287	*	346	Intron (uc011cgj.2/79931, intron 2 of 12)	4	122052564	122137782	85219	2	79931	uc011cgj.2	12970	ENSG00000050730	TNIP3	TNFAIP3 interacting protein 3
646	chr4	123704652	123704815	164	*	97	Distal Intergenic	4	123747863	123819390	71528	1	2247	uc003iev.1	-43048	ENSG00000138685	FGF2	fibroblast growth factor 2
647	chr4	125729081	125729324	244	*	403	Distal Intergenic	4	125585204	125633887	48684	2	57182	uc011cgo.2	-95194	ENSG00000151458	ANKRD50	ankyrin repeat domain containing 50
648	chr4	130272108	130272304	197	*	93	Distal Intergenic	4	130017282	130033843	16562	1	132321	uc010iod.3	254826	ENSG00000151470	C4orf33	chromosome 4 open reading frame 33
649	chr4	130787101	130787259	159	*	52	Intron (uc003igw.1/uc003igw.1, intron 10 of 15)	4	130017282	130033843	16562	1	132321	uc010iod.3	769819	ENSG00000151470	C4orf33	chromosome 4 open reading frame 33
650	chr4	139001731	139002058	328	*	304	Intron (uc003ihh.3/641365, intron 7 of 10)	4	139010168	139099331	89164	1	641364	uc003ihi.2	-8110	ENSG00000250033	SLC7A11-AS1	SLC7A11 antisense RNA 1
651	chr4	139600524	139600740	217	*	127	Distal Intergenic	4	139936943	139965034	28092	1	25819	uc003ihk.1	-336203	ENSG00000151014	NOCT	nocturnin
652	chr4	141263281	141263519	239	*	82	Promoter (1-2kb)	4	141264597	141303710	39114	1	60592	uc003iid.2	-1078	ENSG00000153130	SCOC	short coiled-coil protein
653	chr4	141564517	141564735	219	*	120	Promoter (<=1kb)	4	141562345	141564234	1890	2	644962	uc031shd.1	-283	NA	TNRC18P1	trinucleotide repeat containing 18 pseudogene 1
654	chr4	150431852	150432119	268	*	304	Intron (uc003ill.3/uc003ill.3, intron 15 of 16)	4	150999426	151178608	179183	1	166614	uc003ilm.4	-567307	ENSG00000170390	DCLK2	doublecortin like kinase 2
655	chr4	151122647	151123000	354	*	647	Intron (uc003ilm.4/166614, intron 4 of 15)	4	151185811	151232521	46711	2	987	uc003ilr.4	109521	ENSG00000198589	LRBA	LPS responsive beige-like anchor protein
656	chr4	153680436	153680839	404	*	695	Distal Intergenic	4	153690506	153700916	10411	2	201798	uc003imy.3	20077	ENSG00000169989	TIGD4	tigger transposable element derived 4
657	chr4	153779424	153779582	159	*	93	Intron (uc003imz.3/27236, intron 2 of 8)	4	153701112	153833063	131952	1	27236	uc011cij.2	78312	ENSG00000164144	ARFIP1	ARF interacting protein 1
658	chr4	156684517	156685154	638	*	810	Intron (uc003ipc.3/2983, intron 2 of 13)	4	156680508	156728783	48276	1	2983	uc011ciq.2	4009	ENSG00000061918	GUCY1B1	guanylate cyclase 1 soluble subunit beta 1
659	chr4	160579264	160579624	361	*	728	Distal Intergenic	4	160188998	160281301	92304	1	9693	uc003iqg.4	390266	ENSG00000109756	RAPGEF2	Rap guanine nucleotide exchange factor 2
660	chr4	161570815	161571084	270	*	115	Distal Intergenic	4	160188998	160281301	92304	1	9693	uc003iqg.4	1381817	ENSG00000109756	RAPGEF2	Rap guanine nucleotide exchange factor 2
661	chr4	163640450	163640747	298	*	600	Distal Intergenic	4	164047860	164088073	40214	2	92345	uc010iqw.1	447326	ENSG00000145414	NAF1	nuclear assembly factor 1 ribonucleoprotein
662	chr4	164626381	164626600	220	*	199	Intron (uc003iqs.2/55016, intron 3 of 7)	4	164445450	164534776	89327	2	55016	uc003iqr.2	-91605	ENSG00000145416	MARCHF1	membrane associated ring-CH-type finger 1
663	chr4	175205334	175205616	283	*	357	Promoter (<=1kb)	4	175157810	175205402	47593	2	26269	uc003itp.3	0	ENSG00000164117	FBXO8	F-box protein 8
664	chr4	181398097	181398598	502	*	2574	Distal Intergenic	4	181985243	182080302	95060	2	728081	uc003iuz.3	681704	ENSG00000248197	LINC00290	long intergenic non-protein coding RNA 290
665	chr4	184456113	184456314	202	*	217	Distal Intergenic	4	184427236	184432249	5014	1	3622	uc011ckk.1	28877	ENSG00000168556	ING2	inhibitor of growth family member 2
666	chr4	184525795	184526018	224	*	180	Distal Intergenic	4	184560789	184580331	19543	2	201965	uc003ivt.1	54313	ENSG00000182552	RWDD4	RWD domain containing 4
667	chr4	188965469	188965776	308	*	263	Distal Intergenic	4	188916925	188926199	9275	1	132625	uc003izi.1	48544	ENSG00000179059	ZFP42	ZFP42 zinc finger protein
668	chr5	6864094	6864775	682	*	1353	Distal Intergenic	5	6827966	6828034	69	2	100422999	uc021xwi.1	-36060	ENSG00000283420	MIR4278	microRNA 4278
669	chr5	10673435	10673655	221	*	213	Distal Intergenic	5	10679342	10761387	82046	2	1611	uc003jez.4	87732	ENSG00000112977	DAP	death associated protein
670	chr5	18258075	18258373	299	*	346	Distal Intergenic	5	17379015	17387419	8405	2	401177	uc003jga.3	-870656	ENSG00000250822	LINC02111	long intergenic non-protein coding RNA 2111
671	chr5	29821778	29821996	219	*	150	Distal Intergenic	5	28926977	28927420	444	1	729862	uc003jgz.1	894801	NA	LSP1P3	LSP1 pseudogene 3
672	chr5	31472080	31472444	365	*	138	Exon (uc003jhg.2/29102, exon 16 of 35)	5	31493314	31527019	33706	2	29102	uc010iui.1	54575	ENSG00000113360	DROSHA	drosha ribonuclease III
673	chr5	42230356	42230621	266	*	282	Distal Intergenic	5	42423877	42721980	298104	1	2690	uc003jmt.3	-193256	ENSG00000112964	GHR	growth hormone receptor
674	chr5	55986071	55986375	305	*	553	Distal Intergenic	5	56110900	56191978	81079	1	4214	uc003jqw.4	-124525	ENSG00000095015	MAP3K1	mitogen-activated protein kinase kinase kinase 1
675	chr5	68805043	68805369	327	*	403	5' UTR	5	68800004	68853931	53928	1	100506658	uc021xzt.1	5039	ENSG00000197822	OCLN	occludin
676	chr5	73717703	73718059	357	*	962	Distal Intergenic	5	73935848	74017113	81266	1	3074	uc003kdd.3	-217789	ENSG00000049860	HEXB	hexosaminidase subunit beta
677	chr5	76134502	76134843	342	*	804	Distal Intergenic	5	76145826	76174044	28219	1	170591	uc003kep.1	-10983	ENSG00000171643	S100Z	S100 calcium binding protein Z
678	chr5	86970359	86970574	216	*	263	Distal Intergenic	5	86690079	86708850	18772	2	902	uc003kjb.3	-261509	ENSG00000134480	CCNH	cyclin H
679	chr5	88074996	88075269	274	*	263	Intron (uc003kji.2/4208, intron 2 of 8)	5	88014058	88119744	105687	2	4208	uc003kji.2	44475	ENSG00000081189	MEF2C	myocyte enhancer factor 2C
680	chr5	88957675	88958059	385	*	569	Distal Intergenic	5	89312438	89312537	100	2	100500825	uc021ybi.1	354478	ENSG00000264342	MIR3660	microRNA 3660
681	chr5	92108958	92109201	244	*	104	Distal Intergenic	5	92745065	92899169	154105	2	441094	uc003kkc.2	789968	ENSG00000237187	NR2F1-AS1	NR2F1 antisense RNA 1
682	chr5	93841412	93841947	536	*	1822	Intron (uc011cuk.2/285600, intron 5 of 20)	5	93486556	93732214	245659	2	285600	uc003kkn.3	-109198	ENSG00000185261	KIAA0825	KIAA0825
683	chr5	94459738	94460327	590	*	777	Intron (uc003kkx.2/79772, intron 1 of 22)	5	94134718	94417545	282828	2	79772	uc003kkz.2	-42193	ENSG00000175471	MCTP1	multiple C2 and transmembrane domain containing 1
684	chr5	95610651	95610892	242	*	263	Distal Intergenic	5	95726040	95748689	22650	2	5122	uc010jbi.2	137797	ENSG00000175426	PCSK1	proprotein convertase subtilisin/kexin type 1
685	chr5	96036186	96036561	376	*	439	Promoter (1-2kb)	5	96038493	96075822	37330	1	831	uc011cup.2	-1932	ENSG00000153113	CAST	calpastatin
686	chr5	98218315	98218690	376	*	553	Intron (uc003knf.3/1105, intron 18 of 34)	5	98190908	98209427	18520	2	1105	uc010jbn.3	-8888	ENSG00000153922	CHD1	chromodomain helicase DNA binding protein 1
687	chr5	98401647	98402013	367	*	844	Distal Intergenic	5	98264838	98266713	1876	1	100289230	uc021ybw.1	136809	ENSG00000248489	LOC100289230	uncharacterized LOC100289230
688	chr5	98992118	98992319	202	*	115	Distal Intergenic	5	98264838	98266713	1876	1	100289230	uc021ybw.1	727280	ENSG00000248489	LOC100289230	uncharacterized LOC100289230
689	chr5	99560446	99560860	415	*	1575	Distal Intergenic	5	99715209	99723958	8750	2	100133050	uc011cuw.1	163098	NA	GUSBP19	GUSB pseudogene 19
690	chr5	99815279	99816006	728	*	447	Distal Intergenic	5	99871124	99922440	51317	1	345757	uc003knj.1	-55118	ENSG00000174132	FAM174A	family with sequence similarity 174 member A
691	chr5	99973483	99973870	388	*	522	Distal Intergenic	5	99871124	99922440	51317	1	345757	uc003knj.1	102359	ENSG00000174132	FAM174A	family with sequence similarity 174 member A
692	chr5	104198554	104198807	254	*	224	Distal Intergenic	5	104435175	104435799	625	1	9366	uc003kok.3	-236368	ENSG00000232159	RAB9BP1	RAB9B, member RAS oncogene family pseudogene 1
693	chr5	105433034	105433394	361	*	507	Distal Intergenic	5	104435175	104435799	625	1	9366	uc003kok.3	997859	ENSG00000232159	RAB9BP1	RAB9B, member RAS oncogene family pseudogene 1
694	chr5	110262437	110262653	217	*	162	Distal Intergenic	5	110405778	110413722	7945	1	85480	uc003kpa.2	-143125	ENSG00000145777	TSLP	thymic stromal lymphopoietin
695	chr5	110968528	110968782	255	*	374	Intron (uc021ych.1/100505678, intron 1 of 6)	5	110834022	110848233	14212	2	134429	uc003kpi.1	-120295	ENSG00000164211	STARD4	StAR related lipid transfer domain containing 4
696	chr5	113792760	113793651	892	*	374	Intron (uc003kqo.3/3781, intron 3 of 7)	5	113769227	113832197	62971	1	3781	uc010jcg.3	23533	ENSG00000080709	KCNN2	potassium calcium-activated channel subfamily N member 2
697	chr5	122303091	122303277	187	*	104	Intron (uc003ktf.2/28966, intron 3 of 5)	5	122359078	122372425	13348	2	5480	uc003kth.3	69148	ENSG00000168938	PPIC	peptidylprolyl isomerase C
698	chr5	125159192	125159536	345	*	403	Distal Intergenic	5	125695788	125829853	134066	1	65983	uc011cwt.2	-536252	ENSG00000155324	GRAMD2B	GRAM domain containing 2B
699	chr5	125635999	125636395	397	*	538	Distal Intergenic	5	125695788	125829853	134066	1	65983	uc011cwt.2	-59393	ENSG00000155324	GRAMD2B	GRAM domain containing 2B
700	chr5	128043475	128043847	373	*	492	Distal Intergenic	5	127777692	127873916	96225	2	2201	uc003kuw.4	-169559	ENSG00000138829	FBN2	fibrillin 2
701	chr5	135449539	135449727	189	*	71	Distal Intergenic	5	135468536	135518422	49887	1	4090	uc003lbj.1	-18809	ENSG00000113658	SMAD5	SMAD family member 5
702	chr5	136931069	136931407	339	*	277	Distal Intergenic	5	136983261	136983338	78	2	100126343	uc021ydz.1	51931	ENSG00000216009	MIR874	microRNA 874
703	chr5	158513597	158513880	284	*	211	Intron (uc011ddw.2/1879, intron 2 of 13)	5	158122923	158523614	400692	2	1879	uc011ddw.2	9734	ENSG00000164330	EBF1	EBF transcription factor 1
704	chr5	158637178	158637508	331	*	445	Promoter (<=1kb)	5	158584417	158637061	52645	2	153830	uc010jiq.2	-117	ENSG00000145860	RNF145	ring finger protein 145
705	chr5	160914463	160914641	179	*	62	Intron (uc011deh.1/2561, intron 2 of 6)	5	160715436	160973801	258366	2	2561	uc011deh.1	59160	ENSG00000145864	GABRB2	gamma-aminobutyric acid type A receptor subunit beta2
706	chr5	164840232	164840407	176	*	130	Distal Intergenic	5	166711843	167420187	708345	1	57451	uc021yhi.1	-1871436	ENSG00000145934	TENM2	teneurin transmembrane protein 2
707	chr5	166662947	166663179	233	*	127	Distal Intergenic	5	166711843	167420187	708345	1	57451	uc021yhi.1	-48664	ENSG00000145934	TENM2	teneurin transmembrane protein 2
708	chr5	176371382	176371607	226	*	138	Promoter (<=1kb)	5	176338312	176370489	32178	2	51720	uc003mfe.1	-893	ENSG00000087206	UIMC1	ubiquitin interaction motif containing 1
709	chr5	179116849	179117105	257	*	231	Distal Intergenic	5	179125428	179158639	33212	1	821	uc011dgp.2	-8323	ENSG00000127022	CANX	calnexin
710	chr6	9285732	9285947	216	*	82	Distal Intergenic	6	8652442	8654080	1639	1	728655	uc003myf.4	633290	NA	HULC	hepatocellular carcinoma up-regulated long non-coding RNA
711	chr6	10555092	10555350	259	*	304	Promoter (<=1kb)	6	10555949	10629601	73653	1	2651	uc003mzd.3	-599	ENSG00000111846	GCNT2	glucosaminyl (N-acetyl) transferase 2 (I blood group)
712	chr6	10564082	10564249	168	*	98	Intron (uc010jol.3/2651, intron 3 of 4)	6	10555949	10629601	73653	1	2651	uc003mzd.3	8133	ENSG00000111846	GCNT2	glucosaminyl (N-acetyl) transferase 2 (I blood group)
713	chr6	19726540	19727057	518	*	679	Distal Intergenic	6	19837601	19842431	4831	1	3400	uc003ncw.4	-110544	ENSG00000172201	ID4	inhibitor of DNA binding 4
714	chr6	20795916	20796174	259	*	211	Intron (uc003ndd.2/54901, intron 8 of 15)	6	20546570	21232634	686065	1	54901	uc021ymk.1	249346	ENSG00000145996	CDKAL1	CDK5 regulatory subunit associated protein 1 like 1
715	chr6	24919973	24920223	251	*	304	Intron (uc011djs.1/9750, intron 1 of 21)	6	24804513	24911195	106683	2	9750	uc003neo.1	-8778	ENSG00000111913	RIPOR2	RHO family interacting cell polarization regulator 2
716	chr6	41091350	41091694	345	*	1072	Exon (uc003opt.2/221442, exon 10 of 13)	6	41085215	41108573	23359	1	221442	uc003opu.3	6135	ENSG00000290554	ADCY10P1	ADCY10 pseudogene 1
717	chr6	41252835	41253221	387	*	538	Promoter (1-2kb)	6	41242999	41254457	11459	2	54210	uc003oqf.2	1236	ENSG00000124731	TREM1	triggering receptor expressed on myeloid cells 1
718	chr6	41650187	41650366	180	*	106	Distal Intergenic	6	41651716	41659153	7438	2	7942	uc021yzl.1	8787	ENSG00000112561	TFEB	transcription factor EB
719	chr6	46982462	46983325	864	*	3373	5' UTR	6	46967813	46996840	29028	2	266977	uc011dwl.2	13515	ENSG00000153292	ADGRF1	adhesion G protein-coupled receptor F1
720	chr6	49384357	49384637	281	*	332	Distal Intergenic	6	49398073	49431041	32969	2	4594	uc003ozg.4	46404	ENSG00000146085	MMUT	methylmalonyl-CoA mutase
721	chr6	64832849	64833124	276	*	360	Intron (uc011dxt.1/346007, intron 11 of 23)	6	64356432	64424405	67974	1	23469	uc003pep.1	476417	ENSG00000118482	PHF3	PHD finger protein 3
722	chr6	65445952	65446107	156	*	82	Intron (uc011dxt.1/346007, intron 2 of 23)	6	64429876	65531616	1101741	2	346007	uc011dxt.1	85509	ENSG00000188107	EYS	eyes shut homolog
723	chr6	65602755	65603358	604	*	403	Intron (uc011dxu.1/346007, intron 18 of 42)	6	64429876	65531616	1101741	2	346007	uc011dxt.1	-71139	ENSG00000188107	EYS	eyes shut homolog
724	chr6	65665840	65666101	262	*	72	Intron (uc011dxu.1/346007, intron 14 of 42)	6	64429876	65531616	1101741	2	346007	uc011dxt.1	-134224	ENSG00000188107	EYS	eyes shut homolog
725	chr6	66310582	66310846	265	*	403	Intron (uc011dxu.1/346007, intron 2 of 42)	6	66200487	66289697	89211	2	346007	uc010kaj.1	-20885	ENSG00000188107	EYS	eyes shut homolog
726	chr6	72075844	72076181	338	*	115	Distal Intergenic	6	72086663	72086734	72	2	407032	uc011dya.2	10553	ENSG00000199094	MIR30C2	microRNA 30c-2
727	chr6	88123528	88123742	215	*	93	5' UTR	6	88117690	88205858	88169	1	154313	uc010kbv.2	5838	ENSG00000272514	CFAP206	cilia and flagella associated protein 206
728	chr6	90283839	90284139	301	*	403	Intron (uc003pne.4/22881, intron 2 of 15)	6	90276553	90343553	67001	1	22881	uc010kcd.3	7286	ENSG00000135299	ANKRD6	ankyrin repeat domain 6
729	chr6	91411636	91412013	378	*	844	Distal Intergenic	6	91223292	91297020	73729	2	6885	uc003poc.2	-114616	ENSG00000135341	MAP3K7	mitogen-activated protein kinase kinase kinase 7
730	chr6	93400544	93400768	225	*	186	Distal Intergenic	6	93949740	94129300	179561	2	2045	uc003poe.3	728532	ENSG00000135333	EPHA7	EPH receptor A7
731	chr6	93889879	93890193	315	*	477	Distal Intergenic	6	93949740	94129300	179561	2	2045	uc003poe.3	239107	ENSG00000135333	EPHA7	EPH receptor A7
732	chr6	95969413	95969795	383	*	525	Distal Intergenic	6	96025373	96035254	9882	1	79694	uc003pon.3	-55578	ENSG00000172469	MANEA	mannosidase endo-alpha
733	chr6	104581899	104582110	212	*	174	Distal Intergenic	6	105175968	105233194	57227	2	57531	uc010kcx.1	651084	ENSG00000085382	HACE1	HECT domain and ankyrin repeat containing E3 ubiquitin protein ligase 1
734	chr6	104747982	104748535	554	*	1154	Distal Intergenic	6	105175968	105233194	57227	2	57531	uc010kcx.1	484659	ENSG00000085382	HACE1	HECT domain and ankyrin repeat containing E3 ubiquitin protein ligase 1
735	chr6	107929119	107929269	151	*	61	Intron (uc003prx.3/55084, intron 5 of 6)	6	107811317	107982513	171197	1	55084	uc003prx.3	117802	ENSG00000112320	SOBP	sine oculis binding protein homolog
736	chr6	108149041	108149288	248	*	237	Distal Intergenic	6	108040159	108145521	105363	2	256380	uc011eam.1	-3520	ENSG00000146285	SCML4	Scm polycomb group protein like 4
737	chr6	110868953	110869179	227	*	146	Distal Intergenic	6	110776632	110797844	21213	2	85413	uc003pug.3	-71109	ENSG00000004809	SLC22A16	solute carrier family 22 member 16
738	chr6	113863556	113863771	216	*	138	Distal Intergenic	6	114178527	114184652	6126	1	4082	uc003pvy.4	-314756	ENSG00000277443	MARCKS	myristoylated alanine rich protein kinase C substrate
739	chr6	114398760	114399030	271	*	418	Intron (uc003pwf.3/uc003pwf.3, intron 4 of 9)	6	114376750	114384041	7292	2	222537	uc003pwg.4	-14719	ENSG00000249853	HS3ST5	heparan sulfate-glucosamine 3-sulfotransferase 5
740	chr6	118184174	118184774	601	*	2301	Distal Intergenic	6	118228689	118638839	410151	1	222553	uc003pxx.4	-43915	ENSG00000196376	SLC35F1	solute carrier family 35 member F1
741	chr6	118452091	118452273	183	*	138	Intron (uc003pxx.4/222553, intron 1 of 7)	6	118228689	118638839	410151	1	222553	uc003pxx.4	223402	ENSG00000196376	SLC35F1	solute carrier family 35 member F1
742	chr6	120139550	120139867	318	*	844	Distal Intergenic	6	119773712	119812467	38756	2	285762	uc003pyn.3	-327083	NA	LOC285762	uncharacterized LOC285762
743	chr6	120362195	120362504	310	*	224	Distal Intergenic	6	119773712	119812467	38756	2	285762	uc003pyn.3	-549728	NA	LOC285762	uncharacterized LOC285762
744	chr6	120532715	120533277	563	*	290	Distal Intergenic	6	119773712	119812467	38756	2	285762	uc003pyn.3	-720248	NA	LOC285762	uncharacterized LOC285762
745	chr6	121642011	121642270	260	*	304	Intron (uc003pyo.1/221322, intron 2 of 31)	6	121400627	121655644	255018	2	221322	uc003pyo.1	13374	ENSG00000146350	TBC1D32	TBC1 domain family member 32
746	chr6	122128051	122128314	264	*	162	Distal Intergenic	6	121756745	121770873	14129	1	2697	uc003pyr.3	371306	ENSG00000152661	GJA1	gap junction protein alpha 1
747	chr6	127978295	127978453	159	*	82	Distal Intergenic	6	127898319	127912963	14645	1	352999	uc003qbh.4	79976	ENSG00000184530	C6orf58	chromosome 6 open reading frame 58
748	chr6	139433050	139433258	209	*	85	Distal Intergenic	6	139456249	139501946	45698	1	51696	uc003qin.3	-22991	ENSG00000112406	HECA	hdc homolog, cell cycle regulator
749	chr6	140700504	140700758	255	*	93	Distal Intergenic	6	140526389	140526463	75	1	100500879	uc021zgd.1	174115	ENSG00000263514	MIR3668	microRNA 3668
750	chr6	141911120	141911442	323	*	589	Intron (uc003qit.1/uc003qit.1, intron 4 of 4)	6	142396745	142409936	13192	2	4829	uc003qiu.3	498494	ENSG00000135577	NMBR	neuromedin B receptor
751	chr6	145979210	145979431	222	*	115	Intron (uc003qku.3/7957, intron 1 of 2)	6	145946440	145992467	46028	2	7957	uc003qku.3	13036	ENSG00000112425	EPM2A	EPM2A glucan phosphatase, laforin
752	chr6	147768534	147769161	628	*	1500	Distal Intergenic	6	147829828	147891157	61330	1	389432	uc003qmc.2	-60667	ENSG00000203727	SAMD5	sterile alpha motif domain containing 5
753	chr6	158981542	158981759	218	*	408	Intron (uc010kjr.1/57583, intron 1 of 12)	6	158991051	159010792	19742	1	57583	uc003qri.1	-9292	ENSG00000146433	TMEM181	transmembrane protein 181
754	chr6	162320328	162321032	705	*	2758	Intron (uc003qtv.4/5071, intron 4 of 6)	6	161768590	162258053	489464	2	5071	uc011egf.2	-62275	ENSG00000185345	PRKN	parkin RBR E3 ubiquitin protein ligase
755	chr6	164874091	164874325	235	*	186	Distal Intergenic	6	165695129	165722342	27214	2	168090	uc011egi.1	848017	ENSG00000112539	C6orf118	chromosome 6 open reading frame 118
756	chr6	165647453	165647632	180	*	97	Distal Intergenic	6	165695129	165722342	27214	2	168090	uc011egi.1	74710	ENSG00000112539	C6orf118	chromosome 6 open reading frame 118
757	chr6	166527653	166527889	237	*	275	Distal Intergenic	6	166571146	166581365	10220	2	6862	uc003qut.2	53476	ENSG00000164458	TBXT	T-box transcription factor T
758	chr7	3122453	3122723	271	*	191	Distal Intergenic	7	2945710	3083509	137800	2	84433	uc003smv.3	-38944	ENSG00000198286	CARD11	caspase recruitment domain family member 11
759	chr7	4006917	4007267	351	*	709	Exon (uc003smx.3/221935, exon 10 of 45)	7	4050598	4308631	258034	1	221935	uc010kso.3	-43331	ENSG00000146555	SDK1	sidekick cell adhesion molecule 1
760	chr7	7379710	7379956	247	*	162	Distal Intergenic	7	7470850	7477093	6244	2	340267	uc003sre.1	97137	ENSG00000215018	COL28A1	collagen type XXVIII alpha 1 chain
761	chr7	8748707	8748971	265	*	492	Intron (uc003srv.3/30010, intron 2 of 2)	7	8473585	8792593	319009	1	30010	uc011jxh.2	275122	ENSG00000122584	NXPH1	neurexophilin 1
762	chr7	9716841	9717206	366	*	894	Distal Intergenic	7	9673900	9675447	1548	1	168741	uc003srw.1	42941	NA	PER3P1	PER3 pseudogene 1
763	chr7	10535595	10535869	275	*	230	Distal Intergenic	7	10971580	10979813	8234	2	4697	uc003srx.2	443944	ENSG00000189043	NDUFA4	NDUFA4 mitochondrial complex associated
764	chr7	11864723	11864955	233	*	174	Intron (uc021zzn.1/221981, intron 1 of 26)	7	11410062	11871824	461763	2	221981	uc021zzn.1	6869	ENSG00000005108	THSD7A	thrombospondin type 1 domain containing 7A
765	chr7	12775023	12775792	770	*	434	Distal Intergenic	7	12726911	12730558	3648	1	10124	uc021zzq.1	48112	ENSG00000122644	ARL4A	ARF like GTPase 4A
766	chr7	13411501	13411741	241	*	360	Distal Intergenic	7	13945823	14025145	79323	2	2115	uc010ktv.3	613404	ENSG00000006468	ETV1	ETS variant transcription factor 1
767	chr7	14415055	14415869	815	*	2635	Intron (uc003ssz.3/1607, intron 20 of 24)	7	13930856	14031050	100195	2	2115	uc022aad.1	-384005	ENSG00000006468	ETV1	ETS variant transcription factor 1
768	chr7	18400866	18401324	459	*	1463	Intron (uc011jya.2/9734, intron 2 of 12)	7	18330045	18869015	538971	1	9734	uc003sua.1	70821	ENSG00000048052	HDAC9	histone deacetylase 9
769	chr7	19653221	19653577	357	*	553	Distal Intergenic	7	19744981	19745059	79	2	100422967	uc022aai.1	91482	ENSG00000265932	MIR3146	microRNA 3146
770	chr7	23668916	23669124	209	*	76	Intron (uc003swl.3/90693, intron 3 of 3)	7	23637780	23684327	46548	1	90693	uc003swn.3	31136	ENSG00000169193	CCDC126	coiled-coil domain containing 126
771	chr7	24328095	24328458	364	*	877	Intron (uc003sww.2/4852, intron 2 of 3)	7	24323807	24331484	7678	1	4852	uc003sww.2	4288	ENSG00000122585	NPY	neuropeptide Y
772	chr7	25253674	25254164	491	*	1599	Distal Intergenic	7	25264191	25268105	3915	2	64111	uc003sxo.3	13941	ENSG00000105954	NPVF	neuropeptide VF precursor
773	chr7	27355005	27355280	276	*	277	Distal Intergenic	7	27282319	27286192	3874	1	2128	uc011jzn.1	72686	ENSG00000106038	EVX1	even-skipped homeobox 1
774	chr7	29187060	29187465	406	*	909	Promoter (<=1kb)	7	29186200	29553944	367745	1	1124	uc011jzs.2	860	ENSG00000106069	CHN2	chimerin 2
775	chr7	30377395	30377618	224	*	214	Intron (uc003tat.3/223082, intron 2 of 4)	7	30409666	30412410	2745	1	222161	uc003tau.3	-32048	NA	DKFZP586I1420	uncharacterized protein DKFZp586I1420
776	chr7	32492469	32492751	283	*	315	Distal Intergenic	7	32496510	32498106	1597	2	100130673	uc022abk.1	5355	NA	LOC100130673	phosphoribosyl pyrophosphate synthetase 2 pseudogene
777	chr7	39172541	39172823	283	*	263	Intron (uc003thb.2/11281, intron 3 of 10)	7	39052681	39413307	360627	1	11281	uc010kxo.3	119860	ENSG00000106536	POU6F2	POU class 6 homeobox 2
778	chr7	39401556	39401786	231	*	138	Intron (uc003thb.2/11281, intron 6 of 10)	7	39444198	39445945	1748	2	100861520	uc031sxa.1	44159	ENSG00000224122	POU6F2-AS1	POU6F2 antisense RNA 1
779	chr7	39931445	39931873	429	*	668	Distal Intergenic	7	39989959	40136733	146775	1	8621	uc003thh.4	-58086	ENSG00000065883	CDK13	cyclin dependent kinase 13
780	chr7	43691915	43692528	614	*	2400	Intron (uc003tij.4/55744, intron 1 of 8)	7	43622692	43666978	44287	1	9263	uc003tih.3	69223	ENSG00000164543	STK17A	serine/threonine kinase 17a
781	chr7	43760219	43760503	285	*	371	Intron (uc003tij.4/55744, intron 1 of 8)	7	43648055	43769140	121086	2	55744	uc003tij.4	8637	ENSG00000106603	COA1	cytochrome c oxidase assembly factor 1
782	chr7	46372295	46372574	280	*	140	Distal Intergenic	7	45951844	45960871	9028	2	3486	uc003tnt.3	-411424	ENSG00000146674	IGFBP3	insulin like growth factor binding protein 3
783	chr7	46800872	46801325	454	*	1631	Distal Intergenic	7	47314752	47409218	94467	2	64759	uc022acn.1	607893	ENSG00000136205	TNS3	tensin 3
784	chr7	49061225	49061405	181	*	142	Distal Intergenic	7	48964157	48967049	2893	1	168448	uc010kyv.1	97068	ENSG00000218305	CDC14C	cell division cycle 14C
785	chr7	51822424	51822628	205	*	153	Distal Intergenic	7	51138526	51384515	245990	2	23242	uc003tpt.3	-437909	ENSG00000106078	COBL	cordon-bleu WH2 repeat protein
786	chr7	53537186	53537853	668	*	1745	Distal Intergenic	7	53723202	53879624	156423	2	401337	uc022adj.1	341771	ENSG00000205628	LINC01446	long intergenic non-protein coding RNA 1446
787	chr7	55273399	55274082	684	*	1967	3' UTR	7	55247443	55256642	9200	2	100507500	uc003tqo.4	-16757	ENSG00000224057	EGFR-AS1	EGFR antisense RNA 1
788	chr7	66434953	66435422	470	*	581	Distal Intergenic	7	66452690	66460588	7899	2	51119	uc003tvm.1	25166	ENSG00000126524	SBDS	SBDS ribosome maturation factor
789	chr7	78584746	78585055	310	*	233	Intron (uc003ugx.3/9863, intron 2 of 21)	7	78638304	78641593	3290	1	100874021	uc031syd.1	-53249	ENSG00000226978	MAGI2-AS2	MAGI2 antisense RNA 2
790	chr7	80800410	80800866	457	*	2172	Distal Intergenic	7	80371854	80551675	179822	2	10512	uc011kgw.2	-248735	ENSG00000075223	SEMA3C	semaphorin 3C
791	chr7	81182404	81182850	447	*	72	Distal Intergenic	7	81331444	81399452	68009	2	3082	uc003uhl.3	216602	ENSG00000019991	HGF	hepatocyte growth factor
792	chr7	81612529	81613103	575	*	150	Exon (uc003uhr.1/781, exon 23 of 39)	7	81579418	81600405	20988	2	781	uc011kgy.1	-12124	ENSG00000153956	CACNA2D1	calcium voltage-gated channel auxiliary subunit alpha2delta 1
793	chr7	82440320	82440526	207	*	72	Intron (uc003uhx.2/27445, intron 20 of 24)	7	82449796	82508778	58983	2	27445	uc003uht.1	68252	ENSG00000186472	PCLO	piccolo presynaptic cytomatrix protein
794	chr7	84393432	84393585	154	*	93	Distal Intergenic	7	84624872	84671255	46384	2	223117	uc003uib.3	277670	ENSG00000153993	SEMA3D	semaphorin 3D
795	chr7	85894670	85895023	354	*	477	Distal Intergenic	7	86273230	86494192	220963	1	2913	uc003uid.3	-378207	ENSG00000198822	GRM3	glutamate metabotropic receptor 3
796	chr7	89179057	89179297	241	*	191	Distal Intergenic	7	89748714	89754914	6201	1	442523	uc003ujw.1	-569417	ENSG00000291119	DPY19L2P4	DPY19L2 pseudogene 4
797	chr7	91226216	91226893	678	*	244	Distal Intergenic	7	91431460	91510016	78557	2	7978	uc010let.1	283123	ENSG00000127989	MTERF1	mitochondrial transcription termination factor 1
798	chr7	95109306	95109722	417	*	777	Distal Intergenic	7	95115213	95158113	42901	1	51666	uc003unx.3	-5491	ENSG00000005981	ASB4	ankyrin repeat and SOCS box containing 4
799	chr7	104966273	104966621	349	*	495	Intron (uc003vcv.4/6733, intron 2 of 15)	7	104756821	104939226	182406	2	6733	uc003vcu.4	-27047	ENSG00000135250	SRPK2	SRSF protein kinase 2
800	chr7	105137599	105137884	286	*	418	Intron (uc010lji.3/54517, intron 4 of 15)	7	105096960	105148967	52008	2	54517	uc010lji.3	11083	ENSG00000091127	PUS7	pseudouridine synthase 7
801	chr7	105267196	105267498	303	*	367	Promoter (2-3kb)	7	105253921	105264714	10794	2	222255	uc003vdg.4	-2482	ENSG00000146776	ATXN7L1	ataxin 7 like 1
802	chr7	106204060	106204517	458	*	945	Intron (uc003vds.3/uc003vds.3, intron 3 of 4)	7	106297211	106301634	4424	2	168455	uc003vdt.3	97117	ENSG00000253276	CCDC71L	coiled-coil domain containing 71 like
803	chr7	109179963	109180178	216	*	199	Distal Intergenic	7	109599284	109600270	987	2	442720	uc003vfp.1	420092	ENSG00000237064	EIF3IP1	eukaryotic translation initiation factor 3 subunit I pseudogene 1
804	chr7	114271503	114271860	358	*	427	Promoter (2-3kb)	7	114268595	114333827	65233	1	93986	uc010ljz.2	2908	ENSG00000128573	FOXP2	forkhead box P2
805	chr7	115666307	115666682	376	*	492	Intron (uc003vhj.2/22797, intron 1 of 7)	7	115575202	115670867	95666	2	22797	uc003vhj.2	4185	ENSG00000105967	TFEC	transcription factor EC
806	chr7	116118491	116118851	361	*	761	Intron (uc003vhv.2/858, intron 8 of 10)	7	116139655	116148595	8941	1	858	uc003vid.3	-20804	ENSG00000105971	CAV2	caveolin 2
807	chr7	117965235	117965481	247	*	162	Distal Intergenic	7	117864712	117882784	18073	1	56311	uc003vji.3	100523	ENSG00000106013	ANKRD7	ankyrin repeat domain 7
808	chr7	120469632	120469917	286	*	600	Intron (uc003vjk.3/23554, intron 4 of 7)	7	120427374	120454214	26841	2	23554	uc010lkj.3	-15418	ENSG00000106025	TSPAN12	tetraspanin 12
809	chr7	121460930	121461226	297	*	186	Distal Intergenic	7	121513159	121702090	188932	1	5803	uc003vjy.3	-51933	ENSG00000106278	PTPRZ1	protein tyrosine phosphatase receptor type Z1
810	chr7	139942046	139942233	188	*	101	Distal Intergenic	7	139877061	139879440	2380	1	100134229	uc011kqy.2	64985	ENSG00000260231	KDM7A-DT	KDM7A divergent transcript
811	chr7	142214086	142214347	262	*	318	Intron (uc011krr.1/uc011krr.1, intron 2 of 2)	7	142374131	142375525	1395	1	100463482	uc003vzz.2	-159784	NA	MTRNR2L6	MT-RNR2 like 6 (pseudogene)
812	chr7	147108864	147109054	191	*	186	Intron (uc003weu.2/26047, intron 10 of 23)	7	147075109	147075213	105	2	100313895	uc022aop.1	-33651	ENSG00000221442	MIR548F4	microRNA 548f-4
813	chr7	148718707	148718931	225	*	271	Intron (uc003wff.2/9601, intron 1 of 9)	7	148700154	148725782	25629	2	9601	uc003wff.2	6851	ENSG00000155660	PDIA4	protein disulfide isomerase family A member 4
814	chr7	151734559	151734748	190	*	61	Intron (uc010lqg.1/63917, intron 1 of 11)	7	151722778	151819427	96650	1	63917	uc011kvm.1	11781	ENSG00000178234	GALNT11	polypeptide N-acetylgalactosaminyltransferase 11
815	chr7	159085245	159085687	443	*	151	Distal Intergenic	7	158827217	158937649	110433	2	7434	uc010lqy.3	-147596	ENSG00000106018	VIPR2	vasoactive intestinal peptide receptor 2
816	chr8	340441	340721	281	*	368	Distal Intergenic	8	356808	419875	63068	1	26260	uc003wox.3	-16087	ENSG00000147364	FBXO25	F-box protein 25
817	chr8	8562003	8562216	214	*	128	Promoter (2-3kb)	8	8559666	8561617	1952	1	137075	uc003wsi.3	2337	ENSG00000253958	CLDN23	claudin 23
818	chr8	9499535	9499755	221	*	162	Intron (uc011kwv.1/8658, intron 3 of 10)	8	9432558	9639856	207299	1	8658	uc011kww.2	66977	ENSG00000173273	TNKS	tankyrase
819	chr8	17618297	17618448	152	*	72	Intron (uc003wxv.3/57509, intron 1 of 14)	8	17501303	17613470	112168	2	57509	uc010lsy.3	-4827	ENSG00000129422	MTUS1	microtubule associated scaffold protein 1
820	chr8	17998857	17999255	399	*	522	Distal Intergenic	8	18027971	18081198	53228	1	9	uc010ltd.3	-28716	ENSG00000171428	NAT1	N-acetyltransferase 1
821	chr8	18604935	18605417	483	*	1031	Intron (uc003wyy.3/23362, intron 6 of 12)	8	18384813	18666405	281593	2	23362	uc003wyy.3	60988	ENSG00000156011	PSD3	pleckstrin and Sec7 domain containing 3
822	chr8	22298636	22299021	386	*	1078	Promoter (<=1kb)	8	22298483	22398657	100175	1	5533	uc011kzi.2	153	ENSG00000120910	PPP3CC	protein phosphatase 3 catalytic subunit gamma
823	chr8	23435929	23436295	367	*	439	Distal Intergenic	8	23424564	23430063	5500	1	51312	uc003xdq.3	11365	ENSG00000147454	SLC25A37	solute carrier family 25 member 37
824	chr8	25012945	25013301	357	*	1031	Distal Intergenic	8	25042287	25162809	120523	1	80005	uc003xef.3	-28986	ENSG00000147459	DOCK5	dedicator of cytokinesis 5
825	chr8	25551733	25552061	329	*	213	Intron (uc003xek.3/5520, intron 7 of 10)	8	25699246	25745488	46243	2	64641	uc010lug.2	193427	ENSG00000221818	EBF2	EBF transcription factor 2
826	chr8	29858354	29858656	303	*	617	Distal Intergenic	8	29814788	29814864	77	2	100422876	uc022atl.1	-43490	ENSG00000264788	MIR3148	microRNA 3148
827	chr8	31096498	31096725	228	*	244	Distal Intergenic	8	30945160	31031277	86118	1	7486	uc010lvk.3	151338	ENSG00000165392	WRN	WRN RecQ like helicase
828	chr8	31646634	31647306	673	*	2492	Intron (uc022ats.1/3084, intron 1 of 10)	8	31497268	32600770	1103503	1	3084	uc003xip.3	149366	ENSG00000157168	NRG1	neuregulin 1
829	chr8	32657972	32658235	264	*	224	Distal Intergenic	8	32585467	32622558	37092	1	3084	uc003xja.2	72505	ENSG00000157168	NRG1	neuregulin 1
830	chr8	36148262	36148548	287	*	318	Distal Intergenic	8	36641842	36790550	148709	1	157855	uc003xjw.2	-493294	ENSG00000215262	KCNU1	potassium calcium-activated channel subfamily U member 1
831	chr8	37185854	37186070	217	*	220	Distal Intergenic	8	37553301	37556396	3096	1	80139	uc003xjy.1	-367231	ENSG00000183779	ZNF703	zinc finger protein 703
832	chr8	47036596	47036861	266	*	470	Distal Intergenic	8	47752508	47765991	13484	1	497634	uc010lxr.1	-715647	ENSG00000253314	LINC00293	long intergenic non-protein coding RNA 293
833	chr8	49526580	49526991	412	*	663	Distal Intergenic	8	49623351	49647870	24520	2	79645	uc003xqn.3	120879	ENSG00000034239	CLXN	calaxin
834	chr8	50934899	50935171	273	*	52	Intron (uc010lxy.1/54212, intron 2 of 19)	8	50824597	51705427	880831	1	54212	uc010lxz.1	110302	ENSG00000147481	SNTG1	syntrophin gamma 1
835	chr8	55239433	55239679	247	*	141	Distal Intergenic	8	55370495	55373456	2962	1	64321	uc003xsb.4	-130816	ENSG00000164736	SOX17	SRY-box transcription factor 17
836	chr8	55948317	55948738	422	*	894	Distal Intergenic	8	56015017	56438710	423694	1	114786	uc003xsf.3	-66279	ENSG00000206579	XKR4	XK related 4
837	chr8	65363327	65363848	522	*	2192	Distal Intergenic	8	65291706	65291814	109	1	406908	uc003xvf.3	71621	ENSG00000207816	MIR124-2	microRNA 124-2
838	chr8	65762898	65763198	301	*	224	Distal Intergenic	8	65508529	65711348	202820	2	9420	uc003xvj.2	-51550	ENSG00000172817	CYP7B1	cytochrome P450 family 7 subfamily B member 1
839	chr8	69271833	69272160	328	*	175	Intron (uc010lyx.2/116328, intron 1 of 2)	8	69215703	69243726	28024	2	286189	uc003xxx.4	-28107	ENSG00000248801	C8orf34-AS1	C8orf34 antisense RNA 1
840	chr8	70749761	70749921	161	*	131	Promoter (2-3kb)	8	70584568	70747299	162732	2	81796	uc003xyl.3	-2462	ENSG00000137571	SLCO5A1	solute carrier organic anion transporter family member 5A1
841	chr8	71969686	71970180	495	*	1300	Distal Intergenic	8	72109668	72268979	159312	2	2138	uc003xyr.4	298799	ENSG00000104313	EYA1	EYA transcriptional coactivator and phosphatase 1
842	chr8	72740392	72740836	445	*	1287	Distal Intergenic	8	72755358	72968547	213190	1	100132891	uc011lff.2	-14522	ENSG00000235531	MSC-AS1	MSC antisense RNA 1
843	chr8	77452103	77452510	408	*	885	Distal Intergenic	8	77593515	77620493	26979	1	79776	uc003yat.1	-141005	ENSG00000091656	ZFHX4	zinc finger homeobox 4
844	chr8	79969058	79969295	238	*	186	Distal Intergenic	8	79645288	79717758	72471	2	3574	uc003ybi.3	-251300	ENSG00000104432	IL7	interleukin 7
845	chr8	80763264	80763544	281	*	201	Intron (uc003ybn.3/uc003ybn.3, intron 2 of 5)	8	80676245	80680098	3854	2	23462	uc003ybm.3	-83166	ENSG00000164683	HEY1	hes related family bHLH transcription factor with YRPW motif 1
846	chr8	81908969	81909275	307	*	188	Intron (uc003ybz.3/55824, intron 3 of 8)	8	81880046	82024303	144258	2	55824	uc003ybz.3	115028	ENSG00000076641	PAG1	phosphoprotein membrane anchor with glycosphingolipid microdomains 1
847	chr8	85180004	85180332	329	*	507	Intron (uc003ycq.4/138046, intron 1 of 9)	8	85097100	85834078	736979	1	138046	uc003yct.4	82904	ENSG00000184672	RALYL	RALY RNA binding protein like
848	chr8	85473298	85473528	231	*	186	Intron (uc003ycq.4/138046, intron 3 of 9)	8	85618162	85834078	215917	1	138046	uc003ycu.4	-144634	ENSG00000184672	RALYL	RALY RNA binding protein like
849	chr8	88279814	88280071	258	*	492	Intron (uc003ydy.2/168975, intron 6 of 10)	8	87878676	88394955	516280	1	168975	uc003ydy.2	401138	ENSG00000176571	CNBD1	cyclic nucleotide binding domain containing 1
850	chr8	89650538	89650788	251	*	224	Distal Intergenic	8	89049460	89339717	290258	2	4325	uc003yeb.4	-310821	ENSG00000156103	MMP16	matrix metallopeptidase 16
851	chr8	93509606	93509832	227	*	104	Distal Intergenic	8	93725190	93798288	73099	2	441369	uc031tbr.1	288456	ENSG00000248858	FLJ46284	uncharacterized LOC441369
852	chr8	93834567	93834816	250	*	389	Distal Intergenic	8	93725190	93798288	73099	2	441369	uc031tbr.1	-36279	ENSG00000248858	FLJ46284	uncharacterized LOC441369
853	chr8	95323805	95324034	230	*	82	Distal Intergenic	8	95261485	95274547	13063	2	2669	uc003ygj.3	-49258	ENSG00000164949	GEM	GTP binding protein overexpressed in skeletal muscle
854	chr8	101203886	101204322	437	*	1328	Intron (uc003yjg.1/6674, intron 9 of 9)	8	101170563	101254132	83570	1	6674	uc003yji.2	33323	ENSG00000104450	SPAG1	sperm associated antigen 1
855	chr8	102247813	102248119	307	*	250	Distal Intergenic	8	102209266	102218292	9027	2	51123	uc031tbv.1	-29521	ENSG00000120963	ZNF706	zinc finger protein 706
856	chr8	102866301	102866564	264	*	447	Intron (uc003ykf.3/83988, intron 4 of 7)	8	102698770	102803439	104670	2	83988	uc003yke.3	-62862	ENSG00000104490	NCALD	neurocalcin delta
857	chr8	104595369	104595821	453	*	963	Intron (uc003ylp.3/9699, intron 1 of 23)	8	104512976	105266656	753681	1	9699	uc003ylp.3	82393	ENSG00000176406	RIMS2	regulating synaptic membrane exocytosis 2
858	chr8	105014549	105014960	412	*	263	Intron (uc003ylp.3/9699, intron 17 of 23)	8	104927723	104934236	6514	1	9699	uc003ylv.1	86826	ENSG00000176406	RIMS2	regulating synaptic membrane exocytosis 2
859	chr8	105256162	105256507	346	*	162	Intron (uc003ylp.3/9699, intron 19 of 23)	8	105352024	105368917	16894	1	81501	uc003ylx.2	-95517	ENSG00000164935	DCSTAMP	dendrocyte expressed seven transmembrane protein
860	chr8	105582467	105582742	276	*	263	Intron (uc003yma.3/29967, intron 1 of 6)	8	105501459	105601252	99794	2	29967	uc003yma.3	18510	ENSG00000147650	LRP12	LDL receptor related protein 12
861	chr8	107357447	107357763	317	*	127	Intron (uc003ymf.3/55074, intron 1 of 15)	8	107282406	107764921	482516	1	55074	uc022azp.1	75041	ENSG00000164830	OXR1	oxidation resistance 1
862	chr8	107670108	107670288	181	*	170	Promoter (<=1kb)	8	107670119	107719373	49255	1	55074	uc003ymi.1	0	ENSG00000164830	OXR1	oxidation resistance 1
863	chr8	108298972	108299260	289	*	403	Intron (uc011lhv.2/284, intron 5 of 7)	8	108296233	108334356	38124	2	284	uc003ymp.4	35096	ENSG00000154188	ANGPT1	angiopoietin 1
864	chr8	109714140	109714302	163	*	93	Intron (uc003ymx.3/157753, intron 1 of 3)	8	109619079	109799770	180692	2	157753	uc003ymx.3	85468	ENSG00000164841	TMEM74	transmembrane protein 74
865	chr8	110346754	110346941	188	*	142	Promoter (<=1kb)	8	110346552	110358189	11638	1	56943	uc022azu.1	202	ENSG00000120533	ENY2	ENY2 transcription and export complex 2 subunit
866	chr8	113701757	113702369	613	*	2074	Promoter (<=1kb)	8	113235159	113702279	467121	2	114788	uc003yns.3	0	ENSG00000164796	CSMD3	CUB and Sushi multiple domains 3
867	chr8	113791031	113791214	184	*	93	Intron (uc003ynt.3/114788, intron 14 of 71)	8	113235159	113702279	467121	2	114788	uc003yns.3	-88752	ENSG00000164796	CSMD3	CUB and Sushi multiple domains 3
868	chr8	114197049	114197471	423	*	1745	Intron (uc003ynt.3/114788, intron 4 of 71)	8	113235159	114389382	1154224	2	114788	uc003ynt.3	191911	ENSG00000164796	CSMD3	CUB and Sushi multiple domains 3
869	chr8	114857227	114857653	427	*	477	Distal Intergenic	8	114321447	114449242	127796	2	114788	uc003ynx.4	-407985	ENSG00000164796	CSMD3	CUB and Sushi multiple domains 3
870	chr8	116389555	116389783	229	*	90	Distal Intergenic	8	116420724	116680234	259511	2	7227	uc011lhy.2	290451	ENSG00000104447	TRPS1	transcriptional repressor GATA binding 1
871	chr8	117184848	117185200	353	*	761	Intron (uc031tcc.1/100859921, intron 4 of 13)	8	116962736	117337297	374562	2	100859921	uc031tcc.1	152097	ENSG00000249917	LINC00536	long intergenic non-protein coding RNA 536
872	chr8	125562229	125562542	314	*	538	Intron (uc011lim.1/4715, intron 3 of 3)	8	125563028	125568813	5786	2	9788	uc003yrh.2	6271	ENSG00000170873	MTSS1	MTSS I-BAR domain containing 1
873	chr8	126156241	126156521	281	*	233	Intron (uc003yrw.2/286053, intron 3 of 7)	8	126104083	126379367	275285	1	286053	uc003yrw.2	52158	ENSG00000156831	NSMCE2	NSE2 (MMS21) homolog, SMC5-SMC6 complex SUMO ligase
874	chr8	126304945	126305258	314	*	176	Intron (uc003yrw.2/286053, intron 5 of 7)	8	126442563	126450644	8082	1	10221	uc003yrx.3	-137305	ENSG00000173334	TRIB1	tribbles pseudokinase 1
875	chr8	129564949	129565203	255	*	432	Distal Intergenic	8	129162362	129162434	73	1	100302281	uc022bbk.1	402587	ENSG00000221261	MIR1208	microRNA 1208
876	chr8	130308852	130309121	270	*	332	Distal Intergenic	8	130228713	130253486	24774	2	728724	uc003ysp.2	-55366	ENSG00000229140	LINC00977	long intergenic non-protein coding RNA 977
877	chr8	132304353	132304555	203	*	162	Distal Intergenic	8	131792547	132052835	260289	2	114	uc010mds.3	-251518	ENSG00000155897	ADCY8	adenylate cyclase 8
878	chr9	5186324	5186768	445	*	569	Promoter (<=1kb)	9	5163863	5185618	21756	2	11172	uc003zix.3	-706	ENSG00000120210	INSL6	insulin like 6
879	chr9	5941684	5942009	326	*	492	Intron (uc010mht.3/158358, intron 1 of 3)	9	5919008	5954095	35088	2	158358	uc010mht.3	12086	ENSG00000183354	BRD10	bromodomain containing 10
880	chr9	6578736	6579692	957	*	2096	Intron (uc003zkc.3/2731, intron 15 of 24)	9	6532464	6645692	113229	2	2731	uc003zkc.3	66000	ENSG00000178445	GLDC	glycine decarboxylase
881	chr9	6722090	6722557	468	*	1055	Promoter (1-2kb)	9	6720863	7077264	356402	1	23081	uc010mhu.2	1227	ENSG00000107077	KDM4C	lysine demethylase 4C
882	chr9	7843562	7844212	651	*	304	Distal Intergenic	9	7796491	7799799	3309	2	90871	uc003zkj.3	-43763	ENSG00000137038	DMAC1	distal membrane arm assembly component 1
883	chr9	13764398	13764741	344	*	332	Distal Intergenic	9	13927970	13945606	17637	1	100113404	uc022bdn.1	-163229	ENSG00000205636	LINC00583	long intergenic non-protein coding RNA 583
884	chr9	14537988	14538132	145	*	63	Distal Intergenic	9	14081842	14398982	317141	2	4781	uc022bdp.1	-139006	ENSG00000147862	NFIB	nuclear factor I B
885	chr9	17444377	17444817	441	*	600	Intron (uc003zmz.2/54875, intron 18 of 24)	9	17578953	17797122	218170	1	6456	uc003zna.3	-134136	ENSG00000107295	SH3GL2	SH3 domain containing GRB2 like 2, endophilin A1
886	chr9	21961940	21962370	431	*	1354	Intron (uc003zpi.1/4507, intron 4 of 4)	9	21967138	21967753	616	1	51198	uc011lnm.3	-4768	NA	CDKN2A-AS1	CDKN2A antisense RNA 1
887	chr9	22218899	22219174	276	*	492	Distal Intergenic	9	22113665	22121093	7429	1	100048912	uc010miz.3	105234	ENSG00000240498	CDKN2B-AS1	CDKN2B antisense RNA 1
888	chr9	28605607	28606223	617	*	945	Intron (uc003zqv.2/158038, intron 2 of 6)	9	27948084	28719303	771220	2	158038	uc003zqv.2	113080	ENSG00000174482	LINGO2	leucine rich repeat and Ig domain containing 2
889	chr9	29831765	29831991	227	*	127	Distal Intergenic	9	30388933	30408452	19520	2	401497	uc031tdk.1	576461	NA	LINC01242	long intergenic non-protein coding RNA 1242
890	chr9	39479671	39480043	373	*	224	Intron (uc004abo.4/653501, intron 1 of 4)	9	39443814	39464526	20713	2	653501	uc010mmh.3	-15145	NA	NA	NA
891	chr9	40807176	40807664	489	*	115	Intron (uc010mmm.2/26149, intron 1 of 6)	9	40771402	40792112	20711	2	26149	uc010mmn.1	-15064	ENSG00000274349	ZNF658	zinc finger protein 658
892	chr9	41624779	41625143	365	*	250	Distal Intergenic	9	41588833	41609544	20712	2	653501	uc010mmp.3	-15235	NA	NA	NA
893	chr9	43152026	43152379	354	*	224	Distal Intergenic	9	43140537	43145484	4948	2	642929	uc004acy.4	-6542	NA	LOC642929	general transcription factor II, i pseudogene
894	chr9	44137118	44137317	200	*	186	Distal Intergenic	9	43905604	43922473	16870	1	728577	uc004adb.3	231514	ENSG00000154529	CNTNAP3B	contactin associated protein family member 3B
895	chr9	71394439	71394720	282	*	444	Promoter (<=1kb)	9	71394964	71398609	3646	1	116224	uc004agw.1	-244	ENSG00000187866	PABIR1	PP2A Aalpha (PPP2R1A) and B55A (PPP2R2A) interacting phosphatase regulator 1
896	chr9	77392034	77392211	178	*	186	Promoter (<=1kb)	9	77337411	77391165	53755	2	140803	uc004ajj.1	-869	ENSG00000119121	TRPM6	transient receptor potential cation channel subfamily M member 6
897	chr9	84391335	84391772	438	*	244	Exon (uc004amd.3/uc004amd.3, exon 4 of 4)	9	84226684	84303596	76913	2	7088	uc011lss.1	-87739	ENSG00000196781	TLE1	TLE family member 1, transcriptional corepressor
898	chr9	85976213	85976519	307	*	346	Intron (uc004amr.1/257019, intron 3 of 14)	9	85857905	85946876	88972	2	257019	uc022biz.1	-29337	ENSG00000172159	FRMD3	FERM domain containing 3
899	chr9	86596401	86596627	227	*	356	Promoter (<=1kb)	9	86595702	86618987	23286	1	80010	uc004anp.4	699	ENSG00000178966	RMI1	RecQ mediated genome instability 1
900	chr9	86854639	86855018	380	*	477	Distal Intergenic	9	86890765	86955694	64930	2	64078	uc010mpz.3	100676	ENSG00000197506	SLC28A3	solute carrier family 28 member 3
901	chr9	99458055	99458415	361	*	1063	Distal Intergenic	9	99488103	99489749	1647	1	441455	uc011luo.1	-29688	NA	MKRN10P	makorin ring finger protein 10, pseudogene
902	chr9	102213600	102214151	552	*	1994	Distal Intergenic	9	102128681	102137539	8859	2	100996569	uc004baa.2	-76061	ENSG00000271086	NAMA	non-protein coding RNA, associated with MAP kinase pathway and growth arrest
903	chr9	106396633	106397008	376	*	794	Distal Intergenic	9	106856541	106885539	28999	1	10592	uc004bbu.1	-459533	ENSG00000136824	SMC2	structural maintenance of chromosomes 2
904	chr9	107664605	107664847	243	*	220	Intron (uc004bcl.3/19, intron 2 of 49)	9	107543284	107690527	147244	2	19	uc004bcl.3	25680	ENSG00000165029	ABCA1	ATP binding cassette subfamily A member 1
905	chr9	107984848	107985165	318	*	462	Distal Intergenic	9	108006929	108153682	146754	1	23446	uc004bcn.3	-21764	ENSG00000070214	SLC44A1	solute carrier family 44 member 1
906	chr9	118860665	118860924	260	*	584	Distal Intergenic	9	118916071	119164600	248530	1	5069	uc004bjn.3	-55147	ENSG00000182752	PAPPA	pappalysin 1
907	chr9	125278043	125278301	259	*	332	Distal Intergenic	9	125281420	125282361	942	1	26219	uc011lyw.2	-3119	ENSG00000239590	OR1J4	olfactory receptor family 1 subfamily J member 4
908	chr9	127053314	127053584	271	*	390	Promoter (<=1kb)	9	127054250	127114719	60470	1	10783	uc004boi.3	-666	ENSG00000119408	NEK6	NIMA related kinase 6
909	chr9	128488722	128488979	258	*	440	Distal Intergenic	9	128283749	128469513	185765	2	79109	uc004bqa.3	-19209	ENSG00000119487	MAPKAP1	MAPK associated protein 1
910	chr9	137617467	137617770	304	*	770	Intron (uc004cfe.4/1289, intron 4 of 65)	9	137533651	137736688	203038	1	1289	uc031tfl.1	83816	ENSG00000130635	COL5A1	collagen type V alpha 1 chain
911	chr9	140101518	140101823	306	*	660	Promoter (1-2kb)	9	140100119	140113813	13695	1	27158	uc011mes.2	1399	ENSG00000188566	NDOR1	NADPH dependent diflavin oxidoreductase 1
912	chrX	5250102	5250280	179	*	72	Distal Intergenic	23	5808083	6069812	261730	2	57502	uc004crp.3	819532	ENSG00000146938	NLGN4X	neuroligin 4 X-linked
913	chrX	9742568	9742816	249	*	374	Distal Intergenic	23	9693453	9734005	40553	2	4935	uc004cst.2	-8563	ENSG00000101850	GPR143	G protein-coupled receptor 143
914	chrX	30526613	30527180	568	*	844	Distal Intergenic	23	30576941	30596033	19093	2	80231	uc004dcg.2	68853	ENSG00000120280	TASL	TLR adaptor interacting with endolysosomal SLC15A4
915	chrX	65824061	65824327	267	*	290	Exon (uc004dwr.3/60401, exon 3 of 6)	23	65815482	65835872	20391	2	60401	uc004dwr.3	11545	ENSG00000131080	EDA2R	ectodysplasin A2 receptor
916	chrX	67000389	67000554	166	*	93	Distal Intergenic	23	66788683	66950461	161779	1	367	uc004dwv.2	211706	ENSG00000169083	AR	androgen receptor
917	chrX	74003593	74003884	292	*	304	Intron (uc004eby.3/340533, intron 1 of 3)	23	73952691	74145287	192597	2	340533	uc004eby.3	141403	ENSG00000050030	NEXMIF	neurite extension and migration factor
918	chrX	85634793	85634959	167	*	82	Intron (uc004eew.2/117154, intron 2 of 11)	23	85517971	86087605	569635	1	117154	uc011mra.1	116822	ENSG00000126733	DACH2	dachshund family transcription factor 2
919	chrX	86525518	86525771	254	*	360	Distal Intergenic	23	86772715	86924596	151882	1	56062	uc004efa.2	-246944	ENSG00000102271	KLHL4	kelch like family member 4
920	chrX	90785346	90785598	253	*	127	Distal Intergenic	23	90689597	90693583	3987	1	140886	uc004efg.3	95749	ENSG00000174740	PABPC5	poly(A) binding protein cytoplasmic 5
921	chrX	110346992	110347324	333	*	980	Promoter (<=1kb)	23	110346387	110464173	117787	1	5063	uc011mst.1	605	ENSG00000077264	PAK3	p21 (RAC1) activated kinase 3
922	chrX	118295663	118295882	220	*	224	Distal Intergenic	23	118212598	118284542	71945	2	57481	uc004era.4	-11121	ENSG00000250423	KIAA1210	KIAA1210
923	chrX	119689689	119689964	276	*	318	Intron (uc004esv.3/8450, intron 2 of 19)	23	119658446	119694817	36372	2	8450	uc004esv.3	4853	ENSG00000158290	CUL4B	cullin 4B
924	chrX	131651744	131651931	188	*	82	Distal Intergenic	23	131503343	131623996	120654	2	55796	uc004eww.3	-27748	ENSG00000076770	MBNL3	muscleblind like splicing regulator 3
925	chrX	143504542	143504869	328	*	744	Distal Intergenic	23	142967173	142968357	1185	1	389898	uc004fca.3	537369	ENSG00000276380	UBE2NL	ubiquitin conjugating enzyme E2 N like (gene/pseudogene)

## Sheet: C666-1_EBNA1_ChIP
seqnames	start	end	width	strand	V4	V5	V6	V7	V8	V9	V10	annotation	geneChr	geneStart	geneEnd	geneLength	geneStrand	geneId	transcriptId	distanceToTSS	ENSEMBL	SYMBOL	GENENAME
chr1	3058165	3058673	509	*	C666-1_peak_197	1792	.	37.8728	184.245	179.246	307	Intron (uc001akc.3/63976, intron 1 of 16)	1	3044539	3044599	61	1	100422968	uc021oez.1	13626	ENSG00000283572	MIR4251	microRNA 4251
chr1	10601712	10602154	443	*	C666-1_peak_199	1285	.	23.7542	133.357	128.59	209	Intron (uc001arm.1/5195, intron 2 of 3)	1	10588312	10690815	102504	1	5195	uc009vmw.3	13400	ENSG00000142655	PEX14	peroxisomal biogenesis factor 14
chr1	11079386	11079691	306	*	C666-1_peak_201	300	.	11.3815	34.237	30.0499	200	Intron (uc001art.3/23435, intron 4 of 5)	1	11072679	11085549	12871	1	23435	uc010oap.2	6707	ENSG00000120948	TARDBP	TAR DNA binding protein
chr1	20541370	20541760	391	*	C666-1_peak_206	716	.	22.3507	76.1788	71.6852	202	Distal Intergenic	1	20512578	20519942	7365	1	127733	uc001bdb.3	28792	ENSG00000162543	UBXN10	UBX domain protein 10
chr1	20543119	20543881	763	*	C666-1_peak_207	1812	.	40.4637	186.305	181.297	289	Distal Intergenic	1	20512578	20519942	7365	1	127733	uc001bdb.3	30541	ENSG00000162543	UBXN10	UBX domain protein 10
chr1	21023590	21023883	294	*	C666-1_peak_209	288	.	10.2343	33.0141	28.8402	176	Promoter (1-2kb)	1	20990507	21024981	34475	2	57576	uc009vpx.3	1098	ENSG00000117245	KIF17	kinesin family member 17
chr1	25721723	25722303	581	*	C666-1_peak_213	2825	.	33.1255	288.044	282.594	267	Intron (uc001bkf.3/6006, intron 3 of 9)	1	25688740	25747363	58624	2	6006	uc001bkf.3	25060	ENSG00000188672	RHCE	Rh blood group CcEe antigens
chr1	28832197	28832526	330	*	C666-1_peak_214	532	.	16.7913	57.5964	53.2178	180	Promoter (<=1kb)	1	28832455	28865708	33254	1	1104	uc001bqa.2	0	ENSG00000180198	RCC1	regulator of chromosome condensation 1
chr1	30569130	30569397	268	*	C666-1_peak_215	399	.	11.7492	44.2067	39.9313	135	Distal Intergenic	1	31191619	31199593	7975	1	100129196	uc001bsb.1	-622222	ENSG00000186056	MATN1-AS1	MATN1 antisense RNA 1
chr1	33214135	33214420	286	*	C666-1_peak_216	237	.	9.22368	27.8254	23.7096	124	Intron (uc001bvu.1/57648, intron 1 of 6)	1	33219687	33240571	20885	1	57648	uc010ohm.1	-5267	ENSG00000162522	NHSL3	NHS like 3
chr1	35699673	35699900	228	*	C666-1_peak_217	186	.	9.15174	22.653	18.6101	85	Distal Intergenic	1	35734568	35887545	152978	1	9202	uc001byt.3	-34668	ENSG00000146463	ZMYM4	zinc finger MYM-type containing 4
chr1	40371642	40372051	410	*	C666-1_peak_219	687	.	21.7495	73.2472	68.7698	213	Distal Intergenic	1	40365284	40367687	2404	2	4610	uc001cet.2	-3955	ENSG00000116990	MYCL	MYCL proto-oncogene, bHLH transcription factor
chr1	42348517	42349351	835	*	C666-1_peak_220	3180	.	53.6866	323.671	318.014	422	Intron (uc001cgz.4/59269, intron 1 of 8)	1	41972036	42384496	412461	2	59269	uc001cgz.4	35145	ENSG00000127124	HIVEP3	HIVEP zinc finger 3
chr1	42828958	42829182	225	*	C666-1_peak_222	361	.	12.7364	40.3561	36.1144	126	Distal Intergenic	1	42846468	42889900	43433	1	284716	uc001chi.2	-17286	ENSG00000177181	RIMKLA	ribosomal modification protein rimK like family member A
chr1	43534171	43534694	524	*	C666-1_peak_223	2406	.	46.5958	245.866	240.621	187	Distal Intergenic	1	43613594	43622067	8474	1	440585	uc009vwo.3	-78900	ENSG00000186973	CFAP144	cilia and flagella associated protein 144
chr1	44785755	44786185	431	*	C666-1_peak_224	1023	.	23.414	106.97	102.315	233	Intron (uc010okv.2/79033, intron 1 of 6)	1	44686742	44818597	131856	2	79033	uc010okv.2	32412	ENSG00000117419	ERI3	ERI1 exoribonuclease family member 3
chr1	44888887	44889490	604	*	C666-1_peak_225	147	.	8.18654	18.7354	14.768	257	Promoter (<=1kb)	1	44889496	45110466	220971	1	55182	uc010okx.1	-6	ENSG00000187147	RNF220	ring finger protein 220
chr1	46812982	46813330	349	*	C666-1_peak_226	149	.	6.16188	18.9508	14.9798	169	Intron (uc001cpr.2/387338, intron 3 of 5)	1	46807508	46830824	23317	1	387338	uc001cpt.2	5474	ENSG00000117481	NSUN4	NOP2/Sun RNA methyltransferase 4
chr1	50889644	50890031	388	*	C666-1_peak_229	244	.	10.7284	28.559	24.4372	249	Promoter (<=1kb)	1	50883223	50889119	5897	2	63950	uc010onb.2	-525	ENSG00000142700	DMRTA2	DMRT like family A2
chr1	53461818	53463013	1196	*	C666-1_peak_231	4769	.	92.3036	484.289	476.953	677	Intron (uc001cur.2/6342, intron 11 of 15)	1	53480562	53517282	36721	1	6342	uc010onq.1	-17549	ENSG00000116171	SCP2	sterol carrier protein 2
chr1	55216158	55216592	435	*	C666-1_peak_233	1394	.	31.0872	144.239	139.422	203	Distal Intergenic	1	55222571	55230226	7656	2	25973	uc001cxy.3	13634	ENSG00000162396	PARS2	prolyl-tRNA synthetase 2, mitochondrial
chr1	56309734	56310636	903	*	C666-1_peak_234	4980	.	96.6772	506.399	498.093	515	Distal Intergenic	1	55691314	55691396	83	1	100616272	uc021ony.1	618420	ENSG00000265822	MIR4422	microRNA 4422
chr1	63371175	63371592	418	*	C666-1_peak_239	827	.	24.8315	87.3532	82.7931	186	Distal Intergenic	1	63249777	63330941	81165	1	84938	uc001dau.3	121398	ENSG00000125703	ATG4C	autophagy related 4C cysteine peptidase
chr1	64213636	64214643	1008	*	C666-1_peak_240	272	.	11.9191	31.4282	27.2702	509	Distal Intergenic	1	64239690	64609052	369363	1	4919	uc001dbi.4	-25047	ENSG00000185483	ROR1	receptor tyrosine kinase like orphan receptor 1
chr1	65680785	65681707	923	*	C666-1_peak_241	3075	.	64.083	313.195	307.592	566	Intron (uc001dby.3/205, intron 3 of 5)	1	65720148	65858548	138401	1	9829	uc001dcc.1	-38441	ENSG00000116675	DNAJC6	DnaJ heat shock protein family (Hsp40) member C6
chr1	66434668	66435555	888	*	C666-1_peak_242	4472	.	85.9727	453.979	447.27	397	Intron (uc001dcn.3/5142, intron 3 of 16)	1	66458390	66840262	381873	1	5142	uc001dcp.3	-22835	ENSG00000184588	PDE4B	phosphodiesterase 4B
chr1	67303962	67304401	440	*	C666-1_peak_245	929	.	23.8469	97.6022	92.992	241	Intron (uc009waw.3/79819, intron 5 of 11)	1	67278572	67340620	62049	2	79819	uc009waw.3	36219	ENSG00000152763	DNAI4	dynein axonemal intermediate chain 4
chr1	67924797	67925153	357	*	C666-1_peak_246	437	.	11.6886	48.0344	43.7273	211	Distal Intergenic	1	67873493	67896123	22631	2	26135	uc001ddy.3	-28674	ENSG00000142864	SERBP1	SERPINE1 mRNA binding protein 1
chr1	69065767	69066062	296	*	C666-1_peak_248	556	.	16.8012	60.0006	55.6078	150	Distal Intergenic	1	68939835	68962799	22965	2	55635	uc001dem.4	-102968	ENSG00000024526	DEPDC1	DEP domain containing 1
chr1	72127538	72127787	250	*	C666-1_peak_250	161	.	8.65119	20.1076	16.1126	118	Intron (uc001dfv.3/257194, intron 4 of 6)	1	72259915	72302695	42781	2	100852409	uc031pmw.1	174908	ENSG00000228853	NEGR1-IT1	NEGR1 intronic transcript 1
chr1	75318809	75319076	268	*	C666-1_peak_252	111	.	7.23112	15.0744	11.1953	196	Distal Intergenic	1	75171172	75199092	27921	2	1429	uc001dgm.3	-119717	ENSG00000116791	CRYZ	crystallin zeta
chr1	77197085	77197553	469	*	C666-1_peak_253	1886	.	45.3588	193.727	188.687	233	Distal Intergenic	1	77333186	77529737	196552	1	81849	uc001dhi.3	-135633	ENSG00000117069	ST6GALNAC5	ST6 N-acetylgalactosaminide alpha-2,6-sialyltransferase 5
chr1	78557804	78557960	157	*	C666-1_peak_255	117	.	6.38563	15.6439	11.7473	98	Intron (uc001dik.3/54810, intron 2 of 5)	1	78511589	78603112	91524	1	54810	uc001dik.3	46215	ENSG00000137960	GIPC2	GIPC PDZ domain containing family member 2
chr1	81908118	81909063	946	*	C666-1_peak_259	325	.	13.0069	36.7884	32.5752	438	Intron (uc001dis.3/23266, intron 1 of 8)	1	81771845	82458107	686263	1	23266	uc001dis.3	136273	ENSG00000117114	ADGRL2	adhesion G protein-coupled receptor L2
chr1	82031033	82031509	477	*	C666-1_peak_261	1760	.	41.876	181.037	176.048	247	Intron (uc001dis.3/23266, intron 2 of 8)	1	82165455	82458107	292653	1	23266	uc001dit.4	-133946	ENSG00000117114	ADGRL2	adhesion G protein-coupled receptor L2
chr1	82640926	82641204	279	*	C666-1_peak_263	257	.	10.7709	29.866	25.7295	144	Distal Intergenic	1	82435998	82447660	11663	1	23266	uc009wce.1	204928	ENSG00000117114	ADGRL2	adhesion G protein-coupled receptor L2
chr1	84516096	84516376	281	*	C666-1_peak_264	600	.	19.8652	64.4573	60.0311	142	Distal Intergenic	1	84543745	84670979	127235	1	5567	uc001dji.3	-27369	ENSG00000142875	PRKACB	protein kinase cAMP-activated catalytic subunit beta
chr1	85024444	85025085	642	*	C666-1_peak_265	1832	.	44.3656	188.243	183.225	235	Intron (uc001dkc.3/1486, intron 6 of 6)	1	85018804	85040104	21301	2	1486	uc001dkc.3	15019	ENSG00000117151	CTBS	chitobiase
chr1	88200990	88201259	270	*	C666-1_peak_266	188	.	9.6015	22.9363	18.8845	128	Distal Intergenic	1	87819210	87837338	18129	2	100505768	uc001dmk.3	-363652	ENSG00000227290	LINC01364	long intergenic non-protein coding RNA 1364
chr1	88272999	88273533	535	*	C666-1_peak_267	2070	.	48.6697	212.211	207.093	277	Distal Intergenic	1	87819210	87837338	18129	2	100505768	uc001dmk.3	-435661	ENSG00000227290	LINC01364	long intergenic non-protein coding RNA 1364
chr1	88595868	88596362	495	*	C666-1_peak_268	2067	.	47.2691	211.911	206.796	264	Distal Intergenic	1	89149922	89301938	152017	1	5586	uc001dmn.3	-553560	ENSG00000065243	PKN2	protein kinase N2
chr1	90448767	90449802	1036	*	C666-1_peak_270	373	.	12.0617	41.6076	37.3547	551	Distal Intergenic	1	90458824	90460525	1702	2	492303	uc001dno.3	10723	NA	GEMIN8P4	gem nuclear organelle associated protein 8 pseudogene 4
chr1	91751226	91751649	424	*	C666-1_peak_271	1012	.	27.9173	105.899	101.25	221	Intron (uc009wdb.3/164045, intron 13 of 20)	1	91727744	91813033	85290	2	164045	uc001dob.4	61384	ENSG00000162669	HFM1	helicase for meiosis 1
chr1	91965672	91966358	687	*	C666-1_peak_272	3788	.	71.0299	384.888	378.839	302	Promoter (<=1kb)	1	91966404	91991321	24918	1	8317	uc001doe.3	-46	ENSG00000097046	CDC7	cell division cycle 7
chr1	97428264	97428667	404	*	C666-1_peak_274	1286	.	34.1019	133.405	128.636	196	Distal Intergenic	1	97561479	97788511	227033	1	100873932	uc031pne.1	-132812	ENSG00000232878	DPYD-AS1	DPYD antisense RNA 1
chr1	98987117	98987574	458	*	C666-1_peak_276	102	.	6.95281	14.1301	10.2665	164	Distal Intergenic	1	99127236	99226056	98821	1	51375	uc001dsa.3	-139662	ENSG00000162627	SNX7	sorting nexin 7
chr1	99743325	99743821	497	*	C666-1_peak_278	1140	.	28.8195	118.75	114.045	289	Intron (uc001dse.3/9890, intron 1 of 6)	1	99729848	99775138	45291	1	9890	uc010oue.2	13477	ENSG00000117600	PLPPR4	phospholipid phosphatase related 4
chr1	101387096	101387518	423	*	C666-1_peak_279	200	.	9.93259	24.109	20.0403	253	Exon (uc001dtn.2/148867, exon 8 of 12)	1	101361632	101447311	85680	1	148867	uc001dto.2	25464	ENSG00000162695	SLC30A7	solute carrier family 30 member 7
chr1	103435703	103435910	208	*	C666-1_peak_280	200	.	9.93259	24.109	20.0403	105	Exon (uc001duk.3/1301, exon 34 of 64)	1	103342023	103496800	154778	2	1301	uc001duk.3	60890	ENSG00000060718	COL11A1	collagen type XI alpha 1 chain
chr1	106606938	106607641	704	*	C666-1_peak_282	843	.	25.1626	88.9287	84.3605	367	Distal Intergenic	1	107599267	107601916	2650	1	55170	uc010ous.2	-991626	ENSG00000198890	PRMT6	protein arginine methyltransferase 6
chr1	108548203	108548618	416	*	C666-1_peak_284	825	.	21.95	87.1044	82.5473	208	Distal Intergenic	1	108211463	108507545	296083	2	10451	uc010oux.1	-40658	ENSG00000134215	VAV3	vav guanine nucleotide exchange factor 3
chr1	111958147	111959034	888	*	C666-1_peak_285	1312	.	27.9076	136.003	131.222	416	Exon (uc001eaz.3/5016, exon 8 of 9)	1	111956937	111969690	12754	2	5016	uc001eaz.3	10656	ENSG00000085465	OVGP1	oviductal glycoprotein 1
chr1	112151814	112152134	321	*	C666-1_peak_286	353	.	10.91	39.5629	35.3248	172	Promoter (<=1kb)	1	112141629	112150940	9312	2	100129269	uc021ors.1	-874	NA	LINC01160	long intergenic non-protein coding RNA 1160
chr1	113921377	113921941	565	*	C666-1_peak_287	349	.	13.9056	39.1762	34.9407	145	Distal Intergenic	1	113933475	114224924	291450	1	260425	uc001edh.3	-11534	ENSG00000081026	MAGI3	membrane associated guanylate kinase, WW and PDZ domain containing 3
chr1	121354922	121355164	243	*	C666-1_peak_289	57	.	1.69696	9.43481	5.71726	123	Distal Intergenic	1	121306424	121313686	7263	1	647121	uc009wht.1	48498	ENSG00000291141	EMBP1	embigin pseudogene 1
chr1	121484087	121485429	1343	*	C666-1_peak_290	181	.	1.87228	22.2097	18.1711	948	Distal Intergenic	1	121306424	121313686	7263	1	647121	uc009wht.1	177663	ENSG00000291141	EMBP1	embigin pseudogene 1
chr1	143746745	143746944	200	*	C666-1_peak_291	123	.	7.61498	16.227	12.3139	80	Promoter (2-3kb)	1	143719239	143744587	25349	2	100286793	uc009why.2	-2158	NA	NA	NA
chr1	151493208	151493750	543	*	C666-1_peak_294	708	.	18.2109	75.3551	70.864	351	Intron (uc009wmw.3/57530, intron 5 of 20)	1	151483862	151511167	27306	1	57530	uc009wmw.3	9346	ENSG00000143375	CGN	cingulin
chr1	153440200	153440562	363	*	C666-1_peak_296	693	.	21.1494	73.854	69.372	221	Distal Intergenic	1	153430220	153433137	2918	2	6278	uc001fbv.1	-7063	ENSG00000143556	S100A7	S100 calcium binding protein A7
chr1	154376990	154377384	395	*	C666-1_peak_297	622	.	18.8358	66.6583	62.22	168	Promoter (<=1kb)	1	154377669	154410561	32893	1	3570	uc021paf.1	-285	ENSG00000160712	IL6R	interleukin 6 receptor
chr1	156391352	156391599	248	*	C666-1_peak_298	436	.	14.3623	47.9985	43.6917	119	Promoter (1-2kb)	1	156390133	156390221	89	2	407046	uc001foz.1	-1131	ENSG00000207933	MIR9-1	microRNA 9-1
chr1	158693613	158693864	252	*	C666-1_peak_301	235	.	10.9258	27.7104	23.5958	116	Distal Intergenic	1	158686958	158687905	948	2	391114	uc021pbn.1	-5708	ENSG00000203757	OR6K3	olfactory receptor family 6 subfamily K member 3
chr1	163633055	163633642	588	*	C666-1_peak_306	489	.	15.4463	53.2577	48.9103	369	Distal Intergenic	1	163291723	163325553	33831	1	83540	uc001gcr.1	341332	ENSG00000143228	NUF2	NUF2 component of NDC80 kinetochore complex
chr1	165556736	165557403	668	*	C666-1_peak_308	875	.	25.8247	92.0967	87.5126	358	Distal Intergenic	1	165446079	165551341	105263	2	400794	uc001gdd.2	-5395	ENSG00000237463	LRRC52-AS1	LRRC52 antisense RNA 1
chr1	166297283	166297705	423	*	C666-1_peak_309	1354	.	31.1636	140.199	135.401	208	Distal Intergenic	1	166039069	166135958	96890	2	149297	uc021pef.1	-161325	ENSG00000188859	FAM78B	family with sequence similarity 78 member B
chr1	167213311	167213765	455	*	C666-1_peak_310	1077	.	29.1863	112.395	107.717	246	Intron (uc010plg.2/5451, intron 1 of 11)	1	167190066	167396582	206517	1	5451	uc010plh.2	23245	ENSG00000143190	POU2F1	POU class 2 homeobox 1
chr1	170202081	170202408	328	*	C666-1_peak_312	735	.	22.845	78.0234	73.5166	182	Distal Intergenic	1	170240546	170253349	12804	2	284688	uc001ggx.3	50941	ENSG00000224286	LINC01142	long intergenic non-protein coding RNA 1142
chr1	170704411	170704664	254	*	C666-1_peak_313	215	.	10.1518	25.6736	21.5845	121	Intron (uc001ghe.3/5396, intron 4 of 4)	1	170633313	170708541	75229	1	5396	uc001ghf.3	71098	ENSG00000116132	PRRX1	paired related homeobox 1
chr1	171426720	171427433	714	*	C666-1_peak_314	2182	.	50.6562	223.443	218.284	285	Distal Intergenic	1	171454666	171484998	30333	1	23215	uc001ghq.1	-27233	ENSG00000117523	PRRC2C	proline rich coiled-coil 2C
chr1	171800689	171801658	970	*	C666-1_peak_316	3712	.	76.3209	377.262	371.281	398	Distal Intergenic	1	171810618	172102532	291915	1	26052	uc001gid.5	-8960	ENSG00000197959	DNM3	dynamin 3
chr1	172349795	172350423	629	*	C666-1_peak_319	2089	.	49.0008	214.076	208.951	285	Promoter (1-2kb)	1	172348158	172387567	39410	1	26052	uc001gih.1	1637	ENSG00000197959	DNM3	dynamin 3
chr1	174948060	174948403	344	*	C666-1_peak_322	674	.	21.5206	71.9274	67.455	153	Intron (uc001gkb.4/9910, intron 10 of 12)	1	174933905	174964445	30541	1	9910	uc010pmv.2	14155	ENSG00000152061	RABGAP1L	RAB GTPase activating protein 1 like
chr1	175389739	175390096	358	*	C666-1_peak_325	443	.	16.2232	48.6776	44.3652	193	Intron (uc009wwu.1/7143, intron 2 of 22)	1	175291935	175375931	83997	2	7143	uc001gkp.1	-13808	ENSG00000116147	TNR	tenascin R
chr1	176351879	176352470	592	*	C666-1_peak_326	1142	.	30.4553	118.965	114.259	298	Distal Intergenic	1	176432307	176660341	228035	1	60676	uc001gky.1	-79837	ENSG00000116183	PAPPA2	pappalysin 2
chr1	182343093	182343897	805	*	C666-1_peak_328	1273	.	29.8086	132.082	127.319	450	Distal Intergenic	1	182350839	182354717	3879	2	2752	uc010pnt.2	10820	ENSG00000135821	GLUL	glutamate-ammonia ligase
chr1	183403001	183403187	187	*	C666-1_peak_330	62	.	4.61575	9.93936	6.20829	37	Distal Intergenic	1	183217372	183387634	170263	2	23057	uc001gqc.2	-15367	ENSG00000157064	NMNAT2	nicotinamide nucleotide adenylyltransferase 2
chr1	186930970	186931380	411	*	C666-1_peak_332	945	.	24.1179	99.122	94.5042	185	Intron (uc001gsc.3/5321, intron 14 of 17)	1	186798032	186958113	160082	1	5321	uc010pos.2	132938	ENSG00000116711	PLA2G4A	phospholipase A2 group IVA
chr1	192315502	192315802	301	*	C666-1_peak_337	569	.	17.0722	61.3705	56.9688	139	Intron (uc001gsh.3/431704, intron 2 of 4)	1	192286122	192336414	50293	1	431704	uc001gsh.3	29380	ENSG00000253148	RGS21	regulator of G protein signaling 21
chr1	195555961	195556237	277	*	C666-1_peak_338	297	.	12.5813	33.9666	29.7818	133	Distal Intergenic	1	196227219	196311379	84161	2	343450	uc001gth.1	755142	ENSG00000162687	KCNT2	potassium sodium-activated channel subfamily T member 2
chr1	195577060	195577398	339	*	C666-1_peak_339	297	.	12.5813	33.9666	29.7818	211	Distal Intergenic	1	196227219	196311379	84161	2	343450	uc001gth.1	733981	ENSG00000162687	KCNT2	potassium sodium-activated channel subfamily T member 2
chr1	200098253	200098953	701	*	C666-1_peak_342	235	.	10.9258	27.7104	23.5958	380	Intron (uc001gvb.4/2494, intron 7 of 7)	1	200011953	200146550	134598	1	2494	uc010pph.3	86300	ENSG00000116833	NR5A2	nuclear receptor subfamily 5 group A member 2
chr1	209680187	209681415	1229	*	C666-1_peak_345	731	.	22.207	77.6984	73.1956	524	Distal Intergenic	1	209605478	209605587	110	1	406988	uc010psk.2	74709	ENSG00000284485	MIR205	microRNA 205
chr1	210667637	210667962	326	*	C666-1_peak_346	384	.	12.5504	42.6969	38.4349	184	Intron (uc009xcx.3/55733, intron 8 of 11)	1	210612927	210849638	236712	1	55733	uc001hia.4	54710	ENSG00000054392	HHAT	hedgehog acyltransferase
chr1	212096676	212097025	350	*	C666-1_peak_347	513	.	17.4483	55.7132	51.3513	196	Distal Intergenic	1	211916799	212004114	87316	2	9926	uc001hiv.3	-92562	ENSG00000123684	LPGAT1	lysophosphatidylglycerol acyltransferase 1
chr1	212718719	212719173	455	*	C666-1_peak_348	1386	.	31.7056	143.472	138.66	216	Distal Intergenic	1	212738676	212794119	55444	1	467	uc001hjf.3	-19503	ENSG00000162772	ATF3	activating transcription factor 3
chr1	213101715	213102145	431	*	C666-1_peak_349	542	.	15.8091	58.6509	54.2638	190	Distal Intergenic	1	213123887	213142572	18686	1	79805	uc001hju.2	-21742	ENSG00000143494	VASH2	vasohibin 2
chr1	214854100	214854394	295	*	C666-1_peak_351	251	.	11.1035	29.2715	25.139	164	Distal Intergenic	1	214776532	214837914	61383	1	1063	uc001hkm.3	77568	ENSG00000117724	CENPF	centromere protein F
chr1	214988692	214989216	525	*	C666-1_peak_353	2123	.	48.2208	217.449	212.312	266	Distal Intergenic	1	215178885	215410436	231552	1	3776	uc001hko.3	-189669	ENSG00000082482	KCNK2	potassium two pore domain channel subfamily K member 2
chr1	215371053	215371820	768	*	C666-1_peak_354	1689	.	40.607	173.905	168.947	496	Intron (uc001hko.3/3776, intron 6 of 6)	1	215256560	215410436	153877	1	3776	uc001hkr.4	114493	ENSG00000082482	KCNK2	potassium two pore domain channel subfamily K member 2
chr1	215743188	215743912	725	*	C666-1_peak_355	2086	.	47.5864	213.754	208.632	362	Promoter (2-3kb)	1	215740735	215795149	54415	1	51133	uc010pub.2	2453	ENSG00000136636	KCTD3	potassium channel tetramerization domain containing 3
chr1	216163313	216163655	343	*	C666-1_peak_356	781	.	23.8382	82.6614	78.1272	176	Intron (uc001hku.1/7399, intron 35 of 71)	1	215752343	215795149	42807	1	51133	uc009xdn.3	410970	ENSG00000136636	KCTD3	potassium channel tetramerization domain containing 3
chr1	222357324	222357607	284	*	C666-1_peak_363	188	.	9.6015	22.9363	18.8845	132	Distal Intergenic	1	222695602	222721444	25843	2	79802	uc001hnh.1	363837	ENSG00000143512	HHIPL2	HHIP like 2
chr1	224148482	224148879	398	*	C666-1_peak_365	1227	.	22.3177	127.475	122.731	170	Distal Intergenic	1	223967595	224033674	66080	2	7159	uc010pvb.2	-114808	ENSG00000143514	TP53BP2	tumor protein p53 binding protein 2
chr1	226927693	226928073	381	*	C666-1_peak_369	585	.	19.5341	62.9843	58.5676	182	Promoter (<=1kb)	1	226894895	226926876	31982	2	3707	uc001hqh.3	-817	ENSG00000143772	ITPKB	inositol-trisphosphate 3-kinase B
chr1	228466635	228467013	379	*	C666-1_peak_370	280	.	7.80521	32.1851	28.0213	192	Promoter (1-2kb)	1	228465206	228472692	7487	1	84033	uc001hsp.2	1429	ENSG00000154358	OBSCN	obscurin, cytoskeletal calmodulin and titin-interacting RhoGEF
chr1	231763973	231764198	226	*	C666-1_peak_372	127	.	7.61382	16.6994	12.7767	106	Promoter (1-2kb)	1	231762561	232177019	414459	1	27185	uc010pxm.2	1412	ENSG00000162946	DISC1	DISC1 scaffold protein
chr1	232242700	232243913	1214	*	C666-1_peak_373	375	.	14.5678	41.8432	37.5849	586	Distal Intergenic	1	231950372	231954263	3892	2	27184	uc001hvd.3	-288437	NA	DISC2	disrupted in schizophrenia 2
chr1	233583589	233583941	353	*	C666-1_peak_375	260	.	11.588	30.1766	26.0327	129	Distal Intergenic	1	233511529	233520894	9366	1	84451	uc001hvu.4	72060	ENSG00000143674	MAP3K21	mitogen-activated protein kinase kinase kinase 21
chr1	234500271	234500626	356	*	C666-1_peak_376	496	.	14.4268	54.0373	49.6874	142	Distal Intergenic	1	234509214	234519795	10582	1	388753	uc001hwb.3	-8588	ENSG00000168275	COA6	cytochrome c oxidase assembly factor 6
chr1	235099433	235100147	715	*	C666-1_peak_377	1374	.	28.8536	142.291	137.482	366	Exon (uc001hwk.4/uc001hwk.4, exon 1 of 4)	1	235291118	235291252	135	2	677802	uc001hwm.1	191105	ENSG00000207181	SNORA14B	small nucleolar RNA, H/ACA box 14B
chr1	236260413	236260707	295	*	C666-1_peak_378	110	.	1.68814	14.9326	11.0556	152	Distal Intergenic	1	236139132	236228481	89350	2	4811	uc009xgd.3	-31932	ENSG00000116962	NID1	nidogen 1
chr1	238050993	238051500	508	*	C666-1_peak_379	234	.	10.1887	27.5129	23.4045	142	Promoter (2-3kb)	1	238041164	238054222	13059	2	57829	uc001hym.3	2722	ENSG00000116996	ZP4	zona pellucida glycoprotein 4
chr1	238814482	238815458	977	*	C666-1_peak_381	3736	.	76.812	379.633	373.623	424	Distal Intergenic	1	238643684	238649317	5634	2	339535	uc001hyn.3	-165165	ENSG00000215808	LINC01139	long intergenic non-protein coding RNA 1139
chr1	240391711	240392185	475	*	C666-1_peak_384	1175	.	31.0898	122.278	117.557	285	Intron (uc010pyd.2/56776, intron 6 of 17)	1	240408560	240555862	147303	1	56776	uc010pyf.1	-16375	ENSG00000155816	FMN2	formin 2
chr1	240476797	240477132	336	*	C666-1_peak_385	1019	.	28.8045	106.619	101.966	179	Intron (uc010pyd.2/56776, intron 8 of 17)	1	240408560	240638489	229930	1	56776	uc010pyg.2	68237	ENSG00000155816	FMN2	formin 2
chr1	240930103	240930380	278	*	C666-1_peak_387	149	.	8.04381	18.9706	14.9992	163	Distal Intergenic	1	240938817	240950738	11922	2	6000	uc010pyi.1	20358	ENSG00000182901	RGS7	regulator of G protein signaling 7
chr1	242860375	242860631	257	*	C666-1_peak_390	208	.	9.76185	24.9364	20.8609	138	Distal Intergenic	1	242251689	242687998	436310	2	200150	uc001hzo.2	-172377	ENSG00000180287	PLD5	phospholipase D family member 5
chr10	7956546	7956806	261	*	C666-1_peak_398	527	.	18.2097	57.1666	52.7907	132	Intron (uc010qbd.3/83860, intron 2 of 6)	10	7860467	8057016	196550	1	83860	uc010qbd.3	96079	ENSG00000165632	TAF3	TATA-box binding protein associated factor 3
chr10	8331014	8331411	398	*	C666-1_peak_399	1296	.	27.671	134.44	129.666	171	Distal Intergenic	10	8096667	8117164	20498	1	2625	uc001ika.3	234347	ENSG00000107485	GATA3	GATA binding protein 3
chr10	10166514	10166827	314	*	C666-1_peak_400	310	.	12.9124	35.2528	31.0552	198	Distal Intergenic	10	10826402	10836877	10476	2	207107	uc001ikf.1	670050	ENSG00000225383	SFTA1P	surfactant associated 1, lncRNA
chr10	10841913	10842417	505	*	C666-1_peak_401	812	.	24.5004	85.7834	81.2312	308	Distal Intergenic	10	10826402	10836877	10476	2	207107	uc001ikf.1	-5036	ENSG00000225383	SFTA1P	surfactant associated 1, lncRNA
chr10	11540259	11540690	432	*	C666-1_peak_403	402	.	15.23	44.5492	40.2688	232	Intron (uc001iks.1/9712, intron 6 of 13)	10	11502509	11574274	71766	2	9712	uc001iks.1	33584	ENSG00000148429	USP6NL	USP6 N-terminal like
chr10	13530978	13531311	334	*	C666-1_peak_404	689	.	21.8517	73.4417	68.9608	170	Intron (uc001imm.2/222389, intron 5 of 8)	10	13483088	13523124	40037	2	222389	uc001imn.3	-7854	ENSG00000165626	BEND7	BEN domain containing 7
chr10	23280994	23281447	454	*	C666-1_peak_411	971	.	27.8112	101.731	97.1006	178	Intron (uc001irm.4/219681, intron 10 of 18)	10	23244125	23250656	6532	1	219681	uc001irn.1	36869	ENSG00000165309	ARMC3	armadillo repeat containing 3
chr10	26099956	26100664	709	*	C666-1_peak_412	4357	.	86.7446	442.27	435.71	363	Distal Intergenic	10	26223002	26312410	89409	1	53904	uc001ism.2	-122338	ENSG00000095777	MYO3A	myosin IIIA
chr10	26526920	26527253	334	*	C666-1_peak_413	501	.	17.2157	54.4683	50.1123	189	Intron (uc001isp.2/2572, intron 7 of 15)	10	26505236	26593491	88256	1	2572	uc001isq.2	21684	ENSG00000136750	GAD2	glutamate decarboxylase 2
chr10	27773662	27773905	244	*	C666-1_peak_414	306	.	11.6917	34.8719	30.6808	114	Distal Intergenic	10	27793103	27831166	38064	1	22931	uc001itv.4	-19198	ENSG00000099246	RAB18	RAB18, member RAS oncogene family
chr10	28405037	28405456	420	*	C666-1_peak_415	890	.	26.1558	93.6891	89.0967	199	Intron (uc009xkz.1/143098, intron 10 of 15)	10	28101097	28287977	186881	2	55130	uc001itz.3	-117060	ENSG00000169126	ODAD2	outer dynein arm docking complex subunit 2
chr10	33906141	33906500	360	*	C666-1_peak_418	235	.	10.9258	27.7104	23.5958	192	Distal Intergenic	10	34048641	34061608	12968	2	100505583	uc001ixd.3	155108	ENSG00000261683	LINC00838	long intergenic non-protein coding RNA 838
chr10	34538614	34539010	397	*	C666-1_peak_419	1401	.	33.9627	144.979	140.16	169	Intron (uc010qej.2/56288, intron 22 of 24)	10	34606035	34673182	67148	2	56288	uc001ixs.1	134172	ENSG00000148498	PARD3	par-3 family cell polarity regulator
chr10	35128414	35128942	529	*	C666-1_peak_420	893	.	25.3164	93.9782	89.3847	284	Distal Intergenic	10	34606035	35104253	498219	2	56288	uc001ixu.2	-24161	ENSG00000148498	PARD3	par-3 family cell polarity regulator
chr10	36897184	36897564	381	*	C666-1_peak_422	438	.	15.1939	48.2072	43.8996	205	Distal Intergenic	10	37414785	37520608	105824	1	91074	uc021ppc.1	-517221	ENSG00000148513	ANKRD30A	ankyrin repeat domain 30A
chr10	38313593	38313951	359	*	C666-1_peak_423	917	.	26.0139	96.3045	91.7007	215	Intron (uc001izg.3/7581, intron 4 of 4)	10	38305740	38348995	43256	1	7581	uc021ppe.1	7853	ENSG00000189180	ZNF33A	zinc finger protein 33A
chr10	42398481	42398908	428	*	C666-1_peak_424	151	.	1.85963	19.1622	15.1887	169	Distal Intergenic	10	42827314	42863493	36180	2	441666	uc010qey.2	464585	ENSG00000291065	LOC441666	zinc finger protein 91 pseudogene
chr10	42399233	42399554	322	*	C666-1_peak_425	73	.	1.71037	11.1207	7.35154	125	Distal Intergenic	10	42827314	42863493	36180	2	441666	uc010qey.2	463939	ENSG00000291065	LOC441666	zinc finger protein 91 pseudogene
chr10	42400129	42400729	601	*	C666-1_peak_426	180	.	1.91594	22.0388	18.0028	266	Distal Intergenic	10	42827314	42863493	36180	2	441666	uc010qey.2	462764	ENSG00000291065	LOC441666	zinc finger protein 91 pseudogene
chr10	42527946	42528171	226	*	C666-1_peak_427	102	.	1.78998	14.0984	10.2433	100	Distal Intergenic	10	42827314	42863493	36180	2	441666	uc010qey.2	335322	ENSG00000291065	LOC441666	zinc finger protein 91 pseudogene
chr10	42529255	42529669	415	*	C666-1_peak_428	182	.	1.87888	22.2803	18.2413	140	Distal Intergenic	10	42827314	42863493	36180	2	441666	uc010qey.2	333824	ENSG00000291065	LOC441666	zinc finger protein 91 pseudogene
chr10	42530592	42530815	224	*	C666-1_peak_429	185	.	2.06855	22.5879	18.5456	55	Distal Intergenic	10	42827314	42863493	36180	2	441666	uc010qey.2	332678	ENSG00000291065	LOC441666	zinc finger protein 91 pseudogene
chr10	42532428	42532634	207	*	C666-1_peak_430	73	.	1.63865	11.1719	7.3927	68	Distal Intergenic	10	42827314	42863493	36180	2	441666	uc010qey.2	330859	ENSG00000291065	LOC441666	zinc finger protein 91 pseudogene
chr10	42533386	42533535	150	*	C666-1_peak_431	66	.	1.79793	10.4241	6.67141	67	Distal Intergenic	10	42827314	42863493	36180	2	441666	uc010qey.2	329958	ENSG00000291065	LOC441666	zinc finger protein 91 pseudogene
chr10	42533750	42533934	185	*	C666-1_peak_432	36	.	1.56319	7.25449	3.63125	117	Distal Intergenic	10	42827314	42863493	36180	2	441666	uc010qey.2	329559	ENSG00000291065	LOC441666	zinc finger protein 91 pseudogene
chr10	42534502	42534789	288	*	C666-1_peak_433	107	.	1.76515	14.6662	10.7931	140	Distal Intergenic	10	42827314	42863493	36180	2	441666	uc010qey.2	328704	ENSG00000291065	LOC441666	zinc finger protein 91 pseudogene
chr10	42536803	42536986	184	*	C666-1_peak_434	32	.	1.52513	6.83375	3.22531	112	Distal Intergenic	10	42827314	42863493	36180	2	441666	uc010qey.2	326507	ENSG00000291065	LOC441666	zinc finger protein 91 pseudogene
chr10	42539738	42539911	174	*	C666-1_peak_435	15	.	1.47491	5.08442	1.57634	173	Distal Intergenic	10	42827314	42863493	36180	2	441666	uc010qey.2	323582	ENSG00000291065	LOC441666	zinc finger protein 91 pseudogene
chr10	43120051	43120337	287	*	C666-1_peak_436	429	.	15.8921	47.2925	42.9902	138	Intron (uc001jae.1/7582, intron 3 of 5)	10	43069631	43115092	45462	2	7582	uc001jad.3	-4959	ENSG00000196693	ZNF33B	zinc finger protein 33B
chr10	45848600	45848903	304	*	C666-1_peak_437	542	.	18.5408	58.6096	54.2234	125	Distal Intergenic	10	45869624	45941567	71944	1	240	uc001jce.4	-20721	ENSG00000012779	ALOX5	arachidonate 5-lipoxygenase
chr10	46902153	46902455	303	*	C666-1_peak_438	615	.	20.1963	65.9374	61.501	147	Intron (uc010qfn.2/414241, intron 1 of 6)	10	46897641	46939145	41505	1	414241	uc010qfn.2	4512	ENSG00000165874	SHLD2P1	shieldin complex subunit 2 pseudogene 1
chr10	47384200	47384570	371	*	C666-1_peak_439	349	.	13.9056	39.1762	34.9407	186	Intron (uc010qfz.2/439965, intron 1 of 6)	10	47379720	47421238	41519	1	439965	uc010qfz.2	4480	NA	SHLD2P3	shieldin complex subunit 2 pseudogene 3
chr10	49092283	49092568	286	*	C666-1_peak_440	812	.	24.5004	85.7834	81.2312	114	Distal Intergenic	10	49203373	49207825	4453	2	644054	uc010qgj.2	115257	ENSG00000276430	FAM25C	family with sequence similarity 25 member C
chr10	52012388	52012695	308	*	C666-1_peak_442	752	.	17.6238	79.7597	75.2427	143	Distal Intergenic	10	51947000	52008370	61371	2	56624	uc009xos.3	-4018	ENSG00000188611	ASAH2	N-acylsphingosine amidohydrolase 2
chr10	52166114	52166519	406	*	C666-1_peak_443	484	.	14.1903	52.7606	48.4201	250	Intron (uc001jje.3/259230, intron 6 of 10)	10	52086965	52177940	90976	2	259230	uc021pqq.1	11421	ENSG00000198964	SGMS1	sphingomyelin synthase 1
chr10	53446852	53447881	1030	*	C666-1_peak_445	2775	.	60.9199	283.022	277.597	515	Intron (uc001jjm.3/5592, intron 3 of 17)	10	53455246	53459355	4110	2	23283	uc001jjp.3	11474	ENSG00000177613	CSTF2T	cleavage stimulation factor subunit 2 tau variant
chr10	53992159	53992648	490	*	C666-1_peak_446	102	.	6.95281	14.1301	10.2665	133	Intron (uc001jjm.3/5592, intron 9 of 17)	10	54056608	54073888	17281	2	100506939	uc009xox.2	81240	NA	PRKG1-AS1	PRKG1 antisense RNA 1
chr10	55826920	55827382	463	*	C666-1_peak_447	362	.	14.2367	40.5047	36.2575	319	Intron (uc010qhq.2/65217, intron 18 of 34)	10	55568452	56424050	855599	2	65217	uc021pqv.1	596668	ENSG00000150275	PCDH15	protocadherin related 15
chr10	57033777	57034398	622	*	C666-1_peak_449	2208	.	44.713	225.981	220.812	286	Intron (uc001jjv.1/65217, intron 2 of 20)	10	57358750	57360487	1738	1	100463289	uc021pra.1	-324352	NA	MTRNR2L5	MT-RNR2 like 5 (pseudogene)
chr10	60008483	60009310	828	*	C666-1_peak_450	3241	.	59.8883	329.884	324.193	460	Intron (uc001jkb.3/253430, intron 1 of 5)	10	59951278	60027694	76417	2	253430	uc001jkb.3	18384	ENSG00000151151	IPMK	inositol polyphosphate multikinase
chr10	60380878	60381125	248	*	C666-1_peak_451	285	.	12.2502	32.6916	28.5203	127	Intron (uc001jki.1/80114, intron 2 of 20)	10	60474775	60477293	2519	1	728640	uc010qic.2	-93650	NA	FAM133CP	family with sequence similarity 133, member A pseudogene
chr10	60619072	60619916	845	*	C666-1_peak_452	385	.	12.2982	42.8151	38.5522	493	Distal Intergenic	10	60553244	60574074	20831	1	80114	uc001jkj.1	65828	ENSG00000122870	BICC1	BicC family RNA binding protein 1
chr10	61668334	61669309	976	*	C666-1_peak_453	4990	.	97.0083	508.56	499.051	481	Promoter (1-2kb)	10	61548506	61666414	117909	2	8030	uc001jks.4	-1920	ENSG00000108091	CCDC6	coiled-coil domain containing 6
chr10	63053578	63054015	438	*	C666-1_peak_457	235	.	10.9258	27.7104	23.5958	170	Distal Intergenic	10	63169207	63174871	5665	2	219623	uc001jlp.1	120856	ENSG00000196932	TMEM26	transmembrane protein 26
chr10	63629821	63630044	224	*	C666-1_peak_458	83	.	6.29064	12.1134	8.30355	111	Distal Intergenic	10	63661013	63810997	149985	1	84159	uc010qil.2	-30969	ENSG00000150347	ARID5B	AT-rich interaction domain 5B
chr10	65310036	65311109	1074	*	C666-1_peak_459	2290	.	51.076	234.216	229.016	506	Intron (uc009xpl.2/221035, intron 1 of 4)	10	65281123	65384883	103761	1	221035	uc001jmt.3	28913	ENSG00000165476	REEP3	receptor accessory protein 3
chr10	65802064	65802676	613	*	C666-1_peak_460	1231	.	32.3619	127.907	123.163	374	Distal Intergenic	10	65281123	65384883	103761	1	221035	uc001jmt.3	520941	ENSG00000165476	REEP3	receptor accessory protein 3
chr10	66056523	66057101	579	*	C666-1_peak_461	276	.	10.8395	31.8591	27.6966	445	Distal Intergenic	10	66585285	66586634	1350	1	305	uc009xpm.2	-528184	NA	ANXA2P3	annexin A2 pseudogene 3
chr10	71211710	71211925	216	*	C666-1_peak_464	217	.	9.33485	25.8006	21.7109	84	Promoter (<=1kb)	10	71211226	71267423	56198	1	23555	uc001jpo.1	484	ENSG00000099282	TSPAN15	tetraspanin 15
chr10	71352356	71352730	375	*	C666-1_peak_465	855	.	23.8335	90.0822	85.5096	243	Distal Intergenic	10	71331791	71333210	1420	2	50674	uc001jpp.3	-19146	ENSG00000122859	NEUROG3	neurogenin 3
chr10	72746828	72747202	375	*	C666-1_peak_466	522	.	14.8998	56.6119	52.2423	229	Distal Intergenic	10	72643267	72648541	5275	2	5092	uc001jrn.1	-98287	ENSG00000166228	PCBD1	pterin-4 alpha-carbinolamine dehydratase 1
chr10	76067157	76067529	373	*	C666-1_peak_469	390	.	14.5931	43.3426	39.0715	176	Intron (uc001jwi.3/132, intron 3 of 10)	10	75936247	76469061	532815	1	132	uc010qlc.2	130910	ENSG00000156110	ADK	adenosine kinase
chr10	79175084	79175356	273	*	C666-1_peak_471	326	.	12.0121	36.8385	32.6253	142	Intron (uc001jxj.2/3778, intron 1 of 28)	10	78637358	79110519	473162	2	3778	uc009xrt.1	-64565	ENSG00000156113	KCNMA1	potassium calcium-activated channel subfamily M alpha 1
chr10	80150274	80150559	286	*	C666-1_peak_472	483	.	16.3167	52.7179	48.3785	147	Intron (uc010qlp.2/100132987, intron 1 of 3)	10	80027085	80159502	132418	1	414243	uc001jzw.2	123189	ENSG00000230417	LINC00595	long intergenic non-protein coding RNA 595
chr10	88915552	88915985	434	*	C666-1_peak_478	1159	.	30.7725	120.619	115.906	242	Promoter (1-2kb)	10	88917805	88951222	33418	1	54537	uc001kej.4	-1820	ENSG00000122376	SHLD2	shieldin complex subunit 2
chr10	96368559	96368767	209	*	C666-1_peak_479	212	.	10.2637	25.2959	21.2116	117	Distal Intergenic	10	96305574	96361856	56283	1	3070	uc009xur.3	62985	ENSG00000119969	HELLS	helicase, lymphoid specific
chr10	96574443	96575262	820	*	C666-1_peak_480	2013	.	46.3174	206.398	201.306	420	Intron (uc010qny.2/1557, intron 10 of 13)	10	96522463	96612671	90209	1	1557	uc010qnz.2	51980	ENSG00000165841	CYP2C19	cytochrome P450 family 2 subfamily C member 19
chr10	96730101	96730967	867	*	C666-1_peak_481	1768	.	42.2947	181.86	176.87	413	Intron (uc001kka.4/1559, intron 5 of 8)	10	96698415	96749148	50734	1	1559	uc009xut.3	31686	ENSG00000138109	CYP2C9	cytochrome P450 family 2 subfamily C member 9
chr10	97259092	97259489	398	*	C666-1_peak_482	2058	.	43.8281	210.926	205.814	179	Intron (uc001kku.3/10580, intron 1 of 25)	10	97071530	97242428	170899	2	10580	uc001kkt.3	-16664	ENSG00000095637	SORBS1	sorbin and SH3 domain containing 1
chr10	101564096	101564420	325	*	C666-1_peak_484	784	.	23.0719	83.0185	78.4828	155	Intron (uc001kqf.2/1244, intron 10 of 31)	10	101542463	101611662	69200	1	1244	uc001kqf.2	21633	ENSG00000023839	ABCC2	ATP binding cassette subfamily C member 2
chr10	103980289	103981422	1134	*	C666-1_peak_488	4545	.	89.7244	461.36	454.529	549	Distal Intergenic	10	103986143	103989344	3202	1	83401	uc001kut.3	-4721	ENSG00000119915	ELOVL3	ELOVL fatty acid elongase 3
chr10	105001118	105001378	261	*	C666-1_peak_489	370	.	12.5432	41.3153	37.0643	139	Intron (uc001kwr.3/uc001kwr.3, intron 1 of 1)	10	105005644	105007773	2130	1	729020	uc009xxi.2	-4266	ENSG00000235376	RPEL1	ribulose-5-phosphate-3-epimerase like 1
chr10	109052152	109052671	520	*	C666-1_peak_493	1905	.	45.6899	195.562	190.514	276	Distal Intergenic	10	108338421	108924466	586046	2	114815	uc001kyo.3	-127686	ENSG00000108018	SORCS1	sortilin related VPS10 domain containing receptor 1
chr10	109334871	109335646	776	*	C666-1_peak_494	2873	.	62.5753	292.854	287.373	437	Distal Intergenic	10	108338421	108924466	586046	2	114815	uc001kyo.3	-410405	ENSG00000108018	SORCS1	sortilin related VPS10 domain containing receptor 1
chr10	109941168	109941460	293	*	C666-1_peak_496	251	.	11.1035	29.2715	25.139	125	Distal Intergenic	10	108338421	108924466	586046	2	114815	uc001kyo.3	-1016702	ENSG00000108018	SORCS1	sortilin related VPS10 domain containing receptor 1
chr10	112250449	112250645	197	*	C666-1_peak_497	108	.	6.14912	14.7195	10.8446	109	Distal Intergenic	10	112257625	112271302	13678	1	1847	uc001kzd.3	-6980	ENSG00000138166	DUSP5	dual specificity phosphatase 5
chr10	114144189	114144539	351	*	C666-1_peak_498	381	.	14.4916	42.4231	38.1617	221	Intron (uc001kzs.3/51703, intron 1 of 20)	10	114135956	114188138	52183	1	51703	uc001kzu.3	8233	ENSG00000197142	ACSL5	acyl-CoA synthetase long chain family member 5
chr10	116901083	116901351	269	*	C666-1_peak_501	513	.	17.8787	55.7313	51.3657	136	Intron (uc001lce.3/26033, intron 7 of 9)	10	116853124	117708496	855373	1	26033	uc001lcg.3	47959	ENSG00000107518	ATRNL1	attractin like 1
chr10	117307595	117307969	375	*	C666-1_peak_502	60	.	5.39312	9.77197	6.04486	191	Intron (uc001lcg.3/26033, intron 25 of 28)	10	117061365	117708496	647132	1	26033	uc010qsn.2	246230	ENSG00000107518	ATRNL1	attractin like 1
chr10	118632524	118633511	988	*	C666-1_peak_503	3009	.	57.6235	306.552	300.99	530	Intron (uc001lcw.3/387712, intron 3 of 6)	10	118430703	118609716	179014	2	259217	uc001lcu.3	-22808	ENSG00000165868	HSPA12A	heat shock protein family A (Hsp70) member 12A
chr10	120310737	120311362	626	*	C666-1_peak_504	1056	.	20.7378	110.324	105.655	370	Distal Intergenic	10	120352916	120355160	2245	2	2834	uc001ldp.1	43798	ENSG00000119973	PRLHR	prolactin releasing hormone receptor
chr10	123261157	123261432	276	*	C666-1_peak_507	298	.	12.2798	34.062	29.8769	134	Intron (uc001lfg.4/2263, intron 3 of 10)	10	123237844	123276986	39143	2	2263	uc001lfg.4	15554	ENSG00000066468	FGFR2	fibroblast growth factor receptor 2
chr10	125357236	125357915	680	*	C666-1_peak_509	2960	.	46.7869	301.597	296.06	346	Distal Intergenic	10	125425871	125456913	31043	1	2849	uc001lhh.3	-67956	ENSG00000154478	GPR26	G protein-coupled receptor 26
chr10	126816560	126817010	451	*	C666-1_peak_510	425	.	11.5	46.8754	42.5782	244	Intron (uc009yak.3/1488, intron 1 of 10)	10	126676418	126847285	170868	2	1488	uc009yak.3	30275	ENSG00000175029	CTBP2	C-terminal binding protein 2
chr10	127707590	127708006	417	*	C666-1_peak_512	1587	.	29.5828	163.699	158.788	214	Intron (uc001ljk.2/8038, intron 22 of 22)	10	127668730	127698078	29349	1	92565	uc001lji.3	38860	ENSG00000203780	FANK1	fibronectin type III and ankyrin repeat domains 1
chr10	128896570	128897158	589	*	C666-1_peak_513	580	.	13.9509	62.4543	58.0446	307	Intron (uc001ljt.3/1793, intron 23 of 51)	10	128821067	128824325	3259	1	1793	uc031pxq.1	75503	ENSG00000150760	DOCK1	dedicator of cytokinesis 1
chr10	132178723	132179566	844	*	C666-1_peak_517	4571	.	85.1112	464.002	457.131	382	Distal Intergenic	10	131958252	131977684	19433	1	10539	uc021qay.1	220471	ENSG00000108010	GLRX3	glutaredoxin 3
chr10	135273649	135273996	348	*	C666-1_peak_518	935	.	20.5358	98.2016	93.5886	187	Exon (uc001lng.3/619207, exon 6 of 11)	10	135269741	135278678	8938	1	619207	uc001lnh.1	3908	ENSG00000214279	SCART1	scavenger receptor family member expressed on T cells 1
chr11	1610173	1610486	314	*	C666-1_peak_519	280	.	10.1697	32.2646	28.0999	114	Intron (uc009ycx.2/338651, intron 1 of 1)	11	1605572	1606513	942	2	387264	uc001ltu.1	-3660	ENSG00000205869	KRTAP5-1	keratin associated protein 5-1
chr11	3886973	3888079	1107	*	C666-1_peak_520	3194	.	57.7333	325.151	319.485	609	Intron (uc001lyv.2/6786, intron 1 of 11)	11	3877292	3877371	80	1	100616453	uc021qcp.1	9681	ENSG00000284525	MIR4687	microRNA 4687
chr11	5177263	5177553	291	*	C666-1_peak_521	265	.	10.5685	30.6861	26.5372	154	Distal Intergenic	11	5172661	5173599	939	2	23538	uc010qyy.2	-3664	ENSG00000182070	OR52A1	olfactory receptor family 52 subfamily A member 1
chr11	5246095	5247417	1323	*	C666-1_peak_522	3055	.	61.0733	311.133	305.543	188	Promoter (<=1kb)	11	5246696	5248301	1606	2	3043	uc001mae.1	884	ENSG00000244734	HBB	hemoglobin subunit beta
chr11	6464961	6465166	206	*	C666-1_peak_524	18	.	2.75188	5.34949	1.82835	182	Promoter (2-3kb)	11	6460839	6462254	1416	2	3263	uc010rai.1	-2707	ENSG00000110169	HPX	hemopexin
chr11	6675157	6675450	294	*	C666-1_peak_525	484	.	15.2025	52.7443	48.4045	139	Promoter (1-2kb)	11	6642558	6677074	34517	2	8642	uc001mem.1	1624	ENSG00000166341	DCHS1	dachsous cadherin-related 1
chr11	7492121	7492954	834	*	C666-1_peak_526	305	.	11.9627	34.7626	30.5719	432	Intron (uc001mff.1/uc001mff.1, intron 1 of 7)	11	7506600	7532606	26007	1	283298	uc001mfi.3	-13646	ENSG00000183801	OLFML1	olfactomedin like 1
chr11	8442232	8442656	425	*	C666-1_peak_528	796	.	21.408	84.1521	79.6114	193	Intron (uc001mgi.1/65975, intron 10 of 11)	11	8413418	8497371	83954	2	65975	uc001mgi.1	54715	ENSG00000130413	STK33	serine/threonine kinase 33
chr11	11670758	11671010	253	*	C666-1_peak_531	375	.	14.5678	41.8432	37.5849	138	Distal Intergenic	11	11678198	11678269	72	2	100423026	uc021qdv.1	7259	ENSG00000266645	MIR4299	microRNA 4299
chr11	11920254	11920549	296	*	C666-1_peak_532	184	.	8.04116	22.5254	18.4837	144	Intron (uc001mjq.1/55031, intron 6 of 20)	11	11959804	11964696	4893	1	55031	uc001mjt.1	-39255	ENSG00000170242	USP47	ubiquitin specific peptidase 47
chr11	12088268	12088675	408	*	C666-1_peak_533	633	.	15.7355	67.8147	63.3679	182	Distal Intergenic	11	12115543	12285329	169787	1	9645	uc010rch.1	-26868	ENSG00000133816	MICAL2	microtubule associated monooxygenase, calponin and LIM domain containing 2
chr11	14032421	14032857	437	*	C666-1_peak_534	1688	.	41.7169	173.762	168.804	253	Intron (uc001mle.3/10418, intron 2 of 16)	11	13984184	14289679	305496	1	10418	uc001mle.3	48237	ENSG00000262655	SPON1	spondin 1
chr11	16106951	16107847	897	*	C666-1_peak_535	3855	.	76.4554	391.699	385.591	513	Intron (uc001mmd.3/55553, intron 8 of 14)	11	15987995	16424413	436419	2	55553	uc001mmd.3	316566	ENSG00000110693	SOX6	SRY-box transcription factor 6
chr11	20088912	20089206	295	*	C666-1_peak_536	544	.	14.2669	58.8437	54.4557	136	Intron (uc001mpp.3/89797, intron 20 of 37)	11	20077245	20143147	65903	1	89797	uc001mpu.3	11667	ENSG00000166833	NAV2	neuron navigator 2
chr11	22851545	22852025	481	*	C666-1_peak_540	1441	.	37.0817	148.957	144.117	203	Promoter (<=1kb)	11	22843598	22851382	7785	2	258010	uc001mqp.4	-163	ENSG00000198168	SVIP	small VCP interacting protein
chr11	26336867	26337155	289	*	C666-1_peak_543	777	.	23.1587	82.2723	77.7431	144	Intron (uc010rdr.2/63982, intron 2 of 27)	11	26353678	26684836	331159	1	63982	uc001mqt.4	-16523	ENSG00000134343	ANO3	anoctamin 3
chr11	29545304	29545531	228	*	C666-1_peak_546	107	.	6.97933	14.6197	10.747	117	Distal Intergenic	11	30031288	30038577	7290	2	3739	uc001msk.3	493046	ENSG00000182255	KCNA4	potassium voltage-gated channel subfamily A member 4
chr11	31144662	31144952	291	*	C666-1_peak_548	349	.	13.9056	39.1762	34.9407	157	Intron (uc009yjl.1/100506627, intron 1 of 11)	11	30953318	31149212	195895	2	100506627	uc009yjl.1	4260	NA	NA	NA
chr11	32172349	32172899	551	*	C666-1_peak_550	2582	.	57.609	263.536	258.209	247	Distal Intergenic	11	32118080	32127272	9193	1	5954	uc001mtk.3	54269	ENSG00000049449	RCN1	reticulocalbin 1
chr11	33560324	33560738	415	*	C666-1_peak_551	238	.	10.4272	27.9782	23.8617	154	Distal Intergenic	11	33563877	33621040	57164	1	25758	uc001mun.1	-3139	ENSG00000110427	KIAA1549L	KIAA1549 like
chr11	35109416	35109651	236	*	C666-1_peak_552	258	.	9.69669	30.0241	25.8862	125	Distal Intergenic	11	35160417	35244867	84451	1	960	uc021qfw.1	-50766	ENSG00000026508	CD44	CD44 molecule (IN blood group)
chr11	35439574	35440047	474	*	C666-1_peak_553	1434	.	36.7182	148.255	143.42	266	Promoter (1-2kb)	11	35272752	35441105	168354	2	6506	uc001mwd.3	1058	ENSG00000110436	SLC1A2	solute carrier family 1 member 2
chr11	35737185	35737615	431	*	C666-1_peak_554	695	.	19.5111	73.9945	69.511	228	Intron (uc001mwi.2/54765, intron 2 of 4)	11	35684353	35830930	146578	1	54765	uc001mwi.2	52832	ENSG00000166326	TRIM44	tripartite motif containing 44
chr11	37755140	37755415	276	*	C666-1_peak_557	212	.	10.2637	25.2959	21.2116	122	Distal Intergenic	11	36613493	36619829	6337	2	5897	uc021qgd.1	-1135311	ENSG00000175097	RAG2	recombination activating 2
chr11	39683124	39683341	218	*	C666-1_peak_558	126	.	6.62213	16.584	12.664	103	Distal Intergenic	11	40135751	40314680	178930	2	57689	uc001mxb.2	631339	ENSG00000148948	LRRC4C	leucine rich repeat containing 4C
chr11	42036394	42036749	356	*	C666-1_peak_560	859	.	25.4936	90.5099	85.9339	140	Distal Intergenic	11	42209293	42275240	65948	2	100507205	uc021qgh.1	238491	NA	LINC02740	long intergenic non-protein coding RNA 2740
chr11	42576809	42577271	463	*	C666-1_peak_561	2486	.	55.9536	253.885	248.603	252	Distal Intergenic	11	42209293	42275240	65948	2	100507205	uc021qgh.1	-301569	NA	LINC02740	long intergenic non-protein coding RNA 2740
chr11	46912376	46912687	312	*	C666-1_peak_562	691	.	20.6046	73.6506	69.1692	167	Intron (uc001ndn.4/4038, intron 13 of 37)	11	46878268	46940173	61906	2	4038	uc001ndn.4	27486	ENSG00000134569	LRP4	LDL receptor related protein 4
chr11	51579343	51579701	359	*	C666-1_peak_565	149	.	1.83838	18.8989	14.9285	239	Distal Intergenic	11	51515282	51516211	930	1	119749	uc010ric.2	64061	ENSG00000185926	OR4C46	olfactory receptor family 4 subfamily C member 46
chr11	51580085	51580283	199	*	C666-1_peak_566	121	.	1.99976	16.0883	12.1848	70	Distal Intergenic	11	51515282	51516211	930	1	119749	uc010ric.2	64803	ENSG00000185926	OR4C46	olfactory receptor family 4 subfamily C member 46
chr11	51580348	51581063	716	*	C666-1_peak_567	218	.	2.19378	25.964	21.8735	209	Distal Intergenic	11	51515282	51516211	930	1	119749	uc010ric.2	65066	ENSG00000185926	OR4C46	olfactory receptor family 4 subfamily C member 46
chr11	51582621	51583048	428	*	C666-1_peak_568	142	.	1.81118	18.2472	14.2954	246	Distal Intergenic	11	51515282	51516211	930	1	119749	uc010ric.2	67339	ENSG00000185926	OR4C46	olfactory receptor family 4 subfamily C member 46
chr11	51584659	51585047	389	*	C666-1_peak_569	86	.	1.74362	12.4777	8.66256	240	Distal Intergenic	11	51515282	51516211	930	1	119749	uc010ric.2	69377	ENSG00000185926	OR4C46	olfactory receptor family 4 subfamily C member 46
chr11	51586289	51586475	187	*	C666-1_peak_570	53	.	1.67627	9.02977	5.33283	35	Distal Intergenic	11	51515282	51516211	930	1	119749	uc010ric.2	71007	ENSG00000185926	OR4C46	olfactory receptor family 4 subfamily C member 46
chr11	51586740	51587125	386	*	C666-1_peak_571	198	.	1.93312	23.8721	19.8122	171	Distal Intergenic	11	51515282	51516211	930	1	119749	uc010ric.2	71458	ENSG00000185926	OR4C46	olfactory receptor family 4 subfamily C member 46
chr11	51588307	51588487	181	*	C666-1_peak_572	161	.	2.04797	20.1753	16.1798	54	Distal Intergenic	11	51515282	51516211	930	1	119749	uc010ric.2	73025	ENSG00000185926	OR4C46	olfactory receptor family 4 subfamily C member 46
chr11	51588780	51589170	391	*	C666-1_peak_573	188	.	1.89881	22.8479	18.8028	183	Distal Intergenic	11	51515282	51516211	930	1	119749	uc010ric.2	73498	ENSG00000185926	OR4C46	olfactory receptor family 4 subfamily C member 46
chr11	51590322	51590622	301	*	C666-1_peak_574	147	.	1.92869	18.7283	14.7614	92	Distal Intergenic	11	51515282	51516211	930	1	119749	uc010ric.2	75040	ENSG00000185926	OR4C46	olfactory receptor family 4 subfamily C member 46
chr11	51590811	51591314	504	*	C666-1_peak_575	190	.	1.93619	23.1158	19.063	265	Distal Intergenic	11	51515282	51516211	930	1	119749	uc010ric.2	75529	ENSG00000185926	OR4C46	olfactory receptor family 4 subfamily C member 46
chr11	58043945	58044502	558	*	C666-1_peak_576	2726	.	58.3726	278.029	272.632	272	Distal Intergenic	11	58034264	58035732	1469	2	81341	uc001nmq.1	-8213	ENSG00000172772	OR10W1	olfactory receptor family 10 subfamily W member 1
chr11	60777062	60777390	329	*	C666-1_peak_578	731	.	20.0033	77.6299	73.1281	177	Exon (uc001nqp.3/923, exon 5 of 12)	11	60739113	60787848	48736	1	923	uc001nqt.3	37949	ENSG00000013725	CD6	CD6 molecule
chr11	64491658	64492347	690	*	C666-1_peak_579	3091	.	41.935	314.793	309.181	344	Promoter (<=1kb)	11	64373646	64490660	117015	2	9379	uc021qkx.1	-998	ENSG00000110076	NRXN2	neurexin 2
chr11	68657427	68657752	326	*	C666-1_peak_582	212	.	7.72954	25.3568	21.2721	139	Distal Intergenic	11	68658746	68671303	12558	2	219927	uc001ooh.3	13551	ENSG00000197345	MRPL21	mitochondrial ribosomal protein L21
chr11	68898046	68898295	250	*	C666-1_peak_583	523	.	14.6191	56.7145	52.3446	130	Distal Intergenic	11	68822630	68858072	35443	1	219931	uc021qmo.1	75416	ENSG00000162341	TPCN2	two pore segment channel 2
chr11	69794706	69795205	500	*	C666-1_peak_584	1960	.	46.6832	201.084	196.012	230	Distal Intergenic	11	69924408	70035652	111245	1	55107	uc001opj.3	-129203	ENSG00000131620	ANO1	anoctamin 1
chr11	70145231	70145810	580	*	C666-1_peak_585	1977	.	44.5385	202.848	197.771	332	Intron (uc001opn.2/8500, intron 2 of 25)	11	70130061	70130176	116	1	100313770	uc021qmq.1	15170	ENSG00000221333	MIR548K	microRNA 548k
chr11	72338219	72338470	252	*	C666-1_peak_588	155	.	6.92363	19.5184	15.5335	118	Intron (uc001osn.3/5138, intron 1 of 20)	11	72326107	72326174	68	2	406931	uc001osp.1	-12045	ENSG00000272036	MIR139	microRNA 139
chr11	74111144	74111380	237	*	C666-1_peak_589	223	.	10.5948	26.4965	22.3963	100	Promoter (1-2kb)	11	74041361	74109502	68142	2	283209	uc001ovb.1	-1642	ENSG00000165434	PGM2L1	phosphoglucomutase 2 like 1
chr11	74227353	74228013	661	*	C666-1_peak_590	136	.	7.31667	17.5574	13.615	389	Distal Intergenic	11	74202923	74204755	1833	2	387787	uc010rrk.2	-22598	ENSG00000175536	LIPT2	lipoyl(octanoyl) transferase 2
chr11	74543751	74544673	923	*	C666-1_peak_591	3233	.	66.6209	329.051	323.364	481	Intron (uc001ovl.4/254225, intron 4 of 5)	11	74554015	74575159	21145	2	143570	uc001ovs.1	30486	ENSG00000166435	XRRA1	X-ray radiation resistance associated 1
chr11	78559132	78559978	847	*	C666-1_peak_593	2924	.	59.8098	297.963	292.452	382	Intron (uc001ozl.4/26011, intron 12 of 33)	11	78364328	78387450	23123	2	26011	uc001ozk.4	-171682	ENSG00000149256	TENM4	teneurin transmembrane protein 4
chr11	78734541	78735185	645	*	C666-1_peak_594	3170	.	60.904	322.752	317.1	337	Intron (uc001ozl.4/26011, intron 6 of 33)	11	78600830	78781054	180225	2	26011	uc021qnz.1	45869	ENSG00000149256	TENM4	teneurin transmembrane protein 4
chr11	83004472	83004908	437	*	C666-1_peak_595	1493	.	38.0749	154.212	149.348	214	Intron (uc001pag.3/uc001pag.3, intron 1 of 4)	11	82972502	82997414	24913	2	60492	uc001paf.3	-7058	ENSG00000137500	CCDC90B	coiled-coil domain containing 90B
chr11	86457106	86457437	332	*	C666-1_peak_598	499	.	17.5476	54.3041	49.9493	145	Distal Intergenic	11	86511491	86520169	8679	1	11098	uc010rts.1	-54054	ENSG00000150687	PRSS23	serine protease 23
chr11	90372501	90372867	367	*	C666-1_peak_599	657	.	20.6208	70.1997	65.7396	194	Intron (uc021qoq.1/uc021qoq.1, intron 2 of 6)	11	90288942	90289025	84	2	100616186	uc021qor.1	-83476	ENSG00000266703	MIR4490	microRNA 4490
chr11	92495536	92495820	285	*	C666-1_peak_600	527	.	18.2097	57.1666	52.7907	140	Intron (uc001pdj.4/120114, intron 4 of 24)	11	92573728	92629635	55908	1	120114	uc001pdi.4	-77908	ENSG00000165323	FAT3	FAT atypical cadherin 3
chr11	105804830	105805126	297	*	C666-1_peak_604	542	.	18.5408	58.6096	54.2234	143	Promoter (<=1kb)	11	105804448	105852819	48372	1	2893	uc009yxl.1	382	ENSG00000152578	GRIA4	glutamate ionotropic receptor AMPA type subunit 4
chr11	111037145	111037380	236	*	C666-1_peak_608	204	.	9.83451	24.5004	20.4278	116	Distal Intergenic	11	111126707	111156972	30266	1	341032	uc001plc.3	-89327	ENSG00000150750	POU2AF2	POU class 2 homeobox associating factor 2
chr11	112654830	112655125	296	*	C666-1_peak_609	235	.	10.9258	27.7104	23.5958	138	Distal Intergenic	11	112831969	113092626	260658	1	4684	uc001pno.3	-176844	ENSG00000149294	NCAM1	neural cell adhesion molecule 1
chr11	114478323	114479244	922	*	C666-1_peak_611	2252	.	50.4415	230.471	225.286	292	Distal Intergenic	11	114441313	114466484	25172	2	54827	uc001ppd.3	-11839	ENSG00000137634	NXPE4	neurexophilin and PC-esterase domain family member 4
chr11	114482909	114483344	436	*	C666-1_peak_613	843	.	25.1626	88.9287	84.3605	161	Distal Intergenic	11	114441313	114466484	25172	2	54827	uc001ppd.3	-16425	ENSG00000137634	NXPE4	neurexophilin and PC-esterase domain family member 4
chr11	114488929	114489283	355	*	C666-1_peak_614	166	.	8.93933	20.6354	16.6269	210	Distal Intergenic	11	114441313	114466484	25172	2	54827	uc001ppd.3	-22445	ENSG00000137634	NXPE4	neurexophilin and PC-esterase domain family member 4
chr11	114494455	114494816	362	*	C666-1_peak_615	429	.	15.8921	47.2925	42.9902	166	Distal Intergenic	11	114441313	114466484	25172	2	54827	uc001ppd.3	-27971	ENSG00000137634	NXPE4	neurexophilin and PC-esterase domain family member 4
chr11	114495262	114495907	646	*	C666-1_peak_616	2952	.	63.8996	300.761	295.229	246	Distal Intergenic	11	114441313	114466484	25172	2	54827	uc001ppd.3	-28778	ENSG00000137634	NXPE4	neurexophilin and PC-esterase domain family member 4
chr11	115171147	115171401	255	*	C666-1_peak_617	215	.	10.1518	25.6736	21.5845	135	Intron (uc001ppf.4/23705, intron 1 of 8)	11	115044345	115285467	241123	2	23705	uc031qeh.1	114066	ENSG00000182985	CADM1	cell adhesion molecule 1
chr11	119217182	119217509	328	*	C666-1_peak_620	600	.	19.8652	64.4573	60.0311	134	Promoter (<=1kb)	11	119209652	119217383	7732	2	83552	uc001pwj.2	0	ENSG00000235718	MFRP	membrane frizzled-related protein
chr11	121010408	121010703	296	*	C666-1_peak_622	155	.	8.60824	19.5082	15.5241	167	Intron (uc010rzo.2/7007, intron 10 of 22)	11	120973375	121061515	88141	1	7007	uc010rzo.2	37033	ENSG00000109927	TECTA	tectorin alpha
chr11	121757646	121758153	508	*	C666-1_peak_624	1303	.	34.433	135.117	130.34	258	Distal Intergenic	11	121970465	121970552	88	2	406911	uc010rzr.1	212399	ENSG00000207971	MIR125B1	microRNA 125b-1
chr11	127323021	127323278	258	*	C666-1_peak_625	375	.	14.5678	41.8432	37.5849	115	Distal Intergenic	11	126419179	126873355	454177	2	84623	uc001qed.4	-449666	ENSG00000149571	KIRREL3	kirre like nephrin family adhesion molecule 3
chr11	128894228	128894486	259	*	C666-1_peak_626	297	.	12.5813	33.9666	29.7818	133	Promoter (<=1kb)	11	128834955	128894088	59134	2	9743	uc001qez.3	-140	ENSG00000134909	ARHGAP32	Rho GTPase activating protein 32
chr12	1743281	1743651	371	*	C666-1_peak_628	1326	.	26.0161	137.387	132.6	178	Intron (uc009zdq.3/81029, intron 3 of 4)	12	1739978	1756378	16401	1	81029	uc001qjl.3	3303	ENSG00000111186	WNT5B	Wnt family member 5B
chr12	4077822	4078169	348	*	C666-1_peak_630	1029	.	26.7818	107.58	102.923	145	Distal Intergenic	12	3918027	3982608	64582	2	57097	uc009zef.2	-95214	ENSG00000111224	PARP11	poly(ADP-ribose) polymerase family member 11
chr12	4199623	4200402	780	*	C666-1_peak_631	2457	.	40.7025	251.024	245.756	342	Distal Intergenic	12	4382902	4414522	31621	1	894	uc001qmo.3	-182500	ENSG00000118971	CCND2	cyclin D2
chr12	5635423	5635701	279	*	C666-1_peak_633	272	.	11.9191	31.4282	27.2702	133	Distal Intergenic	12	5603298	5604465	1168	1	4908	uc001qnl.4	32125	ENSG00000185652	NTF3	neurotrophin 3
chr12	12038714	12039199	486	*	C666-1_peak_635	471	.	16.8854	51.474	47.1405	247	Exon (uc001qzz.3/2120, exon 7 of 8)	12	12022358	12268261	245904	1	2120	uc001raa.1	16356	ENSG00000139083	ETV6	ETS variant transcription factor 6
chr12	15413371	15413849	479	*	C666-1_peak_636	1996	.	41.4611	204.706	199.62	197	Distal Intergenic	12	15260716	15374411	113696	2	85004	uc010shu.2	-38960	ENSG00000134533	RERG	RAS like estrogen regulated growth inhibitor
chr12	15425053	15425331	279	*	C666-1_peak_637	509	.	14.6633	55.3212	50.9612	145	Distal Intergenic	12	15475191	15669997	194807	1	5800	uc001rcu.2	-49860	ENSG00000151490	PTPRO	protein tyrosine phosphatase receptor type O
chr12	22387615	22387964	350	*	C666-1_peak_640	502	.	15.7173	54.5917	50.2346	205	Intron (uc001rfo.4/6489, intron 4 of 4)	12	22346325	22487648	141324	2	6489	uc001rfo.4	99684	ENSG00000111728	ST8SIA1	ST8 alpha-N-acetyl-neuraminide alpha-2,8-sialyltransferase 1
chr12	24753356	24753626	271	*	C666-1_peak_642	285	.	12.2502	32.6916	28.5203	131	Distal Intergenic	12	24719898	24737102	17205	2	144360	uc001rgb.1	-16254	ENSG00000197503	LINC00477	long intergenic non-protein coding RNA 477
chr12	25431767	25432191	425	*	C666-1_peak_644	1777	.	43.3723	182.788	177.793	253	Distal Intergenic	12	25386768	25403863	17096	2	3845	uc001rgr.3	-27904	ENSG00000133703	KRAS	KRAS proto-oncogene, GTPase
chr12	26257304	26257614	311	*	C666-1_peak_645	325	.	13.0069	36.7884	32.5752	185	Distal Intergenic	12	26272959	26278003	5045	2	79365	uc001rhb.3	20389	ENSG00000123095	BHLHE41	basic helix-loop-helix family member e41
chr12	26452112	26452870	759	*	C666-1_peak_646	2072	.	46.8822	212.357	207.239	307	Distal Intergenic	12	26348506	26405853	57348	1	8082	uc009zjf.2	103606	ENSG00000123096	SSPN	sarcospan
chr12	28274801	28275115	315	*	C666-1_peak_647	389	.	14.8989	43.1914	38.9218	187	Distal Intergenic	12	28332210	28703099	370890	1	55297	uc001rio.3	-57095	ENSG00000123106	CCDC91	coiled-coil domain containing 91
chr12	30053626	30053995	370	*	C666-1_peak_648	489	.	15.4463	53.2577	48.9103	189	Distal Intergenic	12	29653746	29937692	283947	2	83857	uc001rjb.3	-115934	ENSG00000133687	TMTC1	transmembrane O-mannosyltransferase targeting cadherins 1
chr12	30918363	30919068	706	*	C666-1_peak_649	1960	.	46.6832	201.084	196.012	299	Distal Intergenic	12	30862486	30907448	44963	2	65981	uc001rjl.4	-10915	ENSG00000110888	CAPRIN2	caprin family member 2
chr12	31812846	31813684	839	*	C666-1_peak_650	4587	.	84.5062	465.704	458.787	349	Promoter (<=1kb)	12	31812609	31822016	9408	1	254013	uc001rkm.3	237	ENSG00000139160	ETFBKMT	electron transfer flavoprotein subunit beta lysine methyltransferase
chr12	41809106	41809460	355	*	C666-1_peak_655	1068	.	29.7978	111.551	106.876	154	Intron (uc010skn.2/29951, intron 3 of 9)	12	41831541	41968392	136852	1	29951	uc001rmq.4	-22081	ENSG00000165966	PDZRN4	PDZ domain containing ring finger 4
chr12	45435303	45435703	401	*	C666-1_peak_656	1235	.	33.1086	128.296	123.548	224	Intron (uc001rok.1/440097, intron 1 of 3)	12	45408539	45444882	36344	2	440097	uc001rok.1	9179	ENSG00000185610	DBX2	developing brain homeobox 2
chr12	52401366	52401672	307	*	C666-1_peak_662	517	.	15.7064	56.1086	51.741	171	Promoter (<=1kb)	12	52400729	52409673	8945	1	160622	uc001rzo.2	637	ENSG00000161835	TAMALIN	trafficking regulator and scaffold protein tamalin
chr12	56984157	56984447	291	*	C666-1_peak_666	220	.	9.48457	26.1064	22.0141	101	3' UTR	12	56989380	56995976	6597	2	11176	uc001slo.1	11529	ENSG00000076108	BAZ2A	bromodomain adjacent to zinc finger domain 2A
chr12	58053837	58054168	332	*	C666-1_peak_669	634	.	20.3397	67.9278	63.4808	152	Distal Intergenic	12	58023114	58027022	3909	2	2583	uc001spi.4	-26815	ENSG00000135454	B4GALNT1	beta-1,4-N-acetyl-galactosaminyltransferase 1
chr12	58202828	58203043	216	*	C666-1_peak_671	140	.	7.53259	17.9837	14.0343	124	Promoter (<=1kb)	12	58195943	58202475	6533	2	10677	uc001sqk.1	-353	ENSG00000135407	AVIL	advillin
chr12	59095114	59095390	277	*	C666-1_peak_672	181	.	9.20003	22.1956	18.1572	145	Intron (uc001sqq.1/uc001sqq.1, intron 1 of 7)	12	59265937	59313327	47391	2	121227	uc009zqh.3	217937	ENSG00000139263	LRIG3	leucine rich repeats and immunoglobulin like domains 3
chr12	59107956	59108929	974	*	C666-1_peak_673	336	.	13.5745	37.8579	33.6357	205	Intron (uc001sqq.1/uc001sqq.1, intron 1 of 7)	12	59265937	59313327	47391	2	121227	uc009zqh.3	204398	ENSG00000139263	LRIG3	leucine rich repeats and immunoglobulin like domains 3
chr12	60090757	60091738	982	*	C666-1_peak_674	3350	.	70.5214	340.821	335.067	485	Intron (uc001sqs.4/9194, intron 2 of 5)	12	60083118	60183635	100518	1	9194	uc010ssi.3	7639	ENSG00000118596	SLC16A7	solute carrier family 16 member 7
chr12	61023488	61024170	683	*	C666-1_peak_676	3756	.	77.1431	381.695	375.668	336	Distal Intergenic	12	60083118	60183635	100518	1	9194	uc010ssi.3	940370	ENSG00000118596	SLC16A7	solute carrier family 16 member 7
chr12	61438910	61439884	975	*	C666-1_peak_677	2971	.	64.2307	302.743	297.199	410	Distal Intergenic	12	62102029	62221014	118986	2	338811	uc001sqv.3	781130	ENSG00000198673	TAFA2	TAFA chemokine like family member 2
chr12	61502244	61502559	316	*	C666-1_peak_678	980	.	27.2828	102.681	98.0464	141	Distal Intergenic	12	62102029	62221014	118986	2	338811	uc001sqv.3	718455	ENSG00000198673	TAFA2	TAFA chemokine like family member 2
chr12	62107573	62108241	669	*	C666-1_peak_679	1582	.	31.9281	163.111	158.203	326	Intron (uc001sqv.3/338811, intron 3 of 3)	12	62102029	62221014	118986	2	338811	uc001sqv.3	112773	ENSG00000198673	TAFA2	TAFA chemokine like family member 2
chr12	62516032	62516488	457	*	C666-1_peak_681	863	.	23.337	90.9293	86.3517	255	Intron (uc001sqw.3/338811, intron 1 of 4)	12	62102029	62586620	484592	2	338811	uc001sqw.3	70132	ENSG00000198673	TAFA2	TAFA chemokine like family member 2
chr12	63178967	63179206	240	*	C666-1_peak_682	268	.	11.3415	30.9759	26.8259	114	Intron (uc001srk.3/57460, intron 4 of 9)	12	63037763	63328665	290903	2	57460	uc001srk.3	149459	ENSG00000111110	PPM1H	protein phosphatase, Mg2+/Mn2+ dependent 1H
chr12	64274921	64275405	485	*	C666-1_peak_683	133	.	7.94607	17.3034	13.3661	168	Intron (uc001srt.3/57522, intron 1 of 9)	12	64238541	64541613	303073	1	57522	uc010ssp.1	36380	ENSG00000196935	SRGAP1	SLIT-ROBO Rho GTPase activating protein 1
chr12	66175624	66175989	366	*	C666-1_peak_685	323	.	13.2435	36.55	32.3398	227	Intron (uc001sso.4/204010, intron 1 of 1)	12	66217437	66221867	4431	1	8091	uc001ssp.1	-41448	ENSG00000149948	HMGA2	high mobility group AT-hook 2
chr12	68135179	68135662	484	*	C666-1_peak_688	750	.	23.176	79.5633	75.0471	217	Distal Intergenic	12	68042512	68056444	13933	1	8445	uc001sts.4	92667	ENSG00000127334	DYRK2	dual specificity tyrosine phosphorylation regulated kinase 2
chr12	68305306	68305657	352	*	C666-1_peak_689	398	.	13.5494	44.1386	39.8637	134	Distal Intergenic	12	68548550	68553521	4972	2	3458	uc001stw.1	247864	ENSG00000111537	IFNG	interferon gamma
chr12	68569565	68569883	319	*	C666-1_peak_690	542	.	16.5302	58.6377	54.2506	174	Distal Intergenic	12	68548550	68553521	4972	2	3458	uc001stw.1	-16044	ENSG00000111537	IFNG	interferon gamma
chr12	68720857	68721383	527	*	C666-1_peak_691	2932	.	63.5686	298.781	293.261	261	3' UTR	12	68688346	68726161	37816	2	56890	uc001stz.2	4778	ENSG00000111554	MDM1	Mdm1 nuclear protein
chr12	69316192	69316337	146	*	C666-1_peak_692	55	.	5.29738	9.25667	5.54221	94	Intron (uc001sup.3/1368, intron 2 of 8)	12	69244956	69326979	82024	2	1368	uc001sup.3	10642	ENSG00000135678	CPM	carboxypeptidase M
chr12	76491242	76491580	339	*	C666-1_peak_699	416	.	15.5611	45.9163	41.6248	184	Distal Intergenic	12	76443347	76478738	35392	2	4673	uc001syb.3	-12504	ENSG00000187109	NAP1L1	nucleosome assembly protein 1 like 1
chr12	81752364	81752831	468	*	C666-1_peak_703	554	.	18.7352	59.8011	55.4104	215	Intron (uc031qih.1/8499, intron 4 of 18)	12	81652045	81762973	110929	2	8499	uc031qih.1	10142	ENSG00000139220	PPFIA2	PTPRF interacting protein alpha 2
chr12	84709733	84710181	449	*	C666-1_peak_705	1151	.	31.4532	119.867	115.156	204	Distal Intergenic	12	85253267	85306608	53342	2	55117	uc001szv.4	596427	ENSG00000072041	SLC6A15	solute carrier family 6 member 15
chr12	87539370	87539585	216	*	C666-1_peak_708	156	.	7.85864	19.6104	15.6232	118	Distal Intergenic	12	86373037	87232681	859645	2	25834	uc001tal.4	-306689	ENSG00000182050	MGAT4C	MGAT4 family member C
chr12	91254592	91254996	405	*	C666-1_peak_709	680	.	19.2401	72.5667	68.0923	261	Distal Intergenic	12	91311800	91342446	30647	1	439916	uc021rbs.1	-56804	ENSG00000196243	LINC00615	long intergenic non-protein coding RNA 615
chr12	92177971	92178189	219	*	C666-1_peak_712	176	.	9.20325	21.6556	17.6296	128	Distal Intergenic	12	92378752	92535489	156738	2	256021	uc031qiz.1	357300	ENSG00000257242	LINC01619	long intergenic non-protein coding RNA 1619
chr12	97688148	97688349	202	*	C666-1_peak_714	122	.	7.32139	16.1591	12.2545	87	Distal Intergenic	12	97858799	97927544	68746	1	196475	uc001tey.1	-170450	ENSG00000255794	RMST	rhabdomyosarcoma 2 associated transcript
chr12	102538559	102539384	826	*	C666-1_peak_715	2854	.	62.2442	290.883	285.415	336	Intron (uc001tjd.3/55010, intron 2 of 2)	12	102517664	102591298	73635	1	55010	uc009zud.3	20895	ENSG00000185480	PARPBP	PARP1 binding protein
chr12	103266845	103267775	931	*	C666-1_peak_716	265	.	9.2315	30.6822	26.5345	566	Intron (uc001tjq.1/5053, intron 4 of 12)	12	103232104	103311381	79278	2	5053	uc001tjq.1	43606	ENSG00000171759	PAH	phenylalanine hydroxylase
chr12	104293727	104294069	343	*	C666-1_peak_719	570	.	18.7173	61.4212	57.0181	137	Intron (uc010swf.3/253724, intron 4 of 15)	12	104237527	104323989	86463	2	253724	uc010swf.3	29920	ENSG00000214198	TTC41P	tetratricopeptide repeat domain 41, pseudogene
chr12	106538187	106538354	168	*	C666-1_peak_721	82	.	5.43961	12.0459	8.24613	70	Distal Intergenic	12	106457125	106533811	76687	2	9891	uc001tlj.1	-4376	ENSG00000074590	NUAK1	NUAK family kinase 1
chr12	110208808	110209694	887	*	C666-1_peak_722	4400	.	72.9554	446.681	440.065	477	Promoter (1-2kb)	12	110172014	110211292	39279	2	84983	uc031qjl.1	1598	ENSG00000255650	FAM222A-AS1	FAM222A antisense RNA 1
chr12	114436819	114437246	428	*	C666-1_peak_723	834	.	20.3394	87.9988	83.4369	211	Distal Intergenic	12	114259859	114404176	144318	2	9904	uc001tvn.4	-32643	ENSG00000122965	RBM19	RNA binding motif protein 19
chr12	115435198	115435478	281	*	C666-1_peak_725	177	.	9.27042	21.7783	17.7441	167	Distal Intergenic	12	115117761	115121969	4209	2	6926	uc010syw.1	-313229	ENSG00000135111	TBX3	T-box transcription factor 3
chr12	115750382	115750595	214	*	C666-1_peak_726	140	.	7.51611	17.9513	14.0022	101	Distal Intergenic	12	115117761	115121969	4209	2	6926	uc010syw.1	-628413	ENSG00000135111	TBX3	T-box transcription factor 3
chr12	116149532	116149828	297	*	C666-1_peak_728	251	.	11.1035	29.2715	25.139	153	Distal Intergenic	12	116586365	116586459	95	2	693205	uc021reh.1	436631	ENSG00000207967	MIR620	microRNA 620
chr12	117640285	117640812	528	*	C666-1_peak_729	2131	.	39.7328	218.29	213.15	268	Distal Intergenic	12	117581585	117628300	46716	2	23014	uc009zwq.3	-11985	ENSG00000135108	FBXO21	F-box protein 21
chr12	117930680	117930989	310	*	C666-1_peak_730	339	.	12.9929	38.1296	33.9035	196	Intron (uc001two.2/283455, intron 14 of 19)	12	117645947	117799607	153661	2	4842	uc001twn.2	-131073	ENSG00000089250	NOS1	nitric oxide synthase 1
chr12	120003203	120003659	457	*	C666-1_peak_731	891	.	21.2854	93.7513	89.1582	228	Intron (uc001txf.3/uc001txf.3, intron 1 of 2)	12	120031264	120079363	48100	1	387890	uc010szd.1	-27605	ENSG00000224982	TMEM233	transmembrane protein 233
chr12	123955834	123956136	303	*	C666-1_peak_733	473	.	13.7054	51.6442	47.3086	173	3' UTR	12	123944386	123950941	6556	1	11066	uc021rfv.1	11448	ENSG00000184209	SNRNP35	small nuclear ribonucleoprotein U11/U12 subunit 35
chr12	131330713	131331201	489	*	C666-1_peak_735	752	.	20.5951	79.7646	75.2468	263	Distal Intergenic	12	131276414	131323819	47406	2	2054	uc010tbj.3	-6894	ENSG00000111450	STX2	syntaxin 2
chr12	132960546	132960863	318	*	C666-1_peak_736	823	.	24.1104	86.8993	82.3436	198	Distal Intergenic	12	132823993	132905905	81913	2	50614	uc009zys.3	-54641	ENSG00000182870	GALNT9	polypeptide N-acetylgalactosaminyltransferase 9
chr12	132961166	132961513	348	*	C666-1_peak_737	272	.	11.9191	31.4282	27.2702	101	Distal Intergenic	12	132823993	132905905	81913	2	50614	uc009zys.3	-55261	ENSG00000182870	GALNT9	polypeptide N-acetylgalactosaminyltransferase 9
chr13	20334886	20335369	484	*	C666-1_peak_739	922	.	26.818	96.8901	92.2816	285	Intron (uc021rgx.1/55269, intron 3 of 9)	13	20277009	20357159	80151	2	55269	uc021rgx.1	21790	ENSG00000121390	PSPC1	paraspeckle component 1
chr13	24883369	24883691	323	*	C666-1_peak_741	336	.	13.5745	37.8579	33.6357	191	Promoter (<=1kb)	13	24883716	24896669	12954	1	338872	uc001upj.3	-25	ENSG00000240654	C1QTNF9	C1q and TNF related 9
chr13	25117388	25117595	208	*	C666-1_peak_742	123	.	7.61498	16.227	12.3139	107	Distal Intergenic	13	25141011	25171812	30802	1	374491	uc001upm.3	-23416	NA	TPTE2P6	TPTE2 pseudogene 6
chr13	28587137	28587561	425	*	C666-1_peak_746	373	.	13.0074	41.6081	37.3547	178	Intron (uc001urw.3/2322, intron 23 of 23)	13	28552243	28562774	10532	2	646625	uc010aan.1	-24363	ENSG00000183463	URAD	ureidoimidazoline (2-oxo-4-hydroxy-4-carboxy-5-) decarboxylase
chr13	32422478	32422732	255	*	C666-1_peak_748	231	.	9.75556	27.2339	23.1275	140	Promoter (1-2kb)	13	32420920	32533721	112802	1	196549	uc010tdv.2	1558	NA	EEF1DP3	eukaryotic translation elongation factor 1 delta pseudogene 3
chr13	33957172	33957471	300	*	C666-1_peak_749	402	.	11.123	44.5787	40.298	131	Intron (uc001uux.3/90627, intron 5 of 17)	13	33701510	33924767	223258	2	90627	uc010abh.1	-32405	ENSG00000133121	STARD13	StAR related lipid transfer domain containing 13
chr13	34940272	34940530	259	*	C666-1_peak_750	334	.	13.127	37.7024	33.4853	122	Distal Intergenic	13	35009591	35214822	205232	2	100874179	uc031qld.1	274292	ENSG00000225179	LINC00457	long intergenic non-protein coding RNA 457
chr13	35074475	35074895	421	*	C666-1_peak_751	1252	.	33.4397	129.995	125.24	263	Intron (uc031qld.1/100874179, intron 2 of 2)	13	35009591	35214822	205232	2	100874179	uc031qld.1	139927	ENSG00000225179	LINC00457	long intergenic non-protein coding RNA 457
chr13	36747249	36747491	243	*	C666-1_peak_752	102	.	6.95281	14.1301	10.2665	122	Intron (uc001uvj.3/54937, intron 9 of 10)	13	36742345	36788752	46408	2	54937	uc001uvj.3	41261	ENSG00000120669	SOHLH2	spermatogenesis and oogenesis specific basic helix-loop-helix 2
chr13	36871053	36871947	895	*	C666-1_peak_753	4389	.	68.8229	445.532	438.935	495	Promoter (<=1kb)	13	36742345	36871992	129648	2	100526761	uc010tei.2	45	ENSG00000250709	CCDC169-SOHLH2	CCDC169-SOHLH2 readthrough
chr13	38747488	38747757	270	*	C666-1_peak_755	176	.	8.40062	21.722	17.6943	127	Distal Intergenic	13	38624954	38717369	92416	2	100874188	uc031qle.1	-30119	ENSG00000223685	LINC00571	long intergenic non-protein coding RNA 571
chr13	39158775	39159119	345	*	C666-1_peak_756	777	.	23.1587	82.2723	77.7431	216	Distal Intergenic	13	39141861	39153653	11793	1	100874147	uc031qlf.1	16914	NA	LINC00366	long intergenic non-protein coding RNA 366
chr13	41320707	41321018	312	*	C666-1_peak_758	212	.	10.2637	25.2959	21.2116	110	Intron (uc001uxm.4/10240, intron 6 of 6)	13	41301964	41302011	48	2	100313896	uc021rip.1	-18696	NA	MIR320D1	microRNA 320d-1
chr13	43057841	43058083	243	*	C666-1_peak_760	112	.	7.2839	15.169	11.2808	128	Distal Intergenic	13	43136872	43182149	45278	1	8600	uc001uyt.2	-78789	ENSG00000120659	TNFSF11	TNF superfamily member 11
chr13	48226338	48226635	298	*	C666-1_peak_761	349	.	13.9056	39.1762	34.9407	159	Distal Intergenic	13	48516791	48575110	58320	2	8803	uc010tgb.2	348475	ENSG00000136143	SUCLA2	succinate-CoA ligase ADP-forming subunit beta
chr13	48866099	48866512	414	*	C666-1_peak_762	349	.	13.9056	39.1762	34.9407	204	Distal Intergenic	13	48870649	48877797	7149	2	100862704	uc001vca.3	11285	ENSG00000231473	RB1-DT	RB1 divergent transcript
chr13	49106393	49106750	358	*	C666-1_peak_763	685	.	20.7439	73.0547	68.5788	141	Promoter (<=1kb)	13	49063099	49107316	44218	2	1102	uc001vch.3	566	ENSG00000136161	RCBTB2	RCC1 and BTB domain containing protein 2
chr13	50826608	50826825	218	*	C666-1_peak_765	129	.	7.68995	16.8387	12.9141	92	Intron (uc010adl.1/10301, intron 1 of 1)	13	50746154	50747751	1598	1	145165	uc001vej.3	80454	NA	ST13P4	ST13, Hsp70 interacting protein pseudogene 4
chr13	53506200	53506959	760	*	C666-1_peak_767	2054	.	46.5696	210.523	205.412	364	Distal Intergenic	13	53418109	53422775	4667	2	5100	uc001vhj.3	-83425	ENSG00000136099	PCDH8	protocadherin 8
chr13	57546972	57547293	322	*	C666-1_peak_768	416	.	15.5611	45.9163	41.6248	137	Distal Intergenic	13	57715052	57718073	3022	1	729246	uc010thd.1	-167759	ENSG00000227151	PRR20D	proline rich 20D
chr13	66165674	66165925	252	*	C666-1_peak_773	285	.	12.2502	32.6916	28.5203	126	Distal Intergenic	13	67399301	67489163	89863	1	100874064	uc031qmb.1	-1233376	ENSG00000228842	PCDH9-AS2	PCDH9 antisense RNA 2
chr13	69812171	69812971	801	*	C666-1_peak_775	351	.	13.6414	39.3804	35.1429	478	Distal Intergenic	13	69435417	69459457	24041	2	338862	uc001vio.3	-352714	ENSG00000281778	LINC00550	long intergenic non-protein coding RNA 550
chr13	69812171	69812971	801	*	C666-1_peak_775	351	.	13.6414	39.3804	35.1429	478	Distal Intergenic	13	69435417	69459457	24041	2	338862	uc001vio.3	-352714	ENSG00000281778	LINC00550	long intergenic non-protein coding RNA 550
chr13	79511779	79512509	731	*	C666-1_peak_781	2893	.	62.9064	294.827	289.333	355	Distal Intergenic	13	79361454	79414185	52732	2	100874126	uc031qml.1	-97594	NA	LINC00331	long intergenic non-protein coding RNA 331
chr13	82122271	82122529	259	*	C666-1_peak_783	177	.	9.27042	21.7783	17.7441	105	Distal Intergenic	13	80910112	80915086	4975	2	10253	uc001vlj.3	-1207185	ENSG00000136158	SPRY2	sprouty RTK signaling antagonist 2
chr13	82256349	82257165	817	*	C666-1_peak_784	4148	.	83.4337	421.217	414.862	468	Distal Intergenic	13	80910112	80915086	4975	2	10253	uc001vlj.3	-1341263	ENSG00000136158	SPRY2	sprouty RTK signaling antagonist 2
chr13	84110561	84111024	464	*	C666-1_peak_786	644	.	20.8584	68.9187	64.4637	239	Distal Intergenic	13	84451343	84456528	5186	2	114798	uc001vlk.3	345504	ENSG00000178235	SLITRK1	SLIT and NTRK like family member 1
chr13	86084235	86084842	608	*	C666-1_peak_787	585	.	19.5341	62.9843	58.5676	361	Intron (uc031qmo.1/100874137, intron 1 of 3)	13	85937738	86118797	181060	1	100874137	uc031qmo.1	146497	ENSG00000226317	LINC00351	long intergenic non-protein coding RNA 351
chr13	87402216	87402664	449	*	C666-1_peak_790	227	.	10.469	26.8601	22.7563	188	Distal Intergenic	13	88270920	88270995	76	2	100616182	uc021rlb.1	868331	ENSG00000266052	MIR4500	microRNA 4500
chr13	87659405	87659766	362	*	C666-1_peak_791	297	.	12.5813	33.9666	29.7818	229	Distal Intergenic	13	88270920	88270995	76	2	100616182	uc021rlb.1	611229	ENSG00000266052	MIR4500	microRNA 4500
chr13	91654394	91654645	252	*	C666-1_peak_792	87	.	5.86762	12.5267	8.71075	118	Distal Intergenic	13	91543208	91578851	35644	2	144776	uc010tid.1	-75543	ENSG00000231674	LINC00410	long intergenic non-protein coding RNA 410
chr13	92464175	92464412	238	*	C666-1_peak_793	51	.	5.07588	8.87099	5.17768	115	Intron (uc010tif.2/2262, intron 5 of 7)	13	92050935	93519487	1468553	1	2262	uc010tif.2	413240	ENSG00000179399	GPC5	glypican 5
chr13	92550486	92550809	324	*	C666-1_peak_794	527	.	18.2097	57.1666	52.7907	178	Intron (uc010tif.2/2262, intron 5 of 7)	13	92050935	93519487	1468553	1	2262	uc010tif.2	499551	ENSG00000179399	GPC5	glypican 5
chr13	93591501	93592088	588	*	C666-1_peak_796	628	.	19.9863	67.2459	62.804	324	Distal Intergenic	13	93353642	93373867	20226	2	100873969	uc031qmv.1	-217634	ENSG00000235984	GPC5-AS1	GPC5 antisense RNA 1
chr13	93805400	93805588	189	*	C666-1_peak_797	83	.	6.29064	12.1134	8.30355	132	Distal Intergenic	13	93879078	94958788	1079711	1	10082	uc010tig.1	-73490	ENSG00000183098	GPC6	glypican 6
chr13	94538598	94539038	441	*	C666-1_peak_799	1359	.	34.5794	140.802	135.999	255	Intron (uc010tig.1/10082, intron 3 of 5)	13	94470677	94510726	40050	2	100873973	uc031qmw.1	-27872	NA	GPC6-AS2	GPC6 antisense RNA 2
chr13	95617701	95618205	505	*	C666-1_peak_800	1088	.	22.6591	113.544	108.861	215	Distal Intergenic	13	95672083	95715113	43031	2	10257	uc010afj.3	96908	ENSG00000125257	ABCC4	ATP binding cassette subfamily C member 4 (PEL blood group)
chr13	96074594	96075311	718	*	C666-1_peak_801	2762	.	48.247	281.688	276.273	398	Distal Intergenic	13	96085853	96232010	146158	1	9071	uc001vmg.2	-10542	ENSG00000134873	CLDN10	claudin 10
chr13	98188939	98189524	586	*	C666-1_peak_802	1031	.	28.3741	107.789	103.132	295	Distal Intergenic	13	98086475	98120252	33778	1	5911	uc001vnd.3	102464	ENSG00000125249	RAP2A	RAP2A, member of RAS oncogene family
chr13	99769127	99769562	436	*	C666-1_peak_803	587	.	16.0823	63.1659	58.7483	188	Distal Intergenic	13	99508152	99738660	230509	2	23348	uc010tit.1	-30467	ENSG00000088387	DOCK9	dedicator of cytokinesis 9
chr13	100289335	100289640	306	*	C666-1_peak_804	430	.	15.5449	47.3888	43.0853	145	Intron (uc010tix.2/171425, intron 1 of 5)	13	100295313	100295403	91	1	100422861	uc021rmc.1	-5673	ENSG00000263615	MIR4306	microRNA 4306
chr13	100736029	100736287	259	*	C666-1_peak_805	112	.	7.2839	15.169	11.2808	96	Distal Intergenic	13	100741269	101182691	441423	1	5095	uc001voo.3	-4982	ENSG00000175198	PCCA	propionyl-CoA carboxylase subunit alpha
chr13	100887718	100888010	293	*	C666-1_peak_806	227	.	10.469	26.8601	22.7563	142	Intron (uc001voo.3/5095, intron 7 of 23)	13	100741269	101182691	441423	1	5095	uc010tiz.2	146449	ENSG00000175198	PCCA	propionyl-CoA carboxylase subunit alpha
chr13	101149533	101150220	688	*	C666-1_peak_807	2252	.	50.4415	230.471	225.286	260	Intron (uc001voo.3/5095, intron 21 of 23)	13	101116691	101133269	16579	2	100885777	uc031qna.1	-16264	NA	PCCA-AS1	PCCA antisense RNA 1
chr13	101232727	101233119	393	*	C666-1_peak_808	1036	.	24.8304	108.285	103.625	187	Intron (uc001vor.3/87769, intron 2 of 2)	13	101182418	101241046	58629	2	87769	uc001vor.3	7927	ENSG00000134864	GGACT	gamma-glutamylamine cyclotransferase
chr13	103158024	103158390	367	*	C666-1_peak_810	609	.	19.8958	65.3655	60.9363	166	Distal Intergenic	13	103249286	103331523	82238	1	7174	uc001vpi.4	-90896	ENSG00000134900	TPP2	tripeptidyl peptidase 2
chr13	106604575	106604978	404	*	C666-1_peak_816	689	.	21.8517	73.4417	68.9608	226	Distal Intergenic	13	106359218	106414143	54926	1	144920	uc001vqf.2	245357	ENSG00000226620	LINC00343	long intergenic non-protein coding RNA 343
chr14	20426881	20427381	501	*	C666-1_peak_817	202	.	9.73679	24.3172	20.2477	106	Distal Intergenic	14	20443678	20444724	1047	1	81127	uc010tkx.2	-16297	ENSG00000169488	OR4K15	olfactory receptor family 4 subfamily K member 15
chr14	20426881	20427381	501	*	C666-1_peak_817	202	.	9.73679	24.3172	20.2477	106	Distal Intergenic	14	20443678	20444724	1047	1	81127	uc010tkx.2	-16297	ENSG00000169488	OR4K15	olfactory receptor family 4 subfamily K member 15
chr14	21565532	21565998	467	*	C666-1_peak_818	806	.	18.463	85.2048	80.6583	204	Promoter (<=1kb)	14	21558205	21566808	8604	2	51222	uc001vzr.2	810	ENSG00000165804	ZNF219	zinc finger protein 219
chr14	22236376	22236858	483	*	C666-1_peak_819	1083	.	26.5568	113.012	108.333	180	5' UTR	14	22133297	22134238	942	1	26686	uc010tmd.2	103079	ENSG00000221977	OR4E2	olfactory receptor family 4 subfamily E member 2
chr14	22735966	22736282	317	*	C666-1_peak_820	176	.	8.40062	21.722	17.6943	131	Intron (uc001wbw.2/uc001wbw.2, intron 2 of 5)	14	23033807	23058143	24337	2	1603	uc001wgl.2	321861	ENSG00000129562	DAD1	defender against cell death 1
chr14	25936961	25937266	306	*	C666-1_peak_821	83	.	6.29064	12.1134	8.30355	189	Distal Intergenic	14	25284868	25519171	234304	2	29091	uc001wpx.1	-417790	ENSG00000168952	STXBP6	syntaxin binding protein 6
chr14	26773871	26774277	407	*	C666-1_peak_822	843	.	25.1626	88.9287	84.3605	233	Distal Intergenic	14	26915089	27066960	151872	2	4857	uc001wpy.3	292683	ENSG00000139910	NOVA1	NOVA alternative splicing regulator 1
chr14	27394738	27395140	403	*	C666-1_peak_823	719	.	22.5139	76.4898	71.9916	190	Distal Intergenic	14	27377848	27377931	84	1	100423019	uc021rrs.1	16890	ENSG00000265165	MIR4307	microRNA 4307
chr14	31841432	31841680	249	*	C666-1_peak_826	177	.	9.27042	21.7783	17.7441	113	Intron (uc010ami.3/25938, intron 5 of 27)	14	31760994	31856581	95588	2	25938	uc010ami.3	14901	ENSG00000129493	HEATR5A	HEAT repeat containing 5A
chr14	32960044	32960385	342	*	C666-1_peak_829	667	.	15.2705	71.2628	66.7961	168	Intron (uc010aml.3/9472, intron 2 of 9)	14	32798479	33302268	503790	1	9472	uc001wrq.3	161565	ENSG00000151320	AKAP6	A-kinase anchoring protein 6
chr14	35336702	35337085	384	*	C666-1_peak_831	297	.	9.86092	33.945	29.7656	191	Intron (uc001wsk.3/11177, intron 2 of 26)	14	35269430	35344138	74709	2	11177	uc001wsm.1	7053	ENSG00000198604	BAZ1A	bromodomain adjacent to zinc finger domain 1A
chr14	35382100	35383272	1173	*	C666-1_peak_833	4088	.	75.3965	415.111	408.811	519	Distal Intergenic	14	35409128	35409702	575	1	280655	uc010tpo.2	-25856	NA	IGBP1P1	IGBP1 pseudogene 1
chr14	35843755	35844186	432	*	C666-1_peak_836	1549	.	31.4551	159.871	154.98	219	Distal Intergenic	14	35870716	35873960	3245	2	4792	uc001wtf.4	29774	ENSG00000100906	NFKBIA	NFKB inhibitor alpha
chr14	37284300	37285136	837	*	C666-1_peak_837	2237	.	37.9751	228.947	223.768	418	Intron (uc001wtz.2/89874, intron 2 of 9)	14	37421514	37421596	83	2	100616280	uc021rsg.1	136460	ENSG00000266327	MIR4503	microRNA 4503
chr14	40161322	40161596	275	*	C666-1_peak_838	566	.	17.717	61.0854	56.6857	138	Distal Intergenic	14	39865577	39901704	36128	2	254170	uc001wvk.3	-259618	ENSG00000165355	FBXO33	F-box protein 33
chr14	40451189	40451423	235	*	C666-1_peak_840	136	.	7.31667	17.5574	13.615	134	Distal Intergenic	14	39865577	39901704	36128	2	254170	uc001wvk.3	-549485	ENSG00000165355	FBXO33	F-box protein 33
chr14	41234839	41235102	264	*	C666-1_peak_842	217	.	10.2533	25.8635	21.7734	121	Distal Intergenic	14	42076764	42373752	296989	1	145581	uc001wvm.3	-841662	ENSG00000165379	LRFN5	leucine rich repeat and fibronectin type III domain containing 5
chr14	41862249	41862587	339	*	C666-1_peak_843	389	.	14.8989	43.1914	38.9218	141	Distal Intergenic	14	42076764	42373752	296989	1	145581	uc001wvm.3	-214177	ENSG00000165379	LRFN5	leucine rich repeat and fibronectin type III domain containing 5
chr14	46653706	46654953	1248	*	C666-1_peak_846	3745	.	51.8445	380.543	374.527	699	Intron (uc031qoi.1/100506412, intron 1 of 5)	14	46533362	46971104	437743	1	100506412	uc031qoj.1	120344	ENSG00000258700	LINC00871	long intergenic non-protein coding RNA 871
chr14	51064119	51064315	197	*	C666-1_peak_849	73	.	5.95955	11.1375	7.3587	71	Intron (uc001wyd.4/51062, intron 7 of 13)	14	51026845	51099784	72940	1	51062	uc021rsx.1	37274	ENSG00000198513	ATL1	atlastin GTPase 1
chr14	54637388	54637622	235	*	C666-1_peak_851	187	.	8.6716	22.7985	18.7539	130	Distal Intergenic	14	54416455	54423554	7100	2	652	uc001xao.4	-213834	ENSG00000125378	BMP4	bone morphogenetic protein 4
chr14	55242416	55242737	322	*	C666-1_peak_853	494	.	12.5929	53.8293	49.4806	134	Intron (uc001xbb.4/23034, intron 9 of 11)	14	55221506	55260033	38528	1	23034	uc001xbg.2	20910	ENSG00000020577	SAMD4A	sterile alpha motif domain containing 4A
chr14	55584575	55584990	416	*	C666-1_peak_854	491	.	11.2845	53.4717	49.1238	206	Distal Intergenic	14	55595935	55612148	16214	1	3958	uc001xbr.3	-10945	ENSG00000131981	LGALS3	galectin 3
chr14	61673772	61674167	396	*	C666-1_peak_856	569	.	17.0722	61.3705	56.9688	137	Intron (uc010tsa.2/5583, intron 1 of 12)	14	61654287	62017698	363412	1	5583	uc010tsa.2	19485	ENSG00000027075	PRKCH	protein kinase C eta
chr14	64535970	64536633	664	*	C666-1_peak_858	3979	.	66.4985	404.112	397.91	362	Intron (uc001xgl.3/23224, intron 51 of 115)	14	64540686	64567078	26393	1	23224	uc010apx.1	-4053	ENSG00000054654	SYNE2	spectrin repeat containing nuclear envelope protein 2
chr14	65681203	65681569	367	*	C666-1_peak_861	990	.	24.9309	103.71	99.0702	226	Intron (uc001xil.3/uc001xil.3, intron 3 of 3)	14	65550457	65569413	18957	2	4149	uc031qpd.1	-111790	ENSG00000125952	MAX	MYC associated factor X
chr14	65811502	65812223	722	*	C666-1_peak_862	3607	.	65.037	366.624	360.721	331	Distal Intergenic	14	65801836	65801901	66	2	100616176	uc021ruw.1	-9601	ENSG00000266740	MIR4708	microRNA 4708
chr14	65983935	65984321	387	*	C666-1_peak_863	457	.	16.5543	50.0715	45.749	208	Intron (uc001xin.3/2530, intron 2 of 10)	14	65879448	66210839	331392	1	2530	uc001xiq.3	104487	ENSG00000033170	FUT8	fucosyltransferase 8
chr14	67819068	67819334	267	*	C666-1_peak_864	192	.	9.51727	23.3409	19.2855	138	Intron (uc001xjf.3/51382, intron 2 of 8)	14	67804581	67826720	22140	2	51382	uc001xjf.3	7386	ENSG00000100554	ATP6V1D	ATPase H+ transporting V1 subunit D
chr14	69031912	69032099	188	*	C666-1_peak_865	142	.	7.42124	18.2425	14.2908	90	Intron (uc001xkf.2/5890, intron 10 of 10)	14	69254372	69260631	6260	2	677	uc001xkh.2	228532	ENSG00000185650	ZFP36L1	ZFP36 ring finger protein like 1
chr14	72193542	72193973	432	*	C666-1_peak_868	820	.	23.4895	86.6058	82.0514	214	Intron (uc001xms.3/26037, intron 17 of 21)	14	72064951	72206120	141170	1	26037	uc010ttm.2	128591	ENSG00000197555	SIPA1L1	signal induced proliferation associated 1 like 1
chr14	73025869	73026081	213	*	C666-1_peak_870	155	.	7.33165	19.493	15.5153	88	Intron (uc021rvv.1/9628, intron 15 of 15)	14	72931402	73029462	98061	1	9628	uc021rwc.1	94467	ENSG00000182732	RGS6	regulator of G protein signaling 6
chr14	74300592	74300825	234	*	C666-1_peak_871	136	.	7.31667	17.5574	13.615	105	Distal Intergenic	14	74318534	74352168	33635	1	145482	uc001xow.3	-17709	ENSG00000140043	PTGR2	prostaglandin reductase 2
chr14	76543765	76544225	461	*	C666-1_peak_874	985	.	23.3783	103.138	98.5034	165	Intron (uc001xsf.2/112752, intron 6 of 6)	14	76618259	76669134	50876	1	55668	uc001xsh.3	-74034	ENSG00000089916	GPATCH2L	G-patch domain containing 2 like
chr14	78358724	78359603	880	*	C666-1_peak_877	1161	.	23.7082	120.891	116.177	519	Intron (uc010tvo.1/57143, intron 4 of 8)	14	78389575	78400297	10723	1	57143	uc001xul.3	-29972	ENSG00000063761	ADCK1	aarF domain containing kinase 1
chr14	87913988	87914208	221	*	C666-1_peak_884	102	.	6.95281	14.1301	10.2665	104	Distal Intergenic	14	88304164	88446992	142829	2	2581	uc010tvw.1	532784	ENSG00000054983	GALC	galactosylceramidase
chr14	88959954	88960399	446	*	C666-1_peak_885	533	.	12.4949	57.7147	53.3361	174	Intron (uc010twc.2/11099, intron 10 of 18)	14	88932122	89016963	84842	2	11099	uc010twc.2	56564	ENSG00000070778	PTPN21	protein tyrosine phosphatase non-receptor type 21
chr14	93619111	93619540	430	*	C666-1_peak_889	1359	.	28.6171	140.714	135.912	247	Distal Intergenic	14	93648541	93651249	2709	2	64112	uc001ybj.3	31709	ENSG00000165943	MOAP1	modulator of apoptosis 1
chr14	93776979	93777323	345	*	C666-1_peak_890	659	.	21.1895	70.4197	65.9561	186	Intron (uc001ybo.3/55727, intron 1 of 10)	14	93721866	93761283	39418	2	55727	uc001ybq.4	-15696	ENSG00000011114	BTBD7	BTB domain containing 7
chr14	96826363	96826758	396	*	C666-1_peak_891	869	.	22.763	91.5728	86.9933	237	Promoter (2-3kb)	14	96747595	96829678	82084	2	55102	uc001yfi.3	2920	ENSG00000066739	ATG2B	autophagy related 2B
chr14	97592637	97593063	427	*	C666-1_peak_892	227	.	10.469	26.8601	22.7563	178	Distal Intergenic	14	97263684	97347951	84268	1	7443	uc001yft.3	328953	ENSG00000100749	VRK1	VRK serine/threonine kinase 1
chr14	98256065	98256661	597	*	C666-1_peak_893	2356	.	42.8073	240.832	235.605	282	Distal Intergenic	14	98098984	98152995	54012	2	100129345	uc001yfv.2	-103070	ENSG00000197176	LINC02291	long intergenic non-protein coding RNA 2291
chr14	98339583	98340015	433	*	C666-1_peak_894	1258	.	32.676	130.635	125.878	218	Distal Intergenic	14	98391947	98444461	52515	2	388011	uc001yfw.2	104446	ENSG00000246223	LINC01550	long intergenic non-protein coding RNA 1550
chr14	99265054	99265396	343	*	C666-1_peak_895	402	.	15.23	44.5492	40.2688	182	Distal Intergenic	14	99177950	99184103	6154	1	283598	uc001yfz.2	87104	ENSG00000176605	LINC02914	long intergenic non-protein coding RNA 2914
chr14	101015689	101016032	344	*	C666-1_peak_896	336	.	11.5661	37.8616	33.6393	215	Promoter (2-3kb)	14	101003484	101013116	9633	2	57596	uc001yhp.3	-2573	ENSG00000183092	BEGAIN	brain enriched guanylate kinase associated
chr14	106283173	106283352	180	*	C666-1_peak_899	235	.	10.9258	27.7104	23.5958	86	Intron (uc031qqx.1/uc031qqx.1, intron 4865 of 4910)	14	106355980	106388530	32551	1	9834	uc001ysq.3	-72628	ENSG00000226777	FAM30A	family with sequence similarity 30 member A
chr15	22669679	22670014	336	*	C666-1_peak_901	499	.	17.1311	54.3054	49.9496	136	Intron (uc001yuj.2/uc001yuj.2, intron 4 of 12)	15	22675148	22675241	94	2	100616223	uc021sfh.1	5227	ENSG00000276941	MIR4509-1	microRNA 4509-1
chr15	24035524	24036306	783	*	C666-1_peak_902	2015	.	47.6764	206.634	201.538	328	Distal Intergenic	15	23930554	23932450	1897	2	4692	uc001ywk.3	-103074	ENSG00000182636	NDN	necdin, MAGE family member
chr15	27247341	27247682	342	*	C666-1_peak_904	796	.	24.1693	84.2194	79.6755	195	Intron (uc001zbf.4/2567, intron 2 of 5)	15	27216429	27778373	561945	1	2567	uc001zbg.2	30912	ENSG00000182256	GABRG3	gamma-aminobutyric acid type A receptor subunit gamma3
chr15	28676924	28677291	368	*	C666-1_peak_905	336	.	13.5745	37.8579	33.6357	127	Distal Intergenic	15	28671637	28671730	94	1	100616223	uc021sgm.1	5287	ENSG00000276941	MIR4509-1	microRNA 4509-1
chr15	28730419	28730762	344	*	C666-1_peak_906	260	.	11.588	30.1766	26.0327	138	Distal Intergenic	15	28735898	28735991	94	2	100616223	uc021sgn.1	5229	ENSG00000276941	MIR4509-1	microRNA 4509-1
chr15	29530713	29531046	334	*	C666-1_peak_907	1068	.	29.7978	111.551	106.876	188	Intron (uc010azk.1/23359, intron 3 of 10)	15	29560353	29562020	1668	2	56160	uc001zco.3	30974	ENSG00000185115	NSMCE3	NSE3 homolog, SMC5-SMC6 complex component
chr15	30130207	30131168	962	*	C666-1_peak_908	3318	.	60.9722	337.562	331.827	465	Distal Intergenic	15	29992357	30114706	122350	2	7082	uc001zcs.3	-15501	ENSG00000104067	TJP1	tight junction protein 1
chr15	38067852	38068331	480	*	C666-1_peak_912	1705	.	42.048	175.56	170.595	269	Distal Intergenic	15	38226827	38259925	33099	1	145942	uc001zjv.1	-158496	ENSG00000166069	TMCO5A	transmembrane and coiled-coil domains 5A
chr15	41676808	41677378	571	*	C666-1_peak_913	1689	.	40.607	173.905	168.947	266	Distal Intergenic	15	41679547	41694658	15112	2	51103	uc001znx.3	17280	ENSG00000137806	NDUFAF1	NADH:ubiquinone oxidoreductase complex assembly factor 1
chr15	44615753	44616134	382	*	C666-1_peak_914	529	.	16.2593	57.2818	52.9048	180	Intron (uc010bdu.2/113201, intron 2 of 5)	15	44580909	44707959	127051	1	113201	uc001ztq.3	34844	ENSG00000166734	GOLM2	golgi membrane protein 2
chr15	49325614	49326242	629	*	C666-1_peak_917	1911	.	36.6582	196.183	191.133	303	Intron (uc001zxd.2/9728, intron 3 of 16)	15	49280835	49338760	57926	2	9728	uc001zxd.2	12518	ENSG00000138593	SECISBP2L	SECIS binding protein 2 like
chr15	57329453	57329881	429	*	C666-1_peak_919	1269	.	33.7708	131.698	126.936	210	Intron (uc010ugm.1/6938, intron 3 of 18)	15	57210833	57580714	369882	1	6938	uc010bfs.3	118620	ENSG00000140262	TCF12	transcription factor 12
chr15	57333166	57333478	313	*	C666-1_peak_920	457	.	16.5543	50.0715	45.749	142	Intron (uc010ugm.1/6938, intron 3 of 18)	15	57210833	57580714	369882	1	6938	uc010bfs.3	122333	ENSG00000140262	TCF12	transcription factor 12
chr15	57506944	57507678	735	*	C666-1_peak_921	2562	.	57.2779	261.6	256.284	400	Intron (uc010ugm.1/6938, intron 8 of 18)	15	57511655	57580714	69060	1	6938	uc002aee.3	-3977	ENSG00000140262	TCF12	transcription factor 12
chr15	58960385	58961305	921	*	C666-1_peak_922	3756	.	77.1431	381.695	375.668	460	Intron (uc002afd.1/102, intron 4 of 15)	15	58982651	58985478	2828	2	664618	uc031qsh.1	24173	NA	HSP90AB4P	heat shock protein 90 alpha family class B member 4, pseudogene
chr15	58985369	58986203	835	*	C666-1_peak_924	1208	.	31.7242	125.608	120.873	499	Promoter (<=1kb)	15	58982651	58985478	2828	2	664618	uc031qsh.1	0	NA	HSP90AB4P	heat shock protein 90 alpha family class B member 4, pseudogene
chr15	60879525	60880581	1057	*	C666-1_peak_925	489	.	15.4463	53.2577	48.9103	550	Intron (uc002agt.4/6095, intron 1 of 9)	15	60780483	60884707	104225	2	6095	uc002agt.4	4126	ENSG00000069667	RORA	RAR related orphan receptor A
chr15	63073861	63074412	552	*	C666-1_peak_927	159	.	8.30286	19.9726	15.9795	234	Intron (uc002alb.4/83660, intron 41 of 55)	15	63050789	63077037	26249	1	83660	uc002ald.3	23072	ENSG00000171914	TLN2	talin 2
chr15	64118272	64118578	307	*	C666-1_peak_928	719	.	22.5139	76.4898	71.9916	135	Intron (uc002amp.3/8925, intron 1 of 77)	15	64066893	64126116	59224	2	8925	uc002amq.1	7538	ENSG00000103657	HERC1	HECT and RLD domain containing E3 ubiquitin protein ligase family member 1
chr15	65953282	65953733	452	*	C666-1_peak_929	1868	.	45.0277	191.896	186.863	179	3' UTR	15	65935243	65948598	13356	1	9187	uc010uji.2	18039	ENSG00000074621	SLC24A1	solute carrier family 24 member 1
chr15	67649346	67649869	524	*	C666-1_peak_930	1652	.	41.0547	170.175	165.233	308	5' UTR	15	67493013	67547536	54524	2	79719	uc010uju.3	-101810	ENSG00000103591	AAGAB	alpha and gamma adaptin binding protein
chr15	68132337	68132655	319	*	C666-1_peak_931	1605	.	35.9103	165.449	160.53	180	Distal Intergenic	15	68112042	68126174	14133	1	390598	uc031qsn.1	20295	ENSG00000188779	SKOR1	SKI family transcriptional corepressor 1
chr15	68675398	68676195	798	*	C666-1_peak_933	4096	.	71.8117	415.954	409.649	483	Intron (uc002ari.3/22801, intron 2 of 29)	15	68594042	68724492	130451	2	22801	uc002ari.3	48297	ENSG00000137809	ITGA11	integrin subunit alpha 11
chr15	71460923	71461116	194	*	C666-1_peak_936	107	.	6.97933	14.6197	10.747	124	Intron (uc002atb.1/79875, intron 2 of 16)	15	71433788	72075722	641935	1	79875	uc002atb.1	27135	ENSG00000187720	THSD4	thrombospondin type 1 domain containing 4
chr15	81273818	81275147	1330	*	C666-1_peak_941	4653	.	79.3994	472.414	465.332	886	Exon (uc002bfx.3/23184, exon 2 of 5)	15	81239668	81282205	42538	2	23184	uc002bfx.3	7058	ENSG00000117899	MESD	mesoderm development LRP chaperone
chr15	82573748	82574054	307	*	C666-1_peak_942	808	.	23.7932	85.3512	80.8038	142	Intron (uc002bgv.3/283726, intron 2 of 2)	15	82585621	82626915	41295	1	390660	uc021ssl.1	-11567	ENSG00000274376	ADAMTS7P1	ADAMTS7 pseudogene 1
chr15	84723235	84723511	277	*	C666-1_peak_943	314	.	10.8792	35.6993	31.4972	147	Distal Intergenic	15	84748939	84795353	46415	1	648809	uc021stg.1	-25428	NA	EFL1P1	elongation factor like GTPase 1 pseudogene 1
chr15	88280127	88280395	269	*	C666-1_peak_944	348	.	12.4654	39.1132	34.8825	167	Distal Intergenic	15	88120160	88122917	2758	1	145978	uc002bmc.1	159967	ENSG00000259527	LINC00052	long intergenic non-protein coding RNA 52
chr15	89338334	89338875	542	*	C666-1_peak_945	2848	.	59.2814	290.315	284.853	274	Distal Intergenic	15	89346674	89394755	48082	1	176	uc002bmx.3	-7799	ENSG00000157766	ACAN	aggrecan
chr15	91006153	91006413	261	*	C666-1_peak_947	326	.	11.1157	36.863	32.6491	135	Intron (uc002bpl.1/8826, intron 15 of 37)	15	91030701	91045475	14775	1	8826	uc010uqg.1	-24288	ENSG00000140575	IQGAP1	IQ motif containing GTPase activating protein 1
chr15	94399122	94399786	665	*	C666-1_peak_950	336	.	13.5745	37.8579	33.6357	379	Intron (uc002bte.1/uc002bte.1, intron 3 of 4)	15	94774801	94887288	112488	1	55784	uc002btg.4	-375015	ENSG00000140563	MCTP2	multiple C2 and transmembrane domain containing 2
chr15	97115679	97116172	494	*	C666-1_peak_953	2513	.	44.9359	256.677	251.383	256	Distal Intergenic	15	97315235	97324884	9650	2	100652749	uc031qug.1	208712	ENSG00000259282	SPATA8-AS1	SPATA8 antisense RNA 1 (head to head)
chr15	97133912	97134337	426	*	C666-1_peak_954	1028	.	28.2346	107.516	102.859	254	Distal Intergenic	15	97315235	97324884	9650	2	100652749	uc031qug.1	190547	ENSG00000259282	SPATA8-AS1	SPATA8 antisense RNA 1 (head to head)
chr15	97675867	97676128	262	*	C666-1_peak_955	276	.	10.8395	31.8591	27.6966	121	Distal Intergenic	15	97326679	97328845	2167	1	145946	uc002bue.3	349188	ENSG00000185594	SPATA8	spermatogenesis associated 8
chr15	99466860	99467693	834	*	C666-1_peak_956	2093	.	44.3973	214.508	209.383	431	Promoter (<=1kb)	15	99467754	99478655	10902	1	3480	uc010boo.1	-61	ENSG00000140443	IGF1R	insulin like growth factor 1 receptor
chr15	99664281	99664949	669	*	C666-1_peak_957	3070	.	65.8862	312.689	307.089	280	Intron (uc002buo.3/23336, intron 3 of 5)	15	99645286	99675800	30515	1	23336	uc002buq.3	18995	ENSG00000182253	SYNM	synemin
chr15	100135424	100135717	294	*	C666-1_peak_958	585	.	19.5341	62.9843	58.5676	130	Promoter (2-3kb)	15	100138635	100256629	117995	1	4205	uc002bvi.3	-2918	ENSG00000068305	MEF2A	myocyte enhancer factor 2A
chr15	102031688	102032018	331	*	C666-1_peak_959	719	.	19.0713	76.4583	71.9633	188	Promoter (1-2kb)	15	101923953	102030187	106235	2	5046	uc002bxg.1	-1501	ENSG00000140479	PCSK6	proprotein convertase subtilisin/kexin type 6
chr16	771789	772086	298	*	C666-1_peak_960	1395	.	23.6206	144.39	139.572	145	Promoter (<=1kb)	16	771142	772590	1449	1	65990	uc031quo.1	647	ENSG00000103254	ANTKMT	adenine nucleotide translocase lysine methyltransferase
chr16	4187865	4188237	373	*	C666-1_peak_963	946	.	20.954	99.2413	94.623	166	Distal Intergenic	16	4012650	4166186	153537	2	115	uc002cvx.3	-21679	ENSG00000162104	ADCY9	adenylate cyclase 9
chr16	4995732	4996012	281	*	C666-1_peak_964	452	.	11.2968	49.5925	45.2748	141	Distal Intergenic	16	4932508	4987136	54629	2	5493	uc002cyd.1	-8596	ENSG00000118898	PPL	periplakin
chr16	9802725	9803238	514	*	C666-1_peak_965	1810	.	32.5201	186.039	181.032	252	Distal Intergenic	16	9856532	10064652	208121	2	2903	uc010uyn.2	261414	ENSG00000183454	GRIN2A	glutamate ionotropic receptor NMDA type subunit 2A
chr16	14049207	14049542	336	*	C666-1_peak_968	777	.	19.3934	82.3266	77.7968	156	Distal Intergenic	16	14025883	14046205	20323	1	2072	uc010uyz.1	23324	ENSG00000175595	ERCC4	ERCC excision repair 4, endonuclease catalytic subunit
chr16	14188642	14189300	659	*	C666-1_peak_969	1462	.	23.0393	151.128	146.279	327	Intron (uc002dcg.3/57496, intron 2 of 16)	16	14165196	14360630	195435	1	57496	uc010uza.2	23446	ENSG00000186260	MRTFB	myocardin related transcription factor B
chr16	14597412	14597829	418	*	C666-1_peak_970	1377	.	22.0989	142.553	137.743	192	Intron (uc010uzc.2/5073, intron 21 of 23)	16	14529557	14724128	194572	2	5073	uc010uzc.2	126299	ENSG00000140694	PARN	poly(A)-specific ribonuclease
chr16	15960338	15960514	177	*	C666-1_peak_971	61	.	4.92174	9.92405	6.19392	60	3' UTR	16	15878881	15950887	72007	2	4629	uc002deb.3	-9451	ENSG00000133392	MYH11	myosin heavy chain 11
chr16	19125899	19126150	252	*	C666-1_peak_972	727	.	18.6539	77.2132	72.7122	106	Promoter (<=1kb)	16	19125254	19132952	7699	1	162073	uc002dfu.4	645	ENSG00000205730	ITPRIPL2	ITPRIP like 2
chr16	21721913	21722143	231	*	C666-1_peak_975	251	.	7.37159	29.326	25.1932	125	Intron (uc021tel.1/uc021tel.1, intron 2 of 3)	16	21716290	21772050	55761	1	146183	uc010vbk.2	5623	ENSG00000155719	OTOA	otoancorin
chr16	23360643	23361140	498	*	C666-1_peak_976	1226	.	25.5356	127.357	122.613	202	Intron (uc002dln.3/6338, intron 2 of 12)	16	23313591	23392620	79030	1	6338	uc002dln.3	47052	ENSG00000168447	SCNN1B	sodium channel epithelial 1 subunit beta
chr16	25388635	25389010	376	*	C666-1_peak_978	544	.	14.254	58.8118	54.4243	182	Distal Intergenic	16	25257592	25268855	11264	2	342357	uc002doe.2	-119780	ENSG00000155592	ZKSCAN2	zinc finger with KRAB and SCAN domains 2
chr16	29911774	29912376	603	*	C666-1_peak_980	2933	.	43.0413	298.86	293.34	306	Promoter (<=1kb)	16	29912147	29917377	5231	1	253982	uc002dut.3	0	ENSG00000174939	ASPHD1	aspartate beta-hydroxylase domain containing 1
chr16	30191842	30192904	1063	*	C666-1_peak_981	1923	.	33.9887	197.417	192.361	605	Promoter (1-2kb)	16	30194731	30198544	3814	1	11151	uc010vej.2	-1827	ENSG00000102879	CORO1A	coronin 1A
chr16	31813348	31813690	343	*	C666-1_peak_983	1058	.	22.9331	110.502	105.832	172	Distal Intergenic	16	31885079	31928629	43551	1	10308	uc002ecs.5	-71389	ENSG00000185947	ZNF267	zinc finger protein 267
chr16	32234878	32235204	327	*	C666-1_peak_984	495	.	12.6312	53.9313	49.5821	165	Distal Intergenic	16	32264650	32267243	2594	1	729264	uc002ecy.3	-29446	ENSG00000205456	TP53TG3D	TP53 target 3D
chr16	32716849	32717300	452	*	C666-1_peak_985	433	.	13.5348	47.667	43.3627	173	Distal Intergenic	16	32684849	32687448	2600	2	729355	uc021thb.1	-29401	ENSG00000261509	TP53TG3B	TP53 target 3B
chr16	33175800	33176151	352	*	C666-1_peak_986	791	.	19.592	83.6492	79.1124	219	Intron (uc021thc.2/uc021thc.2, intron 8 of 8)	16	33205585	33208179	2595	1	24150	uc002edn.4	-29434	ENSG00000183632	TP53TG3	TP53 target 3
chr16	35107681	35108217	537	*	C666-1_peak_987	1601	.	35.2284	165.098	160.18	348	Distal Intergenic	16	34980923	34990995	10073	1	400533	uc002edz.1	126758	ENSG00000261122	LINC02167	long intergenic non-protein coding RNA 2167
chr16	46385928	46387094	1167	*	C666-1_peak_988	133	.	1.75124	17.2752	13.3457	1028	Distal Intergenic	16	46503249	46552312	49064	2	124149	uc010cbd.2	165218	NA	ANKRD26P1	ankyrin repeat domain 26 pseudogene 1
chr16	46387234	46387568	335	*	C666-1_peak_989	132	.	1.75584	17.1804	13.2523	191	Distal Intergenic	16	46503249	46552312	49064	2	124149	uc010cbd.2	164744	NA	ANKRD26P1	ankyrin repeat domain 26 pseudogene 1
chr16	46387824	46389422	1599	*	C666-1_peak_990	155	.	1.80855	19.5776	15.5921	544	Distal Intergenic	16	46503249	46552312	49064	2	124149	uc010cbd.2	162890	NA	ANKRD26P1	ankyrin repeat domain 26 pseudogene 1
chr16	46389532	46389910	379	*	C666-1_peak_991	168	.	1.84039	20.9097	16.8962	136	Distal Intergenic	16	46503249	46552312	49064	2	124149	uc010cbd.2	162402	NA	ANKRD26P1	ankyrin repeat domain 26 pseudogene 1
chr16	46390064	46390286	223	*	C666-1_peak_992	80	.	1.61381	11.8215	8.02673	123	Distal Intergenic	16	46503249	46552312	49064	2	124149	uc010cbd.2	162026	NA	ANKRD26P1	ankyrin repeat domain 26 pseudogene 1
chr16	46390710	46393627	2918	*	C666-1_peak_993	175	.	1.85316	21.5915	17.5661	1292	Distal Intergenic	16	46503249	46552312	49064	2	124149	uc010cbd.2	158685	NA	ANKRD26P1	ankyrin repeat domain 26 pseudogene 1
chr16	46393808	46395491	1684	*	C666-1_peak_994	172	.	1.84684	21.3192	17.2999	1438	Distal Intergenic	16	46503249	46552312	49064	2	124149	uc010cbd.2	156821	NA	ANKRD26P1	ankyrin repeat domain 26 pseudogene 1
chr16	46395629	46396248	620	*	C666-1_peak_995	130	.	1.74974	16.9999	13.0733	259	Distal Intergenic	16	46503249	46552312	49064	2	124149	uc010cbd.2	156064	NA	ANKRD26P1	ankyrin repeat domain 26 pseudogene 1
chr16	46396617	46396821	205	*	C666-1_peak_996	87	.	1.66086	12.6056	8.7885	98	Distal Intergenic	16	46503249	46552312	49064	2	124149	uc010cbd.2	155491	NA	ANKRD26P1	ankyrin repeat domain 26 pseudogene 1
chr16	46397462	46397787	326	*	C666-1_peak_997	64	.	1.60713	10.2347	6.48688	288	Distal Intergenic	16	46503249	46552312	49064	2	124149	uc010cbd.2	154525	NA	ANKRD26P1	ankyrin repeat domain 26 pseudogene 1
chr16	46398089	46398779	691	*	C666-1_peak_998	158	.	1.81492	19.8411	15.8506	144	Distal Intergenic	16	46503249	46552312	49064	2	124149	uc010cbd.2	153533	NA	ANKRD26P1	ankyrin repeat domain 26 pseudogene 1
chr16	46399398	46400446	1049	*	C666-1_peak_999	155	.	1.80855	19.5776	15.5921	203	Distal Intergenic	16	46503249	46552312	49064	2	124149	uc010cbd.2	151866	NA	ANKRD26P1	ankyrin repeat domain 26 pseudogene 1
chr16	46400721	46400973	253	*	C666-1_peak_1000	69	.	1.60538	10.6659	6.90925	149	Distal Intergenic	16	46503249	46552312	49064	2	124149	uc010cbd.2	151339	NA	ANKRD26P1	ankyrin repeat domain 26 pseudogene 1
chr16	46401115	46401484	370	*	C666-1_peak_1001	66	.	1.57451	10.3829	6.63073	275	Distal Intergenic	16	46503249	46552312	49064	2	124149	uc010cbd.2	150828	NA	ANKRD26P1	ankyrin repeat domain 26 pseudogene 1
chr16	46401640	46402277	638	*	C666-1_peak_1002	152	.	1.79624	19.1937	15.22	426	Distal Intergenic	16	46503249	46552312	49064	2	124149	uc010cbd.2	150035	NA	ANKRD26P1	ankyrin repeat domain 26 pseudogene 1
chr16	46402728	46403098	371	*	C666-1_peak_1003	102	.	1.68989	14.1097	10.2543	98	Distal Intergenic	16	46503249	46552312	49064	2	124149	uc010cbd.2	149214	NA	ANKRD26P1	ankyrin repeat domain 26 pseudogene 1
chr16	46403381	46403883	503	*	C666-1_peak_1004	183	.	1.87881	22.3495	18.3103	343	Distal Intergenic	16	46503249	46552312	49064	2	124149	uc010cbd.2	148429	NA	ANKRD26P1	ankyrin repeat domain 26 pseudogene 1
chr16	46404027	46404769	743	*	C666-1_peak_1005	169	.	1.84045	20.979	16.9651	596	Distal Intergenic	16	46503249	46552312	49064	2	124149	uc010cbd.2	147543	NA	ANKRD26P1	ankyrin repeat domain 26 pseudogene 1
chr16	46404874	46405966	1093	*	C666-1_peak_1006	170	.	1.84051	21.0483	17.0334	480	Distal Intergenic	16	46503249	46552312	49064	2	124149	uc010cbd.2	146346	NA	ANKRD26P1	ankyrin repeat domain 26 pseudogene 1
chr16	46406115	46407076	962	*	C666-1_peak_1007	172	.	1.84684	21.3192	17.2999	697	Distal Intergenic	16	46503249	46552312	49064	2	124149	uc010cbd.2	145236	NA	ANKRD26P1	ankyrin repeat domain 26 pseudogene 1
chr16	46407297	46408097	801	*	C666-1_peak_1008	152	.	1.83221	19.2538	15.2795	429	Distal Intergenic	16	46503249	46552312	49064	2	124149	uc010cbd.2	144215	NA	ANKRD26P1	ankyrin repeat domain 26 pseudogene 1
chr16	46408161	46408720	560	*	C666-1_peak_1009	168	.	1.84033	20.8404	16.8275	228	Distal Intergenic	16	46503249	46552312	49064	2	124149	uc010cbd.2	143592	NA	ANKRD26P1	ankyrin repeat domain 26 pseudogene 1
chr16	46412791	46413441	651	*	C666-1_peak_1010	109	.	1.69164	14.8268	10.9509	322	Distal Intergenic	16	46503249	46552312	49064	2	124149	uc010cbd.2	138871	NA	ANKRD26P1	ankyrin repeat domain 26 pseudogene 1
chr16	46417014	46417385	372	*	C666-1_peak_1011	45	.	1.50438	8.18778	4.52511	341	Distal Intergenic	16	46503249	46552312	49064	2	124149	uc010cbd.2	134927	NA	ANKRD26P1	ankyrin repeat domain 26 pseudogene 1
chr16	46420244	46420548	305	*	C666-1_peak_1012	134	.	1.75691	17.3871	13.4488	179	Distal Intergenic	16	46503249	46552312	49064	2	124149	uc010cbd.2	131764	NA	ANKRD26P1	ankyrin repeat domain 26 pseudogene 1
chr16	46420811	46420982	172	*	C666-1_peak_1013	79	.	1.65053	11.7306	7.9389	99	Distal Intergenic	16	46503249	46552312	49064	2	124149	uc010cbd.2	131330	NA	ANKRD26P1	ankyrin repeat domain 26 pseudogene 1
chr16	46421593	46422120	528	*	C666-1_peak_1014	141	.	1.77586	18.076	14.1258	233	Distal Intergenic	16	46503249	46552312	49064	2	124149	uc010cbd.2	130192	NA	ANKRD26P1	ankyrin repeat domain 26 pseudogene 1
chr16	46423002	46423170	169	*	C666-1_peak_1015	67	.	1.65994	10.5017	6.74807	93	Distal Intergenic	16	46503249	46552312	49064	2	124149	uc010cbd.2	129142	NA	ANKRD26P1	ankyrin repeat domain 26 pseudogene 1
chr16	46423600	46424365	766	*	C666-1_peak_1016	88	.	1.63274	12.719	8.89673	586	Distal Intergenic	16	46503249	46552312	49064	2	124149	uc010cbd.2	127947	NA	ANKRD26P1	ankyrin repeat domain 26 pseudogene 1
chr16	46424548	46425176	629	*	C666-1_peak_1017	112	.	1.70347	15.1622	11.2808	211	Distal Intergenic	16	46503249	46552312	49064	2	124149	uc010cbd.2	127136	NA	ANKRD26P1	ankyrin repeat domain 26 pseudogene 1
chr16	46428383	46428741	359	*	C666-1_peak_1018	70	.	1.57797	10.8258	7.06303	257	Distal Intergenic	16	46503249	46552312	49064	2	124149	uc010cbd.2	123571	NA	ANKRD26P1	ankyrin repeat domain 26 pseudogene 1
chr16	46432270	46433203	934	*	C666-1_peak_1019	142	.	1.78725	18.1739	14.2228	486	Distal Intergenic	16	46503249	46552312	49064	2	124149	uc010cbd.2	119109	NA	ANKRD26P1	ankyrin repeat domain 26 pseudogene 1
chr16	46434013	46434469	457	*	C666-1_peak_1020	59	.	1.54301	9.69733	5.97354	75	Distal Intergenic	16	46503249	46552312	49064	2	124149	uc010cbd.2	117843	NA	ANKRD26P1	ankyrin repeat domain 26 pseudogene 1
chr16	46435147	46435509	363	*	C666-1_peak_1021	145	.	1.78308	18.5391	14.5764	239	Distal Intergenic	16	46503249	46552312	49064	2	124149	uc010cbd.2	116803	NA	ANKRD26P1	ankyrin repeat domain 26 pseudogene 1
chr16	46945214	46945824	611	*	C666-1_peak_1022	3131	.	47.6896	318.803	313.17	331	Intron (uc002eel.3/84706, intron 6 of 11)	16	46957745	46965201	7457	1	84706	uc002een.3	-11921	ENSG00000166123	GPT2	glutamic--pyruvic transaminase 2
chr16	48329396	48329745	350	*	C666-1_peak_1025	397	.	12.5347	44.031	39.7572	178	Intron (uc021thr.1/100616339, intron 1 of 1)	16	48250025	48281479	31455	2	85320	uc010vgl.1	-47917	ENSG00000121270	ABCC11	ATP binding cassette subfamily C member 11
chr16	49124121	49124546	426	*	C666-1_peak_1026	1746	.	31.6808	179.598	174.615	214	Distal Intergenic	16	49311829	49315742	3914	2	869	uc002efq.3	191196	ENSG00000102924	CBLN1	cerebellin 1 precursor
chr16	49564180	49564470	291	*	C666-1_peak_1027	272	.	8.6391	31.4177	27.2651	119	Intron (uc010vgn.3/23090, intron 3 of 5)	16	49524515	49698136	173622	2	23090	uc010vgn.3	133666	ENSG00000102935	ZNF423	zinc finger protein 423
chr16	49631907	49632137	231	*	C666-1_peak_1028	290	.	7.64434	33.1908	29.0152	104	Intron (uc010vgn.3/23090, intron 3 of 5)	16	49524515	49698136	173622	2	23090	uc010vgn.3	65999	ENSG00000102935	ZNF423	zinc finger protein 423
chr16	53641734	53642192	459	*	C666-1_peak_1029	417	.	15.2276	46.0311	41.7383	234	Intron (uc002eho.4/23322, intron 23 of 24)	16	53633818	53737771	103954	2	23322	uc002eho.4	95579	ENSG00000103494	RPGRIP1L	RPGRIP1 like
chr16	60185368	60185758	391	*	C666-1_peak_1030	1130	.	27.3698	117.723	113.022	190	Distal Intergenic	16	59788045	59789095	1051	2	644649	uc021tji.2	-396273	NA	APOOP5	apolipoprotein O pseudogene 5
chr16	60194313	60194855	543	*	C666-1_peak_1031	2854	.	62.2442	290.883	285.415	224	Distal Intergenic	16	59788045	59789095	1051	2	644649	uc021tji.2	-405218	NA	APOOP5	apolipoprotein O pseudogene 5
chr16	62939982	62940304	323	*	C666-1_peak_1034	417	.	15.2276	46.0311	41.7383	181	Distal Intergenic	16	61685915	62070739	384825	2	1006	uc002eog.2	-869243	ENSG00000150394	CDH8	cadherin 8
chr16	74730148	74730504	357	*	C666-1_peak_1037	709	.	21.513	75.4507	70.9587	134	Intron (uc002fdb.2/197259, intron 1 of 10)	16	74705753	74734789	29037	2	197259	uc002fdb.2	4285	ENSG00000168404	MLKL	mixed lineage kinase domain like pseudokinase
chr16	74888268	74888643	376	*	C666-1_peak_1038	449	.	14.6333	49.3015	44.9846	239	Distal Intergenic	16	74907471	74938244	30774	2	79726	uc002fdf.1	49601	ENSG00000103091	WDR59	WD repeat domain 59
chr16	76519670	76520038	369	*	C666-1_peak_1039	854	.	24.7449	90.0124	85.4408	145	Intron (uc002feu.1/85445, intron 13 of 24)	16	76350077	76593135	243059	1	85445	uc002fex.1	169593	ENSG00000152910	CNTNAP4	contactin associated protein family member 4
chr16	77018166	77018580	415	*	C666-1_peak_1040	642	.	20.3035	68.7195	64.2681	215	Distal Intergenic	16	76902833	76902916	84	1	100616172	uc021tln.1	115333	ENSG00000266426	MIR4719	microRNA 4719
chr16	77693864	77694267	404	*	C666-1_peak_1041	351	.	13.6414	39.3804	35.1429	174	Distal Intergenic	16	77756389	77760697	4309	1	283927	uc002fff.3	-62122	ENSG00000140876	NUDT7	nudix hydrolase 7
chr16	81665001	81665280	280	*	C666-1_peak_1045	618	.	17.8696	66.3092	61.8718	131	Intron (uc002fgp.3/80790, intron 3 of 20)	16	81678963	81745367	66405	1	80790	uc002fgr.2	-13683	ENSG00000153815	CMIP	c-Maf inducing protein
chr16	82214811	82215609	799	*	C666-1_peak_1046	3894	.	76.2616	395.572	389.43	365	Distal Intergenic	16	82181767	82203829	22063	2	10200	uc002fgw.3	-10982	ENSG00000135698	MPHOSPH6	M-phase phosphoprotein 6
chr16	82620940	82621436	497	*	C666-1_peak_1047	155	.	8.60824	19.5082	15.5241	145	Distal Intergenic	16	82660399	83214630	554232	1	1012	uc010chh.3	-38963	ENSG00000140945	CDH13	cadherin 13
chr16	83146496	83146870	375	*	C666-1_peak_1049	657	.	20.6208	70.1997	65.7396	170	Intron (uc010chh.3/1012, intron 3 of 4)	16	83541951	83542013	63	1	100422853	uc021tlx.1	-395081	ENSG00000263785	MIR3182	microRNA 3182
chr17	1733956	1734174	219	*	C666-1_peak_1053	105	.	6.87605	14.4314	10.564	135	Promoter (<=1kb)	17	1733273	1802848	69576	1	6117	uc002fto.2	683	ENSG00000132383	RPA1	replication protein A1
chr17	4352029	4352713	685	*	C666-1_peak_1055	2639	.	49.8962	269.258	263.908	363	Exon (uc002fxt.3/201305, exon 7 of 12)	17	4337219	4391499	54281	1	201305	uc002fxu.3	14810	ENSG00000182557	SPNS3	SPNS lysolipid transporter 3, sphingosine-1-phosphate (putative)
chr17	10181594	10181887	294	*	C666-1_peak_1060	258	.	9.69669	30.0241	25.8862	145	Distal Intergenic	17	10223343	10227581	4239	2	8735	uc010vve.1	45694	ENSG00000006788	MYH13	myosin heavy chain 13
chr17	11498400	11498649	250	*	C666-1_peak_1061	102	.	6.95281	14.1301	10.2665	141	Distal Intergenic	17	11501748	11516150	14403	1	1770	uc002gnd.1	-3099	ENSG00000007174	DNAH9	dynein axonemal heavy chain 9
chr17	11994011	11994251	241	*	C666-1_peak_1062	348	.	13.1084	39.044	34.8145	108	Intron (uc002gnj.3/6416, intron 3 of 10)	17	11985216	11985313	98	1	100126313	uc021tqg.1	8795	ENSG00000266297	MIR744	microRNA 744
chr17	18225970	18226203	234	*	C666-1_peak_1064	269	.	9.9332	31.1393	26.988	119	Exon (uc002gsy.4/140775, exon 2 of 2)	17	18218594	18231370	12777	1	140775	uc002gsy.4	7376	ENSG00000176994	SMCR8	SMCR8-C9orf72 complex subunit
chr17	22252111	22252269	159	*	C666-1_peak_1065	91	.	1.80124	13.0221	9.19475	83	Distal Intergenic	17	22022437	22023991	1555	1	100462977	uc002gzb.2	229674	NA	MTRNR2L1	MT-RNR2 like 1 (pseudogene)
chr17	22253023	22253347	325	*	C666-1_peak_1066	182	.	1.94891	22.2421	18.2035	224	Distal Intergenic	17	22022437	22023991	1555	1	100462977	uc002gzb.2	230586	NA	MTRNR2L1	MT-RNR2 like 1 (pseudogene)
chr17	22258327	22258683	357	*	C666-1_peak_1067	124	.	1.87793	16.3169	12.403	261	Distal Intergenic	17	22022437	22023991	1555	1	100462977	uc002gzb.2	235890	NA	MTRNR2L1	MT-RNR2 like 1 (pseudogene)
chr17	22258327	22258683	357	*	C666-1_peak_1067	124	.	1.87793	16.3169	12.403	261	Distal Intergenic	17	22022437	22023991	1555	1	100462977	uc002gzb.2	235890	NA	MTRNR2L1	MT-RNR2 like 1 (pseudogene)
chr17	22260783	22261103	321	*	C666-1_peak_1068	84	.	1.83738	12.2117	8.40065	211	Distal Intergenic	17	22022437	22023991	1555	1	100462977	uc002gzb.2	238346	NA	MTRNR2L1	MT-RNR2 like 1 (pseudogene)
chr17	22261473	22261650	178	*	C666-1_peak_1069	256	.	2.46072	29.8304	25.6941	111	Distal Intergenic	17	22022437	22023991	1555	1	100462977	uc002gzb.2	239036	NA	MTRNR2L1	MT-RNR2 like 1 (pseudogene)
chr17	26450580	26450867	288	*	C666-1_peak_1070	513	.	17.8787	55.7313	51.3657	133	Intron (uc010crj.3/51701, intron 2 of 10)	17	26369688	26523404	153717	1	51701	uc010crj.3	80892	ENSG00000087095	NLK	nemo like kinase
chr17	27477258	27477565	308	*	C666-1_peak_1071	573	.	17.6451	61.7522	57.3449	164	Intron (uc010csa.1/399687, intron 2 of 39)	17	27421954	27467404	45451	2	399687	uc010wbd.1	-9854	ENSG00000196535	MYO18A	myosin XVIIIA
chr17	28286358	28286648	291	*	C666-1_peak_1073	623	.	9.95398	66.8182	62.3797	146	Intron (uc010wbi.1/374786, intron 3 of 10)	17	28295809	28435470	139662	1	374786	uc010cse.3	-9161	ENSG00000176927	EFCAB5	EF-hand calcium binding domain 5
chr17	29430582	29431279	698	*	C666-1_peak_1074	2545	.	55.7521	259.907	254.599	340	Intron (uc002hge.2/4763, intron 1 of 13)	17	29421945	29704695	282751	1	4763	uc002hgh.3	8637	ENSG00000196712	NF1	neurofibromin 1
chr17	30215031	30215315	285	*	C666-1_peak_1075	351	.	13.6414	39.3804	35.1429	139	Promoter (<=1kb)	17	30190190	30215240	25051	2	55813	uc002hgq.3	0	ENSG00000108651	UTP6	UTP6 small subunit processome component
chr17	31878870	31879335	466	*	C666-1_peak_1076	1607	.	38.7559	165.677	160.757	242	Intron (uc002hhu.3/40, intron 1 of 9)	17	31856806	31860779	3974	2	100506677	uc002hhv.3	-18091	ENSG00000265544	AA06	uncharacterized LOC100506677
chr17	32235447	32235762	316	*	C666-1_peak_1077	703	.	22.1364	74.8742	70.3879	145	Intron (uc002hhu.3/40, intron 1 of 9)	17	31340106	32483825	1143720	2	40	uc002hhu.3	248063	ENSG00000108684	ASIC2	acid sensing ion channel subunit 2
chr17	32800075	32800413	339	*	C666-1_peak_1078	348	.	12.4654	39.1132	34.8825	194	Distal Intergenic	17	32901142	32906388	5247	2	400591	uc002hie.1	105975	ENSG00000197322	TMEM132E-DT	TMEM132E divergent transcript
chr17	39351908	39352784	877	*	C666-1_peak_1081	3876	.	76.7727	393.75	387.625	535	Intron (uc010cxm.1/uc010cxm.1, intron 1 of 1)	17	39346139	39346891	753	1	728318	uc021txf.1	5769	ENSG00000240542	KRTAP9-1	keratin associated protein 9-1
chr17	39576883	39577156	274	*	C666-1_peak_1083	351	.	13.6414	39.3804	35.1429	128	3' UTR	17	39576809	39580822	4014	2	8688	uc002hwp.1	3666	ENSG00000108417	KRT37	keratin 37
chr17	39579079	39579437	359	*	C666-1_peak_1084	585	.	19.5341	62.9843	58.5676	217	Promoter (1-2kb)	17	39576809	39580822	4014	2	8688	uc002hwp.1	1385	ENSG00000108417	KRT37	keratin 37
chr17	41406732	41406971	240	*	C666-1_peak_1086	386	.	13.2784	42.869	38.6049	124	Distal Intergenic	17	41373437	41381062	7626	2	100874261	uc031ras.1	-25670	ENSG00000236383	CCDC200	coiled-coil domain containing 200
chr17	43764741	43765179	439	*	C666-1_peak_1088	1652	.	41.0547	170.175	165.233	247	Intron (uc010wjx.2/1394, intron 3 of 14)	17	43716341	43723595	7255	1	147081	uc010wjy.2	48400	ENSG00000293460	LINC02210	long intergenic non-protein coding RNA 2210
chr17	45882746	45883116	371	*	C666-1_peak_1089	883	.	22.559	92.973	88.3863	189	Distal Intergenic	17	45884733	45894367	9635	2	114881	uc002ilw.1	11251	ENSG00000006025	OSBPL7	oxysterol binding protein like 7
chr17	46201470	46201751	282	*	C666-1_peak_1090	349	.	11.5887	39.2178	34.9816	138	Distal Intergenic	17	46188063	46200105	12043	1	29916	uc002inh.1	13407	ENSG00000002919	SNX11	sorting nexin 11
chr17	47530144	47530462	319	*	C666-1_peak_1091	458	.	12.7982	50.1833	45.859	150	Distal Intergenic	17	47481420	47492242	10823	2	5245	uc002iox.1	-37902	ENSG00000167085	PHB1	prohibitin 1
chr17	49010975	49011225	251	*	C666-1_peak_1092	422	.	13.031	46.5394	42.2447	132	Distal Intergenic	17	48939587	48945339	5753	2	10140	uc010wmz.2	-65636	ENSG00000141232	TOB1	transducer of ERBB2, 1
chr17	49297384	49297678	295	*	C666-1_peak_1093	155	.	8.60824	19.5082	15.5241	105	Promoter (2-3kb)	17	49268960	49294777	25818	2	54799	uc002itp.4	-2607	ENSG00000011258	MBTD1	mbt domain containing 1
chr17	49498918	49499217	300	*	C666-1_peak_1094	413	.	15.0023	45.5976	41.3107	131	Distal Intergenic	17	49337897	49375292	37396	1	51096	uc002its.3	161021	ENSG00000011260	UTP18	UTP18 small subunit processome component
chr17	53516613	53517153	541	*	C666-1_peak_1095	1909	.	44.0692	195.959	190.91	277	Distal Intergenic	17	53469974	53499341	29368	2	23531	uc002iui.3	-17272	ENSG00000108960	MMD	monocyte to macrophage differentiation associated
chr17	54360127	54360413	287	*	C666-1_peak_1096	156	.	7.85864	19.6104	15.6232	163	Intron (uc002iun.1/162282, intron 2 of 16)	17	54230836	54560007	329172	1	162282	uc002iun.1	129291	ENSG00000153930	ANKFN1	ankyrin repeat and fibronectin type III domain containing 1
chr17	57631931	57632218	288	*	C666-1_peak_1099	556	.	18.8719	60.0603	55.6637	141	Distal Intergenic	17	57642886	57685713	42828	1	79665	uc002ixn.2	-10668	ENSG00000108406	DHX40	DEAH-box helicase 40
chr17	59949979	59950701	723	*	C666-1_peak_1101	429	.	15.8921	47.2925	42.9902	356	Intron (uc002izm.3/57508, intron 19 of 24)	17	59756547	59940920	184374	2	83990	uc002izk.2	-9059	ENSG00000136492	BRIP1	BRCA1 interacting DNA helicase 1
chr17	60075553	60076056	504	*	C666-1_peak_1102	1235	.	33.1086	128.296	123.548	267	Intron (uc002izo.3/9969, intron 9 of 29)	17	60087788	60107374	19587	2	9969	uc002izp.3	31318	ENSG00000108510	MED13	mediator complex subunit 13
chr17	60263563	60263831	269	*	C666-1_peak_1103	411	.	11.959	45.3872	41.1023	132	Distal Intergenic	17	60342067	60353016	10950	2	440452	uc010woz.2	89185	ENSG00000290800	TBC1D3P2	TBC1 domain family member 3 pseudogene 2
chr17	63618185	63618600	416	*	C666-1_peak_1105	964	.	26.9656	101.079	96.4518	185	Intron (uc010den.1/8313, intron 3 of 6)	17	63534220	63637183	102964	2	8313	uc010den.1	18583	ENSG00000168646	AXIN2	axin 2
chr17	66503759	66504367	609	*	C666-1_peak_1107	1832	.	44.3656	188.243	183.225	298	Distal Intergenic	17	66507921	66529570	21650	1	5573	uc002jhg.4	-3554	ENSG00000108946	PRKAR1A	protein kinase cAMP-dependent type I regulatory subunit alpha
chr17	69843721	69844122	402	*	C666-1_peak_1109	453	.	15.9399	49.6685	45.3504	193	Distal Intergenic	17	70117161	70122560	5400	1	6662	uc002jiw.3	-273039	ENSG00000125398	SOX9	SRY-box transcription factor 9
chr17	72686152	72687130	979	*	C666-1_peak_1110	2321	.	42.3343	237.337	232.124	416	Intron (uc002jlc.2/326624, intron 1 of 5)	17	72690452	72701516	11065	2	146722	uc002jlf.3	14386	ENSG00000186074	CD300LF	CD300 molecule like family member f
chr17	74258866	74259862	997	*	C666-1_peak_1113	4389	.	68.8229	445.532	438.935	414	Promoter (1-2kb)	17	74261286	74267379	6094	1	283991	uc010wsy.1	-1424	ENSG00000185262	UBALD2	UBA like domain containing 2
chr17	77961682	77962249	568	*	C666-1_peak_1114	2356	.	50.0504	240.875	235.648	264	Intron (uc002jxj.4/125058, intron 3 of 11)	17	77917652	77924656	7005	2	125058	uc002jxk.2	-37026	ENSG00000167291	TBC1D16	TBC1 domain family member 16
chr17	78805812	78806248	437	*	C666-1_peak_1115	1945	.	38.1435	199.636	194.57	239	Intron (uc010wuf.1/57521, intron 8 of 11)	17	78923236	78940173	16938	1	57521	uc002jyu.1	-116988	ENSG00000141564	RPTOR	regulatory associated protein of MTOR complex 1
chr18	108016	108303	288	*	C666-1_peak_1116	120	.	1.73827	15.9271	12.0252	146	Promoter (<=1kb)	18	109065	122222	13158	1	727758	uc002kke.3	-762	ENSG00000290877	ROCK1P1	Rho associated coiled-coil containing protein kinase 1 pseudogene 1
chr18	110303	110495	193	*	C666-1_peak_1118	77	.	1.62537	11.4935	7.70817	78	Promoter (1-2kb)	18	109065	122222	13158	1	727758	uc002kke.3	1238	ENSG00000290877	ROCK1P1	Rho associated coiled-coil containing protein kinase 1 pseudogene 1
chr18	4024794	4025065	272	*	C666-1_peak_1120	298	.	11.9168	34.0179	29.8327	131	Intron (uc002kmf.3/9229, intron 2 of 12)	18	3962353	4013943	51591	1	101410534	uc031rhf.1	62441	NA	DLGAP1-AS4	DLGAP1 antisense RNA 4
chr18	6673072	6673566	495	*	C666-1_peak_1122	2606	.	50.6747	265.949	260.612	241	Distal Intergenic	18	6788493	6898721	110229	1	79822	uc002knc.3	-114927	ENSG00000088756	ARHGAP28	Rho GTPase activating protein 28
chr18	6676306	6676855	550	*	C666-1_peak_1123	3879	.	68.8309	394.117	387.983	257	Distal Intergenic	18	6788493	6898721	110229	1	79822	uc002knc.3	-111638	ENSG00000088756	ARHGAP28	Rho GTPase activating protein 28
chr18	6742958	6744050	1093	*	C666-1_peak_1124	375	.	14.5678	41.8432	37.5849	611	Distal Intergenic	18	6788493	6898721	110229	1	79822	uc002knc.3	-44443	ENSG00000088756	ARHGAP28	Rho GTPase activating protein 28
chr18	7854554	7855454	901	*	C666-1_peak_1125	3818	.	78.1364	387.892	381.812	409	Intron (uc002knn.4/5797, intron 2 of 30)	18	7946929	8406859	459931	1	5797	uc010wzl.2	-91475	ENSG00000173482	PTPRM	protein tyrosine phosphatase receptor type M
chr18	9704852	9705548	697	*	C666-1_peak_1126	1269	.	33.7708	131.698	126.936	358	Promoter (2-3kb)	18	9708228	9862553	154326	1	11031	uc002kog.2	-2680	ENSG00000168461	RAB31	RAB31, member RAS oncogene family
chr18	18512835	18513163	329	*	C666-1_peak_1130	209	.	2.1636	24.9922	20.9152	217	Distal Intergenic	18	18529703	18691812	162110	2	6093	uc002kte.3	178649	ENSG00000067900	ROCK1	Rho associated coiled-coil containing protein kinase 1
chr18	18515810	18516397	588	*	C666-1_peak_1131	119	.	1.79052	15.8516	11.9504	361	Distal Intergenic	18	18529703	18691812	162110	2	6093	uc002kte.3	175415	ENSG00000067900	ROCK1	Rho associated coiled-coil containing protein kinase 1
chr18	18516918	18517707	790	*	C666-1_peak_1132	96	.	1.67917	13.4697	9.62753	208	Distal Intergenic	18	18529703	18691812	162110	2	6093	uc002kte.3	174105	ENSG00000067900	ROCK1	Rho associated coiled-coil containing protein kinase 1
chr18	18518392	18518549	158	*	C666-1_peak_1133	77	.	1.75059	11.5243	7.7386	117	Distal Intergenic	18	18529703	18691812	162110	2	6093	uc002kte.3	173263	ENSG00000067900	ROCK1	Rho associated coiled-coil containing protein kinase 1
chr18	18518786	18519135	350	*	C666-1_peak_1134	142	.	1.79289	18.1556	14.2046	194	Distal Intergenic	18	18529703	18691812	162110	2	6093	uc002kte.3	172677	ENSG00000067900	ROCK1	Rho associated coiled-coil containing protein kinase 1
chr18	18519299	18519708	410	*	C666-1_peak_1135	142	.	1.79891	18.2078	14.2564	122	Distal Intergenic	18	18529703	18691812	162110	2	6093	uc002kte.3	172104	ENSG00000067900	ROCK1	Rho associated coiled-coil containing protein kinase 1
chr18	18519836	18520292	457	*	C666-1_peak_1136	112	.	1.73848	15.1418	11.2616	91	Distal Intergenic	18	18529703	18691812	162110	2	6093	uc002kte.3	171520	ENSG00000067900	ROCK1	Rho associated coiled-coil containing protein kinase 1
chr18	21082262	21082662	401	*	C666-1_peak_1139	576	.	18.6157	62.0522	57.6435	236	Promoter (<=1kb)	18	21083434	21111771	28338	1	29919	uc010xau.2	-772	ENSG00000141452	RMC1	regulator of MON1-CCZ1
chr18	36270554	36270812	259	*	C666-1_peak_1145	223	.	10.5948	26.4965	22.3963	114	Distal Intergenic	18	36786888	36920602	133715	2	647946	uc002lak.1	649790	ENSG00000267374	MIR924HG	MIR924 host gene
chr18	39143098	39143889	792	*	C666-1_peak_1147	2031	.	42.0031	208.224	203.125	425	Distal Intergenic	18	39060236	39100561	40326	2	641516	uc002lan.3	-42537	ENSG00000267313	KC6	keratoconus gene 6
chr18	42109414	42109903	490	*	C666-1_peak_1151	1546	.	39.0682	159.5	154.611	243	Intron (uc002lax.3/uc002lax.3, intron 1 of 4)	18	42260138	42457379	197242	1	26040	uc002lay.3	-150235	ENSG00000152217	SETBP1	SET binding protein 1
chr18	42534490	42535025	536	*	C666-1_peak_1152	1501	.	30.7456	155.036	150.17	319	Intron (uc010dni.3/26040, intron 4 of 5)	18	42550047	42550131	85	2	100422829	uc021uje.1	15106	ENSG00000265957	MIR4319	microRNA 4319
chr18	58857968	58858257	290	*	C666-1_peak_1158	349	.	13.9056	39.1762	34.9407	145	Distal Intergenic	18	59000988	59222365	221378	1	28316	uc002lif.2	-142731	ENSG00000101542	CDH20	cadherin 20
chr18	61854412	61854939	528	*	C666-1_peak_1160	2333	.	53.3049	238.578	233.36	302	Intron (uc002ljx.3/284294, intron 2 of 9)	18	61747243	61816260	69018	2	221241	uc002ljw.4	-38152	ENSG00000179676	LINC00305	long intergenic non-protein coding RNA 305
chr18	63412338	63412626	289	*	C666-1_peak_1161	457	.	16.5543	50.0715	45.749	143	Distal Intergenic	18	63417488	63548175	130688	1	1005	uc002ljz.3	-4862	ENSG00000081138	CDH7	cadherin 7
chr18	64215972	64216517	546	*	C666-1_peak_1162	3150	.	67.2105	320.684	315.043	248	Intron (uc002lkc.2/28513, intron 5 of 11)	18	64199577	64239553	39977	2	28513	uc002lkd.3	23036	ENSG00000071991	CDH19	cadherin 19
chr18	71931653	71931957	305	*	C666-1_peak_1164	198	.	8.94259	23.8884	19.8271	120	Intron (uc002llh.3/1528, intron 1 of 5)	18	71920527	71959251	38725	2	1528	uc002llh.3	27294	ENSG00000166347	CYB5A	cytochrome b5 type A
chr18	76707226	76707517	292	*	C666-1_peak_1167	499	.	17.5476	54.3041	49.9493	122	Distal Intergenic	18	76740275	76758969	18695	1	27164	uc002lmt.3	-32758	ENSG00000256463	SALL3	spalt like transcription factor 3
chr18	77857570	77858261	692	*	C666-1_peak_1169	443	.	16.2232	48.6776	44.3652	354	Distal Intergenic	18	77866915	77898228	31314	1	22850	uc002lnw.3	-8654	ENSG00000101544	ADNP2	ADNP homeobox 2
chr19	428331	428691	361	*	C666-1_peak_1170	300	.	10.4861	34.1929	30.0071	189	Intron (uc002loq.4/25759, intron 9 of 12)	19	405443	409170	3728	2	126567	uc002loo.3	-19161	ENSG00000183186	C2CD4C	C2 calcium dependent domain containing 4C
chr19	2800397	2801155	759	*	C666-1_peak_1171	3125	.	42.2774	318.206	312.58	311	Intron (uc002lwj.3/7064, intron 5 of 12)	19	2796016	2813599	17584	1	7064	uc010xgz.2	4381	ENSG00000172009	THOP1	thimet oligopeptidase 1
chr19	3093846	3094024	179	*	C666-1_peak_1172	320	.	12.3965	36.2822	32.078	90	Promoter (<=1kb)	19	3094408	3121454	27047	1	2767	uc002lxd.3	-384	ENSG00000088256	GNA11	G protein subunit alpha 11
chr19	5201764	5202020	257	*	C666-1_peak_1173	527	.	18.2097	57.1666	52.7907	132	Intron (uc002mbu.1/5802, intron 29 of 30)	19	5205519	5286245	80727	2	5802	uc010xin.2	84225	ENSG00000105426	PTPRS	protein tyrosine phosphatase receptor type S
chr19	5292581	5292952	372	*	C666-1_peak_1174	1347	.	30.3658	139.514	134.718	210	Intron (uc002mbu.1/5802, intron 1 of 30)	19	5273075	5286399	13325	2	5802	uc002mbz.1	-6182	ENSG00000105426	PTPRS	protein tyrosine phosphatase receptor type S
chr19	8554509	8554945	437	*	C666-1_peak_1176	712	.	19.1219	75.7184	71.2259	222	3' UTR	19	8554940	8567538	12599	2	84106	uc002mkd.3	12593	ENSG00000133246	PRAM1	PML-RARA regulated adaptor molecule 1
chr19	19303380	19304008	629	*	C666-1_peak_1180	3947	.	63.3833	400.956	394.774	274	Promoter (<=1kb)	19	19256376	19303400	47025	2	4207	uc002nlo.2	0	ENSG00000213999	BORCS8-MEF2B	BORCS8-MEF2B readthrough
chr19	20905713	20906085	373	*	C666-1_peak_1181	701	.	21.5725	74.6798	70.1938	187	Distal Intergenic	19	20827509	20844402	16894	2	199777	uc002npd.1	-61311	ENSG00000188171	ZNF626	zinc finger protein 626
chr19	21428882	21429269	388	*	C666-1_peak_1183	166	.	8.93933	20.6354	16.6269	179	Distal Intergenic	19	21473963	21512212	38250	2	7562	uc002npq.1	82943	ENSG00000182141	ZNF708	zinc finger protein 708
chr19	27731905	27732444	540	*	C666-1_peak_1184	175	.	1.85316	21.5915	17.5661	226	Distal Intergenic	19	28281401	28284848	3448	2	148189	uc002nrx.3	552404	ENSG00000261824	LINC00662	long intergenic non-protein coding RNA 662
chr19	27732594	27732801	208	*	C666-1_peak_1185	121	.	1.73424	16.0938	12.1903	113	Distal Intergenic	19	28281401	28284848	3448	2	148189	uc002nrx.3	552047	ENSG00000261824	LINC00662	long intergenic non-protein coding RNA 662
chr19	27733001	27733463	463	*	C666-1_peak_1186	149	.	1.801	18.9003	14.9298	223	Distal Intergenic	19	28281401	28284848	3448	2	148189	uc002nrx.3	551385	ENSG00000261824	LINC00662	long intergenic non-protein coding RNA 662
chr19	27733797	27734811	1015	*	C666-1_peak_1187	149	.	1.81288	18.9403	14.9695	505	Distal Intergenic	19	28281401	28284848	3448	2	148189	uc002nrx.3	550037	ENSG00000261824	LINC00662	long intergenic non-protein coding RNA 662
chr19	27735260	27735527	268	*	C666-1_peak_1188	62	.	1.69001	9.98876	6.25704	70	Distal Intergenic	19	28281401	28284848	3448	2	148189	uc002nrx.3	549321	ENSG00000261824	LINC00662	long intergenic non-protein coding RNA 662
chr19	27736146	27736836	691	*	C666-1_peak_1189	166	.	1.85955	20.6182	16.6162	251	Distal Intergenic	19	28281401	28284848	3448	2	148189	uc002nrx.3	548012	ENSG00000261824	LINC00662	long intergenic non-protein coding RNA 662
chr19	27737234	27737599	366	*	C666-1_peak_1190	70	.	1.77053	10.8278	7.06496	271	Distal Intergenic	19	28281401	28284848	3448	2	148189	uc002nrx.3	547249	ENSG00000261824	LINC00662	long intergenic non-protein coding RNA 662
chr19	27737899	27738123	225	*	C666-1_peak_1191	102	.	1.85005	14.1606	10.2967	128	Distal Intergenic	19	28281401	28284848	3448	2	148189	uc002nrx.3	546725	ENSG00000261824	LINC00662	long intergenic non-protein coding RNA 662
chr19	27738384	27738663	280	*	C666-1_peak_1192	212	.	1.99342	25.3	21.2156	127	Distal Intergenic	19	28281401	28284848	3448	2	148189	uc002nrx.3	546185	ENSG00000261824	LINC00662	long intergenic non-protein coding RNA 662
chr19	27739202	27739400	199	*	C666-1_peak_1193	130	.	2.09136	17.0008	13.0742	96	Distal Intergenic	19	28281401	28284848	3448	2	148189	uc002nrx.3	545448	ENSG00000261824	LINC00662	long intergenic non-protein coding RNA 662
chr19	30794310	30794953	644	*	C666-1_peak_1196	613	.	19.669	65.7792	61.3471	368	Distal Intergenic	19	30863328	31048965	185638	1	9745	uc002nsu.1	-68375	ENSG00000198597	ZNF536	zinc finger protein 536
chr19	33571534	33571874	341	*	C666-1_peak_1202	562	.	15.9956	60.6211	56.2223	170	Promoter (<=1kb)	19	33571786	33621318	49533	1	55094	uc002nug.1	0	ENSG00000076650	GPATCH1	G-patch domain containing 1
chr19	46180035	46180341	307	*	C666-1_peak_1208	641	.	14.0354	68.5792	64.1295	135	Promoter (1-2kb)	19	46178190	46178266	77	2	100500845	uc021uvy.1	-1769	ENSG00000283212	MIR642B	microRNA 642b
chr19	48413845	48414106	262	*	C666-1_peak_1209	380	.	7.19729	42.3078	38.0469	140	Promoter (2-3kb)	19	48416308	48416427	120	1	100170218	uc010xyx.1	-2202	NA	SNAR-C2	small NF90 (ILF3) associated RNA C2
chr19	48451061	48451357	297	*	C666-1_peak_1211	567	.	11.0493	61.1446	56.7449	172	Promoter (2-3kb)	19	48453553	48453671	119	1	100170226	uc010xzb.1	-2196	NA	SNAR-C3	small NF90 (ILF3) associated RNA C3
chr19	48456466	48456695	230	*	C666-1_peak_1212	283	.	6.91298	32.5459	28.3799	117	Promoter (2-3kb)	19	48458939	48459058	120	1	100170218	uc010xzc.1	-2244	NA	SNAR-C2	small NF90 (ILF3) associated RNA C2
chr19	48461823	48462068	246	*	C666-1_peak_1213	428	.	10.6865	47.1941	42.896	165	Promoter (2-3kb)	19	48458939	48459058	120	1	100170218	uc010xzc.1	2884	NA	SNAR-C2	small NF90 (ILF3) associated RNA C2
chr19	50146764	50147197	434	*	C666-1_peak_1215	1961	.	40.9191	201.199	196.126	211	Promoter (1-2kb)	19	50145382	50161906	16525	1	58506	uc002poq.3	1382	ENSG00000126461	SCAF1	SR-related CTD associated factor 1
chr19	52838899	52839149	251	*	C666-1_peak_1217	311	.	9.07166	35.3851	31.187	119	Promoter (<=1kb)	19	52839498	52870376	30879	1	162963	uc002pyx.4	-349	ENSG00000167554	ZNF610	zinc finger protein 610
chr19	54040469	54040768	300	*	C666-1_peak_1218	307	.	12.4105	34.9748	30.7835	134	Promoter (<=1kb)	19	54041333	54083523	42191	1	55422	uc002qca.1	-565	ENSG00000130844	ZNF331	zinc finger protein 331
chr19	56467210	56467763	554	*	C666-1_peak_1220	1257	.	29.5377	130.471	125.714	284	Exon (uc002qmh.3/126205, exon 3 of 10)	19	56459198	56499995	40798	1	126205	uc010etg.3	8012	ENSG00000179709	NLRP8	NLR family pyrin domain containing 8
chr2	4245320	4245813	494	*	C666-1_peak_1222	1551	.	34.4154	160.055	155.162	238	Distal Intergenic	2	4007506	4021622	14117	2	100505964	uc002qyh.2	-223698	ENSG00000237401	LINC01304	long intergenic non-protein coding RNA 1304
chr2	4363387	4363768	382	*	C666-1_peak_1223	736	.	22.429	78.1291	73.6214	179	Distal Intergenic	2	4675808	4703812	28005	2	727982	uc002qyi.3	340044	ENSG00000231532	LINC01249	long intergenic non-protein coding RNA 1249
chr2	6207779	6208815	1037	*	C666-1_peak_1224	3982	.	80.785	404.497	398.288	626	Distal Intergenic	2	6122110	6128364	6255	1	400940	uc010yir.1	85669	NA	LOC400940	uncharacterized LOC400940
chr2	8146169	8146650	482	*	C666-1_peak_1225	1811	.	35.2392	186.137	181.13	213	Distal Intergenic	2	8062556	8116977	54422	2	339788	uc010yit.3	-29192	ENSG00000235665	LINC00298	long intergenic non-protein coding RNA 298
chr2	10339128	10339499	372	*	C666-1_peak_1228	715	.	20.0582	76.0108	71.5176	174	Intron (uc021vds.1/348738, intron 2 of 2)	2	10332740	10332797	58	2	100422929	uc021vdt.1	-6331	ENSG00000265418	MIR4261	microRNA 4261
chr2	11167359	11167873	515	*	C666-1_peak_1230	1058	.	25.8709	110.559	105.89	264	Distal Intergenic	2	11239977	11272302	32326	2	285150	uc021vdv.1	104429	ENSG00000145063	FLJ33534	Putative uncharacterized protein FLJ33534
chr2	20102911	20103287	377	*	C666-1_peak_1232	914	.	23.5759	96.0873	91.4846	179	Promoter (1-2kb)	2	20096514	20101744	5231	2	130502	uc002rdg.3	-1167	ENSG00000183891	TTC32	tetratricopeptide repeat domain 32
chr2	24048448	24048984	537	*	C666-1_peak_1235	2164	.	50.3251	221.564	216.411	268	Intron (uc002rej.4/54454, intron 3 of 18)	2	23971534	24055472	83939	2	54454	uc002rej.4	6488	ENSG00000119778	ATAD2B	ATPase family AAA domain containing 2B
chr2	30195208	30195962	755	*	C666-1_peak_1240	1462	.	35.9029	151.067	146.218	487	Distal Intergenic	2	29415640	30144477	728838	2	238	uc002rmy.3	-50731	ENSG00000171094	ALK	ALK receptor tyrosine kinase
chr2	34245183	34245560	378	*	C666-1_peak_1241	687	.	21.2552	73.18	68.7026	181	Distal Intergenic	2	33951128	33953284	2157	2	151325	uc002rpb.3	-291899	ENSG00000293267	MYADML	myeloid associated differentiation marker like (pseudogene)
chr2	35440670	35441568	899	*	C666-1_peak_1242	2524	.	56.6157	257.738	252.439	411	Distal Intergenic	2	36581892	36582713	822	2	100288911	uc021vfw.1	1141145	NA	CRIM1-DT	CRIM1 divergent transcript
chr2	38919142	38919831	690	*	C666-1_peak_1246	3011	.	64.8929	306.715	301.149	317	Intron (uc002rqy.3/130589, intron 4 of 6)	2	38893052	38961909	68858	1	130589	uc002rqy.3	26090	ENSG00000143891	GALM	galactose mutarotase
chr2	40092283	40092685	403	*	C666-1_peak_1247	1027	.	28.1625	107.375	102.719	259	Distal Intergenic	2	40144774	40482349	337576	1	100128590	uc002rrw.3	-52089	ENSG00000227028	SLC8A1-AS1	SLC8A1 antisense RNA 1
chr2	43725877	43726087	211	*	C666-1_peak_1248	166	.	8.93933	20.6354	16.6269	92	Exon (uc010far.3/63892, exon 12 of 23)	2	43457975	43797649	339675	2	63892	uc010far.3	71562	ENSG00000115970	THADA	THADA armadillo repeat containing
chr2	44090142	44090486	345	*	C666-1_peak_1249	166	.	8.93933	20.6354	16.6269	182	Intron (uc002rtq.3/64241, intron 6 of 12)	2	44066103	44105605	39503	1	64241	uc010yoa.2	24039	ENSG00000143921	ABCG8	ATP binding cassette subfamily G member 8
chr2	44091187	44091779	593	*	C666-1_peak_1250	285	.	12.2502	32.6916	28.5203	324	Intron (uc002rtq.3/64241, intron 6 of 12)	2	44066103	44105605	39503	1	64241	uc010yoa.2	25084	ENSG00000143921	ABCG8	ATP binding cassette subfamily G member 8
chr2	45772376	45772649	274	*	C666-1_peak_1251	387	.	14.7909	42.9887	38.7238	135	Intron (uc010yoc.2/55133, intron 6 of 12)	2	45615819	45795154	179336	2	55133	uc010yoc.2	22505	ENSG00000068784	SRBD1	S1 RNA binding domain 1
chr2	49365852	49366789	938	*	C666-1_peak_1254	1101	.	30.4599	114.863	110.174	396	Intron (uc002rww.3/2492, intron 1 of 9)	2	49189296	49381666	192371	2	2492	uc002rww.3	14877	ENSG00000170820	FSHR	follicle stimulating hormone receptor
chr2	52182050	52182896	847	*	C666-1_peak_1256	3492	.	72.839	355.038	349.204	438	Distal Intergenic	2	51149796	51259674	109879	2	9378	uc021vhk.1	-922376	ENSG00000179915	NRXN1	neurexin 1
chr2	53400553	53400867	315	*	C666-1_peak_1258	336	.	13.5745	37.8579	33.6357	182	Distal Intergenic	2	53897117	53927672	30556	2	51130	uc002rxf.2	526805	ENSG00000115239	ASB3	ankyrin repeat and SOCS box containing 3
chr2	54446056	54446384	329	*	C666-1_peak_1260	164	.	8.54162	20.4262	16.4281	205	Intron (uc002rxq.4/98, intron 3 of 3)	2	54480315	54483409	3095	2	388951	uc002rxr.2	37025	ENSG00000178021	TSPYL6	TSPY like 6
chr2	55256653	55257167	515	*	C666-1_peak_1261	657	.	20.6208	70.1997	65.7396	267	Intron (uc002ryd.3/57142, intron 1 of 8)	2	55199327	55276326	77000	2	57142	uc002ryd.3	19159	ENSG00000115310	RTN4	reticulon 4
chr2	55715195	55715626	432	*	C666-1_peak_1262	765	.	23.5071	81.1093	76.5841	276	Distal Intergenic	2	55746740	55772216	25477	1	112942	uc002ryx.2	-31114	ENSG00000163001	CFAP36	cilia and flagella associated protein 36
chr2	61612960	61613367	408	*	C666-1_peak_1266	206	.	9.93285	24.6839	20.6096	211	Intron (uc002sbe.3/9736, intron 5 of 79)	2	61644379	61644512	134	2	100124537	uc010fck.1	31145	ENSG00000206937	SNORA70B	small nucleolar RNA, H/ACA box 70B
chr2	62496579	62497279	701	*	C666-1_peak_1268	571	.	19.203	61.5186	57.1116	445	Distal Intergenic	2	62432961	62433052	92	1	100847087	uc031rod.1	63618	ENSG00000266097	MIR5192	microRNA 5192
chr2	65520955	65521651	697	*	C666-1_peak_1270	4030	.	77.4313	409.317	403.071	379	Distal Intergenic	2	65454829	65498390	43562	1	10097	uc010yqg.2	66126	ENSG00000138071	ACTR2	actin related protein 2
chr2	69185434	69186388	955	*	C666-1_peak_1273	4633	.	79.1284	470.377	463.35	421	Distal Intergenic	2	69172441	69180102	7662	2	200504	uc002sfb.4	-5332	ENSG00000183607	GKN2	gastrokine 2
chr2	74424918	74425281	364	*	C666-1_peak_1276	221	.	9.53461	26.2081	22.1154	131	Promoter (<=1kb)	2	74425690	74442424	16735	1	10797	uc002skj.3	-409	ENSG00000065911	MTHFD2	methylenetetrahydrofolate dehydrogenase (NADP+ dependent) 2, methenyltetrahydrofolate cyclohydrolase
chr2	81754930	81755268	339	*	C666-1_peak_1282	922	.	26.818	96.8901	92.2816	189	Distal Intergenic	2	80816178	80875988	59811	1	1496	uc010ysj.2	938752	ENSG00000066032	CTNNA2	catenin alpha 2
chr2	82400464	82400761	298	*	C666-1_peak_1283	200	.	9.93259	24.109	20.0403	102	Distal Intergenic	2	83083927	83084893	967	1	1720	uc021vjv.2	-683166	NA	DHFRP3	dihydrofolate reductase pseudogene 3
chr2	83138900	83139451	552	*	C666-1_peak_1285	177	.	9.27042	21.7783	17.7441	295	Distal Intergenic	2	83083927	83084893	967	1	1720	uc021vjv.2	54973	NA	DHFRP3	dihydrofolate reductase pseudogene 3
chr2	83817788	83818189	402	*	C666-1_peak_1286	1275	.	32.9932	132.319	127.555	231	Distal Intergenic	2	84517806	84519324	1519	1	388965	uc010ffz.1	-699617	NA	FUNDC2P2	FUN14 domain containing 2 pseudogene 2
chr2	85114598	85115193	596	*	C666-1_peak_1287	762	.	22.8414	80.7417	76.2213	310	Distal Intergenic	2	85063043	85108369	45327	2	129293	uc010fgc.3	-6229	ENSG00000186854	TRABD2A	TraB domain containing 2A
chr2	85310431	85310877	447	*	C666-1_peak_1288	451	.	15.8234	49.4425	45.1254	203	Distal Intergenic	2	85360583	85537511	176929	1	83439	uc002soy.3	-49706	ENSG00000152284	TCF7L1	transcription factor 7 like 1
chr2	86174221	86174593	373	*	C666-1_peak_1289	166	.	8.93933	20.6354	16.6269	220	Distal Intergenic	2	86078387	86116157	37771	2	8869	uc010ysz.1	-58064	ENSG00000115525	ST3GAL5	ST3 beta-galactoside alpha-2,3-sialyltransferase 5
chr2	87959807	87960330	524	*	C666-1_peak_1292	670	.	19.1512	71.529	67.0619	259	Intron (uc002srs.4/64795, intron 3 of 10)	2	87929274	87929353	80	1	100616499	uc021vkl.1	30533	ENSG00000265507	MIR4435-1	microRNA 4435-1
chr2	89139886	89140204	319	*	C666-1_peak_1293	499	.	17.5476	54.3041	49.9493	173	Distal Intergenic	2	89111884	89111968	85	1	100616399	uc021vks.1	28002	ENSG00000265510	MIR4436A	microRNA 4436a
chr2	92281272	92281427	156	*	C666-1_peak_1294	44	.	1.62758	8.16179	4.49991	53	Distal Intergenic	2	92129159	92130496	1338	1	440888	uc010yuc.2	152113	ENSG00000288272	ACTR3BP2	ACTR3B pseudogene 2
chr2	92289983	92290159	177	*	C666-1_peak_1295	124	.	2.22323	16.3391	12.4248	96	Distal Intergenic	2	92129159	92130496	1338	1	440888	uc010yuc.2	160824	ENSG00000288272	ACTR3BP2	ACTR3B pseudogene 2
chr2	92290521	92291196	676	*	C666-1_peak_1296	152	.	1.9568	19.2698	15.2954	569	Distal Intergenic	2	92129159	92130496	1338	1	440888	uc010yuc.2	161362	ENSG00000288272	ACTR3BP2	ACTR3B pseudogene 2
chr2	92291373	92291602	230	*	C666-1_peak_1297	155	.	1.85257	19.5814	15.5959	125	Distal Intergenic	2	92129159	92130496	1338	1	440888	uc010yuc.2	162214	ENSG00000288272	ACTR3BP2	ACTR3B pseudogene 2
chr2	92296026	92296285	260	*	C666-1_peak_1298	106	.	1.89179	14.5156	10.6475	125	Distal Intergenic	2	92129159	92130496	1338	1	440888	uc010yuc.2	166867	ENSG00000288272	ACTR3BP2	ACTR3B pseudogene 2
chr2	92296725	92296942	218	*	C666-1_peak_1299	253	.	2.26909	29.4625	25.3289	125	Distal Intergenic	2	92129159	92130496	1338	1	440888	uc010yuc.2	167566	ENSG00000288272	ACTR3BP2	ACTR3B pseudogene 2
chr2	92297379	92297588	210	*	C666-1_peak_1300	82	.	1.70694	12.0129	8.21495	84	Distal Intergenic	2	92129159	92130496	1338	1	440888	uc010yuc.2	168220	ENSG00000288272	ACTR3BP2	ACTR3B pseudogene 2
chr2	92297888	92298075	188	*	C666-1_peak_1301	91	.	1.7615	12.9806	9.1536	152	Distal Intergenic	2	92129159	92130496	1338	1	440888	uc010yuc.2	168729	ENSG00000288272	ACTR3BP2	ACTR3B pseudogene 2
chr2	92300728	92300879	152	*	C666-1_peak_1302	49	.	1.64305	8.65509	4.96995	102	Distal Intergenic	2	92129159	92130496	1338	1	440888	uc010yuc.2	171569	ENSG00000288272	ACTR3BP2	ACTR3B pseudogene 2
chr2	92305617	92305797	181	*	C666-1_peak_1303	160	.	1.99664	20.0027	16.0092	71	Distal Intergenic	2	92129159	92130496	1338	1	440888	uc010yuc.2	176458	ENSG00000288272	ACTR3BP2	ACTR3B pseudogene 2
chr2	92306002	92306183	182	*	C666-1_peak_1304	77	.	1.7211	11.5011	7.71571	122	Distal Intergenic	2	92129159	92130496	1338	1	440888	uc010yuc.2	176843	ENSG00000288272	ACTR3BP2	ACTR3B pseudogene 2
chr2	92306689	92306947	259	*	C666-1_peak_1305	134	.	1.83654	17.3717	13.4336	127	Distal Intergenic	2	92129159	92130496	1338	1	440888	uc010yuc.2	177530	ENSG00000288272	ACTR3BP2	ACTR3B pseudogene 2
chr2	92307036	92307574	539	*	C666-1_peak_1306	185	.	1.89938	22.5716	18.5293	310	Distal Intergenic	2	92129159	92130496	1338	1	440888	uc010yuc.2	177877	ENSG00000288272	ACTR3BP2	ACTR3B pseudogene 2
chr2	92307725	92307885	161	*	C666-1_peak_1307	91	.	1.75407	12.9358	9.10947	54	Distal Intergenic	2	92129159	92130496	1338	1	440888	uc010yuc.2	178566	ENSG00000288272	ACTR3BP2	ACTR3B pseudogene 2
chr2	92307973	92308158	186	*	C666-1_peak_1308	68	.	1.67843	10.5824	6.82687	49	Distal Intergenic	2	92129159	92130496	1338	1	440888	uc010yuc.2	178814	ENSG00000288272	ACTR3BP2	ACTR3B pseudogene 2
chr2	92308451	92308712	262	*	C666-1_peak_1309	111	.	1.75467	14.9914	11.1132	124	Distal Intergenic	2	92129159	92130496	1338	1	440888	uc010yuc.2	179292	ENSG00000288272	ACTR3BP2	ACTR3B pseudogene 2
chr2	92308954	92309183	230	*	C666-1_peak_1310	76	.	1.63355	11.4653	7.6806	120	Distal Intergenic	2	92129159	92130496	1338	1	440888	uc010yuc.2	179795	ENSG00000288272	ACTR3BP2	ACTR3B pseudogene 2
chr2	92309475	92309816	342	*	C666-1_peak_1311	145	.	1.78282	18.4699	14.5087	115	Distal Intergenic	2	92129159	92130496	1338	1	440888	uc010yuc.2	180316	ENSG00000288272	ACTR3BP2	ACTR3B pseudogene 2
chr2	92309965	92310361	397	*	C666-1_peak_1312	148	.	1.82513	18.8473	14.8792	94	Distal Intergenic	2	92129159	92130496	1338	1	440888	uc010yuc.2	180806	ENSG00000288272	ACTR3BP2	ACTR3B pseudogene 2
chr2	92310548	92310825	278	*	C666-1_peak_1313	132	.	1.77782	17.2255	13.2966	141	Distal Intergenic	2	92129159	92130496	1338	1	440888	uc010yuc.2	181389	ENSG00000288272	ACTR3BP2	ACTR3B pseudogene 2
chr2	92312501	92312852	352	*	C666-1_peak_1314	81	.	1.69445	11.9473	8.15015	131	Distal Intergenic	2	92129159	92130496	1338	1	440888	uc010yuc.2	183342	ENSG00000288272	ACTR3BP2	ACTR3B pseudogene 2
chr2	92312915	92313609	695	*	C666-1_peak_1315	138	.	1.7747	17.7997	13.8527	386	Distal Intergenic	2	92129159	92130496	1338	1	440888	uc010yuc.2	183756	ENSG00000288272	ACTR3BP2	ACTR3B pseudogene 2
chr2	92312915	92313609	695	*	C666-1_peak_1315	138	.	1.7747	17.7997	13.8527	386	Distal Intergenic	2	92129159	92130496	1338	1	440888	uc010yuc.2	183756	ENSG00000288272	ACTR3BP2	ACTR3B pseudogene 2
chr2	92313765	92314131	367	*	C666-1_peak_1316	134	.	1.76721	17.3387	13.4009	145	Distal Intergenic	2	92129159	92130496	1338	1	440888	uc010yuc.2	184606	ENSG00000288272	ACTR3BP2	ACTR3B pseudogene 2
chr2	92315308	92315537	230	*	C666-1_peak_1317	56	.	1.61126	9.37175	5.65561	108	Distal Intergenic	2	92129159	92130496	1338	1	440888	uc010yuc.2	186149	ENSG00000288272	ACTR3BP2	ACTR3B pseudogene 2
chr2	92315738	92316779	1042	*	C666-1_peak_1318	108	.	1.76554	14.7354	10.8604	110	Distal Intergenic	2	92129159	92130496	1338	1	440888	uc010yuc.2	186579	ENSG00000288272	ACTR3BP2	ACTR3B pseudogene 2
chr2	92315738	92316779	1042	*	C666-1_peak_1318	108	.	1.76554	14.7354	10.8604	110	Distal Intergenic	2	92129159	92130496	1338	1	440888	uc010yuc.2	186579	ENSG00000288272	ACTR3BP2	ACTR3B pseudogene 2
chr2	92317191	92317416	226	*	C666-1_peak_1319	122	.	1.88795	16.1129	12.2092	108	Distal Intergenic	2	92129159	92130496	1338	1	440888	uc010yuc.2	188032	ENSG00000288272	ACTR3BP2	ACTR3B pseudogene 2
chr2	92317696	92318452	757	*	C666-1_peak_1320	153	.	1.96768	19.2953	15.3208	614	Distal Intergenic	2	92129159	92130496	1338	1	440888	uc010yuc.2	188537	ENSG00000288272	ACTR3BP2	ACTR3B pseudogene 2
chr2	92318628	92319505	878	*	C666-1_peak_1321	168	.	1.86628	20.8939	16.8806	466	Distal Intergenic	2	92129159	92130496	1338	1	440888	uc010yuc.2	189469	ENSG00000288272	ACTR3BP2	ACTR3B pseudogene 2
chr2	92319793	92320199	407	*	C666-1_peak_1322	123	.	1.78584	16.2859	12.3722	126	Distal Intergenic	2	92129159	92130496	1338	1	440888	uc010yuc.2	190634	ENSG00000288272	ACTR3BP2	ACTR3B pseudogene 2
chr2	92320287	92320850	564	*	C666-1_peak_1323	138	.	1.7643	17.8451	13.8974	231	Distal Intergenic	2	92129159	92130496	1338	1	440888	uc010yuc.2	191128	ENSG00000288272	ACTR3BP2	ACTR3B pseudogene 2
chr2	92320934	92321292	359	*	C666-1_peak_1324	72	.	1.65583	10.9931	7.22612	96	Distal Intergenic	2	92129159	92130496	1338	1	440888	uc010yuc.2	191775	ENSG00000288272	ACTR3BP2	ACTR3B pseudogene 2
chr2	92321531	92321900	370	*	C666-1_peak_1325	111	.	1.85994	14.9939	11.1157	251	Distal Intergenic	2	92129159	92130496	1338	1	440888	uc010yuc.2	192372	ENSG00000288272	ACTR3BP2	ACTR3B pseudogene 2
chr2	92322448	92322639	192	*	C666-1_peak_1326	88	.	1.71356	12.6989	8.8789	75	Distal Intergenic	2	92129159	92130496	1338	1	440888	uc010yuc.2	193289	ENSG00000288272	ACTR3BP2	ACTR3B pseudogene 2
chr2	92322701	92322889	189	*	C666-1_peak_1327	56	.	1.59291	9.37863	5.66231	84	Distal Intergenic	2	92129159	92130496	1338	1	440888	uc010yuc.2	193542	ENSG00000288272	ACTR3BP2	ACTR3B pseudogene 2
chr2	92323128	92323388	261	*	C666-1_peak_1328	92	.	1.67083	13.1038	9.27418	88	Distal Intergenic	2	92129159	92130496	1338	1	440888	uc010yuc.2	193969	ENSG00000288272	ACTR3BP2	ACTR3B pseudogene 2
chr2	92323553	92323890	338	*	C666-1_peak_1329	58	.	1.58303	9.53789	5.81758	133	Distal Intergenic	2	92129159	92130496	1338	1	440888	uc010yuc.2	194394	ENSG00000288272	ACTR3BP2	ACTR3B pseudogene 2
chr2	92324062	92324655	594	*	C666-1_peak_1330	111	.	1.73232	15.0337	11.1552	463	Distal Intergenic	2	92129159	92130496	1338	1	440888	uc010yuc.2	194903	ENSG00000288272	ACTR3BP2	ACTR3B pseudogene 2
chr2	92324062	92324655	594	*	C666-1_peak_1330	111	.	1.73232	15.0337	11.1552	463	Distal Intergenic	2	92129159	92130496	1338	1	440888	uc010yuc.2	194903	ENSG00000288272	ACTR3BP2	ACTR3B pseudogene 2
chr2	92324858	92325332	475	*	C666-1_peak_1331	174	.	1.85315	21.5223	17.4998	316	Distal Intergenic	2	92129159	92130496	1338	1	440888	uc010yuc.2	195699	ENSG00000288272	ACTR3BP2	ACTR3B pseudogene 2
chr2	92325442	92325598	157	*	C666-1_peak_1332	72	.	1.64091	10.9921	7.2251	57	Distal Intergenic	2	92129159	92130496	1338	1	440888	uc010yuc.2	196283	ENSG00000288272	ACTR3BP2	ACTR3B pseudogene 2
chr2	92325786	92326062	277	*	C666-1_peak_1333	68	.	1.67298	10.6223	6.86624	57	Distal Intergenic	2	92129159	92130496	1338	1	440888	uc010yuc.2	196627	ENSG00000288272	ACTR3BP2	ACTR3B pseudogene 2
chr2	98304939	98305380	442	*	C666-1_peak_1336	884	.	23.0339	93.0726	88.485	201	5' UTR	2	98286206	98319529	33324	1	728537	uc002syc.3	18733	ENSG00000228486	C2orf92	chromosome 2 open reading frame 92
chr2	98946138	98946518	381	*	C666-1_peak_1337	1321	.	30.6216	136.941	132.155	168	Distal Intergenic	2	98962618	99015064	52447	1	1261	uc002syt.3	-16100	ENSG00000144191	CNGA3	cyclic nucleotide gated channel subunit alpha 3
chr2	100497303	100497588	286	*	C666-1_peak_1338	336	.	12.1944	37.8797	33.6558	173	Intron (uc002taf.3/3899, intron 6 of 23)	2	100199260	100721159	521900	2	3899	uc010fiq.1	223571	ENSG00000144218	AFF3	ALF transcription elongation factor 3
chr2	101422652	101423020	369	*	C666-1_peak_1340	513	.	11.598	55.7436	51.3779	195	Distal Intergenic	2	101436613	101613287	176675	1	4862	uc002tap.1	-13593	ENSG00000170485	NPAS2	neuronal PAS domain protein 2
chr2	103178041	103178583	543	*	C666-1_peak_1341	2660	.	57.6746	271.443	266.08	218	Distal Intergenic	2	103236166	103327809	91644	1	6549	uc002tca.3	-57583	ENSG00000115616	SLC9A2	solute carrier family 9 member A2
chr2	105315238	105315532	295	*	C666-1_peak_1345	854	.	24.7449	90.0124	85.4408	140	Distal Intergenic	2	105363095	105372213	9119	2	284998	uc002tci.2	56681	ENSG00000234177	LINC01114	long intergenic non-protein coding RNA 1114
chr2	106724086	106724511	426	*	C666-1_peak_1346	883	.	23.8348	92.8881	88.3016	222	Intron (uc002tdl.3/80146, intron 5 of 9)	2	106709759	106714166	4408	2	80146	uc002tdk.3	-9920	ENSG00000115652	UXS1	UDP-glucuronate decarboxylase 1
chr2	112047796	112048104	309	*	C666-1_peak_1347	475	.	15.1753	51.9313	47.5938	151	Intron (uc002the.2/541471, intron 3 of 5)	2	112078589	112078668	80	2	100616499	uc021vmu.1	30564	ENSG00000265507	MIR4435-1	microRNA 4435-1
chr2	114875346	114875633	288	*	C666-1_peak_1351	508	.	17.1901	55.2136	50.8544	144	Distal Intergenic	2	114735246	114737561	2316	2	100499194	uc021vna.1	-137785	NA	LINC02992	long intergenic non-protein coding RNA 2992
chr2	120499939	120500232	294	*	C666-1_peak_1354	267	.	10.0896	30.8866	26.7368	179	Distal Intergenic	2	120517207	120742474	225268	1	5775	uc002tmf.2	-16975	ENSG00000088179	PTPN4	protein tyrosine phosphatase non-receptor type 4
chr2	120721331	120721950	620	*	C666-1_peak_1355	827	.	24.8315	87.3532	82.7931	304	Intron (uc002tmf.2/5775, intron 24 of 26)	2	120687352	120742474	55123	1	5775	uc010yyr.2	33979	ENSG00000088179	PTPN4	protein tyrosine phosphatase non-receptor type 4
chr2	121692825	121693075	251	*	C666-1_peak_1357	406	.	13.9187	44.9021	40.6193	137	Intron (uc010yyu.1/2736, intron 3 of 3)	2	121554867	121750229	195363	1	2736	uc010flp.3	137958	ENSG00000074047	GLI2	GLI family zinc finger 2
chr2	126214258	126214513	256	*	C666-1_peak_1359	313	.	12.6897	35.5079	31.307	120	Distal Intergenic	2	127413511	127454251	40741	1	2995	uc002tnq.4	-1198998	ENSG00000136732	GYPC	glycophorin C (Gerbich blood group)
chr2	127456857	127457120	264	*	C666-1_peak_1361	361	.	13.82	40.4261	36.1833	119	Distal Intergenic	2	127413511	127454251	40741	1	2995	uc010flv.4	43346	ENSG00000136732	GYPC	glycophorin C (Gerbich blood group)
chr2	127774151	127774591	441	*	C666-1_peak_1362	750	.	20.9238	79.5747	75.0585	251	Distal Intergenic	2	127805599	127839641	34043	2	274	uc010yzf.2	65050	ENSG00000136717	BIN1	bridging integrator 1
chr2	133545103	133545341	239	*	C666-1_peak_1363	473	.	16.5781	51.6704	47.3346	136	Intron (uc002ttp.3/344148, intron 13 of 19)	2	133402337	133429070	26734	2	116372	uc002tto.3	-116033	ENSG00000150551	LYPD1	LY6/PLAUR domain containing 1
chr2	136004393	136004775	383	*	C666-1_peak_1364	279	.	11.9455	32.1229	27.9593	214	Intron (uc002tuk.3/84083, intron 13 of 21)	2	135847224	135933964	86741	1	22930	uc010fnh.1	157169	ENSG00000115839	RAB3GAP1	RAB3 GTPase activating protein catalytic subunit 1
chr2	136352674	136352991	318	*	C666-1_peak_1365	311	.	9.07166	35.3851	31.187	147	Intron (uc002tuo.3/23518, intron 1 of 25)	2	136343922	136482839	138918	1	23518	uc010fni.3	8752	ENSG00000048991	R3HDM1	R3H domain containing 1
chr2	137051277	137051614	338	*	C666-1_peak_1368	434	.	13.2443	47.7265	43.4214	192	Distal Intergenic	2	136871919	136875725	3807	2	7852	uc002tuz.3	-175552	ENSG00000121966	CXCR4	C-X-C motif chemokine receptor 4
chr2	138438721	138439219	499	*	C666-1_peak_1370	1258	.	32.676	130.635	125.878	277	Distal Intergenic	2	138721808	138725014	3207	1	3176	uc002tvd.3	-282589	ENSG00000150540	HNMT	histamine N-methyltransferase
chr2	139894229	139894577	349	*	C666-1_peak_1371	385	.	12.2982	42.8151	38.5522	133	Distal Intergenic	2	139654894	139656744	1851	1	647012	uc021vqc.1	239335	NA	YY1P2	YY1 transcription factor pseudogene 2
chr2	141261420	141261693	274	*	C666-1_peak_1372	112	.	7.2839	15.169	11.2808	187	Intron (uc002tvj.1/53353, intron 53 of 90)	2	139654894	139656744	1851	1	647012	uc021vqc.1	1606526	NA	YY1P2	YY1 transcription factor pseudogene 2
chr2	141350577	141351238	662	*	C666-1_peak_1373	3492	.	72.839	355.038	349.204	309	Intron (uc002tvj.1/53353, intron 43 of 90)	2	140988996	142889270	1900275	2	53353	uc002tvj.1	1538032	ENSG00000168702	LRP1B	LDL receptor related protein 1B
chr2	142225178	142225642	465	*	C666-1_peak_1376	848	.	20.5759	89.4295	84.8596	261	Intron (uc002tvj.1/53353, intron 3 of 90)	2	140988996	142889270	1900275	2	53353	uc002tvj.1	663628	ENSG00000168702	LRP1B	LDL receptor related protein 1B
chr2	142489048	142489314	267	*	C666-1_peak_1377	272	.	8.86069	31.4477	27.2895	130	Intron (uc002tvj.1/53353, intron 2 of 90)	2	140988996	142889270	1900275	2	53353	uc002tvj.1	399956	ENSG00000168702	LRP1B	LDL receptor related protein 1B
chr2	144700925	144701537	613	*	C666-1_peak_1378	971	.	27.8112	101.731	97.1006	186	Distal Intergenic	2	144703581	144969146	265566	2	79712	uc002tvo.3	267609	ENSG00000121964	GTDC1	glycosyltransferase like domain containing 1
chr2	145131387	145131652	266	*	C666-1_peak_1380	338	.	13.3242	38.0793	33.8533	140	Distal Intergenic	2	144763318	145090083	326766	2	79712	uc002tvt.2	-41304	ENSG00000121964	GTDC1	glycosyltransferase like domain containing 1
chr2	145939634	145940186	553	*	C666-1_peak_1381	1168	.	31.7843	121.543	116.825	300	Distal Intergenic	2	145425534	145834291	408758	1	401014	uc031rpo.1	514100	ENSG00000226674	TEX41	testis expressed 41
chr2	146354851	146355143	293	*	C666-1_peak_1382	485	.	17.2165	52.8849	48.5401	145	Distal Intergenic	2	145425534	145834291	408758	1	401014	uc031rpo.1	929317	ENSG00000226674	TEX41	testis expressed 41
chr2	146458674	146459000	327	*	C666-1_peak_1383	55	.	5.29738	9.25667	5.54221	113	Distal Intergenic	2	147344625	147348558	3934	1	728773	uc002twf.4	-885625	NA	PABPC1P2	poly(A) binding protein cytoplasmic 1 pseudogene 2
chr2	148033450	148034109	660	*	C666-1_peak_1385	1599	.	40.0614	164.821	159.906	337	Distal Intergenic	2	148602086	148688393	86308	1	92	uc002twg.3	-567977	ENSG00000121989	ACVR2A	activin A receptor type 2A
chr2	148792602	148792794	193	*	C666-1_peak_1386	102	.	6.95281	14.1301	10.2665	100	Intron (uc002twm.4/55777, intron 2 of 14)	2	148687966	148779173	91208	2	5000	uc002twk.3	-13429	ENSG00000115947	ORC4	origin recognition complex subunit 4
chr2	151031175	151031464	290	*	C666-1_peak_1387	585	.	19.5341	62.9843	58.5676	145	Distal Intergenic	2	151324707	151344209	19503	2	390	uc002txe.3	312745	ENSG00000115963	RND3	Rho family GTPase 3
chr2	153323950	153324325	376	*	C666-1_peak_1390	172	.	8.97161	21.2295	17.2112	166	Intron (uc002tye.3/114793, intron 1 of 25)	2	153191751	153506348	314598	1	114793	uc002tye.3	132199	ENSG00000157827	FMNL2	formin like 2
chr2	157910309	157911226	918	*	C666-1_peak_1393	623	.	18.9219	66.8332	62.3945	472	Distal Intergenic	2	158114340	158167913	53574	1	11227	uc002tzg.3	-203114	ENSG00000136542	GALNT5	polypeptide N-acetylgalactosaminyltransferase 5
chr2	160117449	160117699	251	*	C666-1_peak_1395	485	.	17.2165	52.8849	48.5401	119	Intron (uc002uaj.4/151525, intron 5 of 10)	2	160092304	160143063	50760	2	151525	uc002uaj.4	25364	ENSG00000196151	WDSUB1	WD repeat, sterile alpha motif and U-box domain containing 1
chr2	161696422	161696747	326	*	C666-1_peak_1397	457	.	16.5543	50.0715	45.749	181	Distal Intergenic	2	161993466	162061490	68025	1	10010	uc002ubq.1	-296719	ENSG00000136560	TANK	TRAF family member associated NFKB activator
chr2	164256715	164257143	429	*	C666-1_peak_1399	527	.	18.2097	57.1666	52.7907	204	Distal Intergenic	2	164464118	164592513	128396	2	55137	uc002uck.1	335370	ENSG00000182263	FIGN	fidgetin, microtubule severing factor
chr2	166969322	166969575	254	*	C666-1_peak_1402	279	.	11.5922	32.0943	27.9307	102	Intron (uc002udp.3/uc002udp.3, intron 2 of 11)	2	166845670	167005642	159973	2	6323	uc002udo.4	36067	ENSG00000144285	SCN1A	sodium voltage-gated channel alpha subunit 1
chr2	168083360	168083796	437	*	C666-1_peak_1403	544	.	14.2669	58.8437	54.4557	234	Intron (uc002udx.3/129446, intron 5 of 10)	2	168043793	168116261	72469	1	129446	uc010fpr.3	39567	ENSG00000163092	XIRP2	xin actin binding repeat containing 2
chr2	170654691	170655061	371	*	C666-1_peak_1404	336	.	13.5745	37.8579	33.6357	138	Promoter (<=1kb)	2	170655322	170668571	13250	1	6741	uc002ufk.3	-261	ENSG00000138385	SSB	small RNA binding exonuclease protection factor La
chr2	171897267	171898000	734	*	C666-1_peak_1406	336	.	13.5745	37.8579	33.6357	374	Intron (uc010zdn.1/9874, intron 9 of 18)	2	171901952	171911639	9688	2	9874	uc002ugr.1	13639	ENSG00000198586	TLK1	tousled like kinase 1
chr2	171993128	171993559	432	*	C666-1_peak_1407	1303	.	34.433	135.117	130.34	219	Intron (uc002ugn.2/9874, intron 1 of 20)	2	171847333	172017410	170078	2	9874	uc002ugn.2	23851	ENSG00000198586	TLK1	tousled like kinase 1
chr2	172378276	172378537	262	*	C666-1_peak_1408	243	.	11.0049	28.4693	24.3481	117	Promoter (<=1kb)	2	172378757	172414643	35887	1	79901	uc031rqa.1	-220	ENSG00000071967	CYBRD1	cytochrome b reductase 1
chr2	172411951	172412242	292	*	C666-1_peak_1409	429	.	15.8921	47.2925	42.9902	161	3' UTR	2	172378866	172414643	35778	1	79901	uc002ugz.4	33085	ENSG00000071967	CYBRD1	cytochrome b reductase 1
chr2	173753897	173754481	585	*	C666-1_peak_1411	3002	.	64.4227	305.801	300.24	283	Promoter (<=1kb)	2	173754502	173866072	111571	1	11069	uc010fqo.2	-21	ENSG00000091428	RAPGEF4	Rap guanine nucleotide exchange factor 4
chr2	174374690	174375102	413	*	C666-1_peak_1412	704	.	22.1828	74.9625	70.4729	145	Distal Intergenic	2	174219561	174233718	14158	1	83879	uc010zek.1	155129	ENSG00000144354	CDCA7	cell division cycle associated 7
chr2	176261376	176262458	1083	*	C666-1_peak_1414	638	.	18.4272	68.3201	63.8715	695	Distal Intergenic	2	176040986	176046490	5505	2	518	uc002ukb.2	-214886	ENSG00000154518	ATP5MC3	ATP synthase membrane subunit c locus 3
chr2	177409669	177410126	458	*	C666-1_peak_1415	792	.	18.2532	83.836	79.2972	233	Distal Intergenic	2	177465708	177465780	73	2	100302142	uc021vss.1	55654	ENSG00000283203	MIR1246	microRNA 1246
chr2	181920105	181920511	407	*	C666-1_peak_1417	993	.	22.941	104.001	99.3601	143	Intron (uc002unq.1/10477, intron 4 of 6)	2	181845851	181928150	82300	1	10477	uc010fri.1	74254	ENSG00000170035	UBE2E3	ubiquitin conjugating enzyme E2 E3
chr2	188311625	188311993	369	*	C666-1_peak_1420	248	.	11.2569	28.9372	24.8072	196	Promoter (1-2kb)	2	188206690	188313021	106332	2	10203	uc002upv.5	1028	ENSG00000064989	CALCRL	calcitonin receptor like receptor
chr2	190586004	190586421	418	*	C666-1_peak_1421	1599	.	40.0614	164.821	159.906	164	Promoter (1-2kb)	2	190584298	190611376	27079	1	150709	uc002uqx.2	1706	ENSG00000151687	ANKAR	ankyrin and armadillo repeat containing
chr2	191941520	191942395	876	*	C666-1_peak_1422	1868	.	43.7794	191.831	186.801	467	Intron (uc002usm.2/6775, intron 3 of 23)	2	191896068	191934497	38430	2	6775	uc010zgk.1	-7023	ENSG00000138378	STAT4	signal transducer and activator of transcription 4
chr2	192018482	192018988	507	*	C666-1_peak_1423	2022	.	43.2589	207.354	202.257	284	Promoter (2-3kb)	2	192011339	192016322	4984	2	6775	uc010zgl.2	-2160	ENSG00000138378	STAT4	signal transducer and activator of transcription 4
chr2	192503063	192503690	628	*	C666-1_peak_1424	1520	.	36.0482	156.876	152.001	394	Distal Intergenic	2	192542798	192553248	10451	1	64859	uc002usw.3	-39108	ENSG00000173559	NABP1	nucleic acid binding protein 1
chr2	197032804	197033069	266	*	C666-1_peak_1429	300	.	12.3725	34.2381	30.0499	121	Intron (uc002utk.3/9262, intron 1 of 7)	2	196998307	197036336	38030	2	9262	uc002utk.3	3267	ENSG00000081320	STK17B	serine/threonine kinase 17b
chr2	197328714	197329203	490	*	C666-1_peak_1430	644	.	20.8584	68.9187	64.4637	201	Intron (uc002utm.1/57520, intron 1 of 28)	2	197063977	197226946	162970	2	57520	uc002utl.1	-101768	ENSG00000138411	HECW2	HECT, C2 and WW domain containing E3 ubiquitin protein ligase 2
chr2	200034342	200034617	276	*	C666-1_peak_1433	276	.	10.8395	31.8591	27.6966	137	Distal Intergenic	2	200134223	200320819	186597	2	23314	uc010fsq.2	286202	ENSG00000119042	SATB2	SATB homeobox 2
chr2	203623209	203623785	577	*	C666-1_peak_1436	1794	.	35.0027	184.473	179.473	318	Intron (uc010zhx.2/150864, intron 6 of 7)	2	203684329	203693957	9629	2	130026	uc002uzj.3	70172	ENSG00000163596	ICA1L	islet cell autoantigen 1 like
chr2	204301347	204301620	274	*	C666-1_peak_1437	312	.	11.6525	35.4414	31.2418	138	3' UTR	2	204259423	204296892	37470	1	10152	uc010zin.2	41924	ENSG00000138443	ABI2	abl interactor 2
chr2	204444515	204444795	281	*	C666-1_peak_1438	349	.	13.9056	39.1762	34.9407	140	Distal Intergenic	2	204309357	204400058	90702	2	65059	uc002vaf.3	-44457	ENSG00000173166	RAPH1	Ras association (RalGDS/AF-6) and pleckstrin homology domains 1
chr2	206197687	206198057	371	*	C666-1_peak_1439	260	.	11.588	30.1766	26.0327	140	Intron (uc002vao.2/117583, intron 18 of 21)	2	206547224	206608422	61199	1	8828	uc002vat.3	-349167	ENSG00000118257	NRP2	neuropilin 2
chr2	209212559	209212935	377	*	C666-1_peak_1441	272	.	11.9191	31.4282	27.2702	132	Exon (uc002vcz.3/200576, exon 35 of 42)	2	209224569	209359231	134663	1	5746	uc010zjb.2	-11634	ENSG00000144407	PTH2R	parathyroid hormone 2 receptor
chr2	212206123	212206474	352	*	C666-1_peak_1442	833	.	18.8826	87.957	83.3956	190	Distal Intergenic	2	211482295	211484599	2305	1	29034	uc002vef.3	723828	ENSG00000280837	CPS1-IT1	CPS1 intronic transcript 1
chr2	212642900	212643285	386	*	C666-1_peak_1443	170	.	8.88279	21.0649	17.0483	199	Intron (uc002veg.1/2066, intron 4 of 27)	2	213290987	213291084	98	2	100313771	uc021vvy.1	647799	ENSG00000221782	MIR548F2	microRNA 548f-2
chr2	218203734	218203982	249	*	C666-1_peak_1447	183	.	7.55305	22.4268	18.3867	122	Intron (uc002vgn.2/729582, intron 7 of 11)	2	218148746	218465552	316807	2	729582	uc002vgn.2	261570	ENSG00000231672	DIRC3	disrupted in renal carcinoma 3
chr2	219704718	219704974	257	*	C666-1_peak_1449	192	.	8.14092	23.2609	19.2075	142	Distal Intergenic	2	219694701	219696512	1812	2	53632	uc010zko.1	-8206	ENSG00000115592	PRKAG3	protein kinase AMP-activated non-catalytic subunit gamma 3
chr2	222208157	222208609	453	*	C666-1_peak_1452	1963	.	45.0069	201.398	196.324	241	Distal Intergenic	2	222289929	222437001	147073	2	2043	uc002vmr.2	228392	ENSG00000116106	EPHA4	EPH receptor A4
chr2	226733057	226734136	1080	*	C666-1_peak_1456	3818	.	78.1364	387.892	381.812	575	Distal Intergenic	2	226628161	226628181	21	1	100847035	uc031rrl.1	104896	ENSG00000264539	MIR548AR	microRNA 548ar
chr2	227917915	227918290	376	*	C666-1_peak_1457	666	.	18.9691	71.145	66.679	230	Intron (uc021vxr.1/1286, intron 30 of 46)	2	227867427	228012300	144874	2	1286	uc021vxr.1	94010	ENSG00000081052	COL4A4	collagen type IV alpha 4 chain
chr2	228534186	228534867	682	*	C666-1_peak_1458	2308	.	51.3898	236.086	230.88	290	Distal Intergenic	2	228474806	228498036	23231	2	56918	uc010zlu.2	-36150	ENSG00000290795	SLC19A4P	solute carrier family 19 member 4, pseudogene
chr2	231688761	231689421	661	*	C666-1_peak_1459	529	.	17.04	57.3055	52.9284	285	Distal Intergenic	2	231678747	231685790	7044	1	51719	uc002vqy.3	10014	ENSG00000135932	CAB39	calcium binding protein 39
chr2	236401674	236401914	241	*	C666-1_peak_1461	299	.	11.6685	34.1763	29.9907	132	Promoter (<=1kb)	2	236402733	236761846	359114	1	116987	uc021vyp.1	-819	ENSG00000157985	AGAP1	ArfGAP with GTPase domain, ankyrin repeat and PH domain 1
chr2	237983885	237984439	555	*	C666-1_peak_1463	2907	.	46.1575	296.286	290.785	303	Intron (uc002vwf.1/uc002vwf.1, intron 1 of 1)	2	237994084	238004527	10444	1	10920	uc010fys.1	-9645	ENSG00000198612	COPS8	COP9 signalosome subunit 8
chr2	238272366	238272639	274	*	C666-1_peak_1464	240	.	10.5257	28.169	24.0508	135	Intron (uc002vwl.2/1293, intron 13 of 43)	2	238252198	238264422	12225	2	1293	uc002vwp.1	-7944	ENSG00000163359	COL6A3	collagen type VI alpha 3 chain
chr2	238690934	238691347	414	*	C666-1_peak_1465	906	.	21.5219	95.2015	90.6037	258	Distal Intergenic	2	238677702	238690290	12589	1	9208	uc002vxg.3	13232	ENSG00000124831	LRRFIP1	LRR binding FLII interacting protein 1
chr2	241969677	241969960	284	*	C666-1_peak_1466	595	.	15.1061	63.9339	59.514	148	Exon (uc002wah.1/25992, exon 2 of 32)	2	241938255	242033643	95389	1	25992	uc002wah.1	31422	ENSG00000162804	SNED1	sushi, nidogen and EGF like domains 1
chr20	6446770	6447038	269	*	C666-1_peak_1469	194	.	9.61243	23.5181	19.4607	145	Distal Intergenic	20	6748745	6760910	12166	1	650	uc002wmu.1	-301707	ENSG00000125845	BMP2	bone morphogenetic protein 2
chr20	12679964	12680570	607	*	C666-1_peak_1471	1923	.	46.021	197.399	192.344	288	Distal Intergenic	20	12989627	13030816	41190	1	55304	uc002woc.3	-309057	ENSG00000172296	SPTLC3	serine palmitoyltransferase long chain base subunit 3
chr20	14725553	14725924	372	*	C666-1_peak_1472	310	.	12.9124	35.2528	31.0552	141	Intron (uc002wot.3/140733, intron 5 of 16)	20	14864899	14910161	45263	2	100379174	uc002woy.4	184237	ENSG00000235914	MACROD2-AS1	MACROD2 antisense RNA 1
chr20	15764674	15765237	564	*	C666-1_peak_1473	1868	.	45.0277	191.896	186.863	264	Intron (uc002wot.3/140733, intron 8 of 16)	20	15680501	16033841	353341	1	140733	uc002wpb.3	84173	ENSG00000172264	MACROD2	mono-ADP ribosylhydrolase 2
chr20	18997347	18997604	258	*	C666-1_peak_1475	202	.	9.16632	24.3386	20.269	127	Distal Intergenic	20	18790372	18810839	20468	2	100128496	uc002wrj.2	-186508	NA	SCP2D1-AS1	SCP2D1 antisense RNA 1
chr20	22079224	22079612	389	*	C666-1_peak_1478	323	.	13.2435	36.55	32.3398	194	Distal Intergenic	20	22034728	22055292	20565	1	100270679	uc021wbh.1	44496	ENSG00000234435	LINC01432	long intergenic non-protein coding RNA 1432
chr20	22769581	22769803	223	*	C666-1_peak_1479	38	.	4.63521	7.47964	3.83892	139	Distal Intergenic	20	22561642	22566101	4460	2	3170	uc002wsn.3	-203480	ENSG00000125798	FOXA2	forkhead box A2
chr20	23370217	23370975	759	*	C666-1_peak_1480	4906	.	92.6348	498.442	490.648	418	Exon (uc002wta.3/63908, exon 6 of 11)	20	23356710	23375834	19125	2	63908	uc010zss.1	4859	ENSG00000125814	NAPB	NSF attachment protein beta
chr20	25729500	25729649	150	*	C666-1_peak_1481	94	.	6.28928	13.3389	9.4984	93	Distal Intergenic	20	25744102	25776878	32777	2	728882	uc010zth.1	47229	NA	FAM182B	family with sequence similarity 182 member B
chr20	26001035	26001185	151	*	C666-1_peak_1483	102	.	6.26968	14.1337	10.27	57	Intron (uc002wvg.4/100134868, intron 5 of 5)	20	25990435	26002430	11996	1	100134868	uc002wvh.4	10600	NA	LOC100134868	uncharacterized LOC100134868
chr20	31990277	31990562	286	*	C666-1_peak_1484	130	.	6.03281	16.9441	13.018	128	Promoter (<=1kb)	20	31973400	31989375	15976	2	51654	uc010gen.4	-902	ENSG00000101391	CDK5RAP1	CDK5 regulatory subunit associated protein 1
chr20	37372223	37372514	292	*	C666-1_peak_1486	209	.	9.21358	24.9911	20.9142	124	Distal Intergenic	20	37377097	37401089	23993	1	79913	uc002xjd.2	-4583	ENSG00000101442	ACTR5	actin related protein 5
chr20	37438669	37439136	468	*	C666-1_peak_1487	538	.	16.7025	58.2062	53.8257	326	Intron (uc010ggb.1/26051, intron 1 of 1)	20	37434348	37551667	117320	1	26051	uc010ggc.3	4321	ENSG00000101445	PPP1R16B	protein phosphatase 1 regulatory subunit 16B
chr20	38191570	38191946	377	*	C666-1_peak_1488	796	.	24.1693	84.2194	79.6755	181	Distal Intergenic	20	37842424	37853391	10968	2	339568	uc010zwd.1	-338179	ENSG00000230324	LINC01734	long intergenic non-protein coding RNA 1734
chr20	39748519	39748790	272	*	C666-1_peak_1489	421	.	13.0078	46.4868	42.1922	131	Intron (uc002xjl.3/7150, intron 18 of 20)	20	39766161	39804357	38197	1	5335	uc002xjo.1	-17371	ENSG00000124181	PLCG1	phospholipase C gamma 1
chr20	39871760	39872032	273	*	C666-1_peak_1490	643	.	19.0681	68.816	64.3645	129	Intron (uc002xjr.1/23051, intron 2 of 4)	20	39807089	39900896	93808	2	23051	uc002xjr.1	28864	ENSG00000174306	ZHX3	zinc fingers and homeoboxes 3
chr20	40690431	40690896	466	*	C666-1_peak_1491	667	.	17.5013	71.2389	66.7724	293	Distal Intergenic	20	40701392	40828037	126646	2	11122	uc010ggi.3	137141	ENSG00000196090	PTPRT	protein tyrosine phosphatase receptor type T
chr20	43270824	43271097	274	*	C666-1_peak_1493	515	.	15.9883	55.9331	51.566	143	Intron (uc002xmj.3/100, intron 1 of 11)	20	43248163	43280376	32214	2	100	uc002xmj.3	9279	ENSG00000196839	ADA	adenosine deaminase
chr20	43312167	43312803	637	*	C666-1_peak_1494	3720	.	60.5452	378.034	372.041	248	Intron (uc002xml.1/79015, intron 2 of 3)	20	43285092	43300380	15289	2	79015	uc002xmk.4	-11787	ENSG00000283440	LINC01260	long intergenic non-protein coding RNA 1260
chr20	49575224	49575991	768	*	C666-1_peak_1500	4716	.	83.1026	478.905	471.676	353	Promoter (<=1kb)	20	49575351	49578399	3049	1	27304	uc002xvy.2	0	ENSG00000124217	MOCS3	molybdenum cofactor synthesis 3
chr20	52180264	52180859	596	*	C666-1_peak_1502	2286	.	41.8613	233.851	228.653	329	Distal Intergenic	20	52183610	52199707	16098	2	7764	uc002xwq.4	18848	ENSG00000171940	ZNF217	zinc finger protein 217
chr20	52311083	52311443	361	*	C666-1_peak_1503	774	.	21.6295	81.9285	77.4008	216	Distal Intergenic	20	52192266	52210801	18536	2	7764	uc010gij.1	-100282	ENSG00000171940	ZNF217	zinc finger protein 217
chr20	53132954	53133218	265	*	C666-1_peak_1504	223	.	10.5948	26.4965	22.3963	133	Intron (uc002xwy.3/55816, intron 1 of 7)	20	53092266	53267710	175445	1	55816	uc002xwy.3	40688	ENSG00000101134	DOK5	docking protein 5
chr20	54466667	54466963	297	*	C666-1_peak_1505	443	.	16.2232	48.6776	44.3652	147	Distal Intergenic	20	54572413	54580528	8116	2	140689	uc002xxa.4	113565	ENSG00000054803	CBLN4	cerebellin 4 precursor
chr20	54468836	54469298	463	*	C666-1_peak_1506	1497	.	37.1174	154.579	149.714	225	Distal Intergenic	20	54572413	54580528	8116	2	140689	uc002xxa.4	111230	ENSG00000054803	CBLN4	cerebellin 4 precursor
chr20	54754688	54755894	1207	*	C666-1_peak_1508	4754	.	93.0352	482.722	475.408	689	Distal Intergenic	20	54823788	54824871	1084	1	4159	uc002xxb.2	-67894	ENSG00000124089	MC3R	melanocortin 3 receptor
chr20	61545784	61546088	305	*	C666-1_peak_1510	288	.	11.1105	33.0429	28.8677	183	Promoter (<=1kb)	20	61536358	61545758	9401	2	11083	uc011aao.1	-26	ENSG00000101191	DIDO1	death inducer-obliterator 1
chr21	11186509	11186732	224	*	C666-1_peak_1511	252	.	3.08072	29.3766	25.2436	97	Distal Intergenic	21	11020813	11098937	78125	2	85318	uc002yiu.1	-87572	NA	BAGE3	BAGE family member 3
chr21	15665196	15665446	251	*	C666-1_peak_1512	164	.	7.56815	20.4907	16.4907	117	Intron (uc002yjr.3/150000, intron 5 of 5)	21	15646120	15710337	64218	1	150000	uc002yjs.3	19076	ENSG00000291052	ABCC13	ATP binding cassette subfamily C member 13 (pseudogene)
chr21	20956600	20956914	315	*	C666-1_peak_1513	248	.	11.2569	28.9372	24.8072	132	Distal Intergenic	21	19641433	19775970	134538	2	5651	uc002ykw.3	-1180630	ENSG00000154646	TMPRSS15	transmembrane serine protease 15
chr21	22384846	22385265	420	*	C666-1_peak_1514	838	.	24.4277	88.453	83.8894	248	Intron (uc002yld.2/4685, intron 1 of 17)	21	22370633	22912517	541885	1	4685	uc011acb.2	14213	ENSG00000154654	NCAM2	neural cell adhesion molecule 2
chr21	24085032	24085622	591	*	C666-1_peak_1516	2480	.	51.2347	253.319	248.04	306	Distal Intergenic	21	23470936	23488847	17912	1	54143	uc021whu.1	614096	ENSG00000184856	LINC00308	long intergenic non-protein coding RNA 308
chr21	24859734	24860105	372	*	C666-1_peak_1517	323	.	13.2435	36.55	32.3398	118	Distal Intergenic	21	24733426	24757156	23731	2	266917	uc021whw.1	-102578	ENSG00000228592	D21S2088E	D21S2088E
chr21	28220694	28221132	439	*	C666-1_peak_1518	155	.	8.60824	19.5082	15.5241	117	Promoter (2-3kb)	21	28208606	28217728	9123	2	9510	uc002ymf.3	-2966	ENSG00000154734	ADAMTS1	ADAM metallopeptidase with thrombospondin type 1 motif 1
chr21	31206732	31207127	396	*	C666-1_peak_1519	1428	.	35.8484	147.66	142.827	200	Intron (uc002ynn.3/2897, intron 1 of 15)	21	31121153	31136325	15173	1	642976	uc002yns.3	85579	NA	GRIK1-AS1	GRIK1 antisense RNA 1
chr21	32148024	32148781	758	*	C666-1_peak_1520	1759	.	43.0412	180.976	175.988	369	Distal Intergenic	21	32127457	32127696	240	2	337977	uc011adi.2	-20328	ENSG00000187005	KRTAP21-1	keratin associated protein 21-1
chr21	35285546	35285842	297	*	C666-1_peak_1522	275	.	11.738	31.7317	27.5713	179	Promoter (<=1kb)	21	34956896	35284703	327808	2	29980	uc002ysn.1	-843	ENSG00000159147	DONSON	DNA replication fork stabilization factor DONSON
chr21	35548039	35548441	403	*	C666-1_peak_1523	585	.	19.5341	62.9843	58.5676	216	Distal Intergenic	21	35552978	35555546	2569	1	114036	uc002ytr.4	-4537	ENSG00000227456	LINC00310	long intergenic non-protein coding RNA 310
chr21	38018813	38019206	394	*	C666-1_peak_1525	1295	.	29.8715	134.284	129.512	236	Distal Intergenic	21	38071991	38082907	10917	1	6493	uc002yvp.3	-52785	ENSG00000159263	SIM2	SIM bHLH transcription factor 2
chr21	38531865	38532435	571	*	C666-1_peak_1527	542	.	18.5408	58.6096	54.2234	317	Promoter (2-3kb)	21	38528957	38558380	29424	1	7267	uc002ywd.1	2908	ENSG00000182670	TTC3	tetratricopeptide repeat domain 3
chr21	39376092	39376379	288	*	C666-1_peak_1529	491	.	15.9375	53.5062	49.1581	145	Distal Intergenic	21	38996785	39288741	291957	2	3763	uc002ywo.3	-87351	ENSG00000157542	KCNJ6	potassium inwardly rectifying channel subfamily J member 6
chr21	40686564	40686855	292	*	C666-1_peak_1530	451	.	14.7105	49.4627	45.1456	148	Promoter (<=1kb)	21	40685861	40686888	1028	2	257357	uc021wjg.2	33	NA	NA	NA
chr21	42546687	42546947	261	*	C666-1_peak_1532	289	.	11.4608	33.1168	28.9416	120	Intron (uc002yyw.3/25825, intron 1 of 8)	21	42539728	42648524	108797	1	25825	uc002yyy.3	6959	ENSG00000182240	BACE2	beta-secretase 2
chr21	46524509	46524894	386	*	C666-1_peak_1537	1585	.	34.9574	163.414	158.504	162	Intron (uc002zgp.2/104, intron 1 of 9)	21	46494493	46646478	151986	1	104	uc010gpx.2	30016	ENSG00000197381	ADARB1	adenosine deaminase RNA specific B1
chr22	18883872	18884032	161	*	C666-1_peak_1539	94	.	2.10004	13.3139	9.47365	112	Distal Intergenic	22	18893541	18899601	6061	1	8214	uc002zog.3	-9509	ENSG00000183628	DGCR6	DiGeorge syndrome critical region gene 6
chr22	19368453	19368909	457	*	C666-1_peak_1540	1006	.	25.2018	105.249	100.602	276	Intron (uc002zpf.1/7290, intron 13 of 24)	22	19318224	19419219	100996	2	7290	uc002zpf.1	50310	ENSG00000100084	HIRA	histone cell cycle regulator
chr22	22423212	22423478	267	*	C666-1_peak_1542	488	.	16.982	53.2285	48.882	127	Intron (uc031rxg.1/uc031rxg.1, intron 1 of 450)	22	22311403	22337187	25785	2	8940	uc010gtl.3	-86025	ENSG00000100038	TOP3B	DNA topoisomerase III beta
chr22	22593935	22594370	436	*	C666-1_peak_1543	1894	.	41.6337	194.542	189.499	165	Intron (uc031rxg.1/uc031rxg.1, intron 23 of 450)	22	22599200	22599926	727	1	7441	uc002zvx.1	-4830	ENSG00000169575	VPREB1	V-set pre-B cell surrogate light chain 1
chr22	24255134	24255424	291	*	C666-1_peak_1545	293	.	11.339	33.5105	29.3332	147	Distal Intergenic	22	24235897	24241117	5221	2	284889	uc002zys.2	-14017	NA	MIF-AS1	MIF antisense RNA 1
chr22	26427010	26427272	263	*	C666-1_peak_1546	401	.	14.4012	44.4256	40.1492	131	Downstream (<=300bp)	22	26422411	26427007	4597	1	84700	uc010gvb.1	4599	ENSG00000133454	MYO18B	myosin XVIIIB
chr22	28315338	28316355	1018	*	C666-1_peak_1547	3890	.	62.6737	395.204	389.063	179	Promoter (<=1kb)	22	28315364	28320951	5588	1	284900	uc003adn.3	0	ENSG00000235954	TTC28-AS1	TTC28 antisense RNA 1
chr22	34851831	34852576	746	*	C666-1_peak_1551	2411	.	50.9441	246.45	241.199	445	Distal Intergenic	22	33669062	34318584	649523	2	9215	uc011amf.2	-533247	ENSG00000133424	LARGE1	LARGE xylosyl- and glucuronyltransferase 1
chr22	35350069	35350676	608	*	C666-1_peak_1552	2997	.	51.3215	305.287	299.728	311	Distal Intergenic	22	35462130	35483380	21251	1	91464	uc003anj.3	-111454	ENSG00000175329	ISX	intestine specific homeobox
chr22	35952097	35952435	339	*	C666-1_peak_1553	582	.	16.911	62.6302	58.22	128	Distal Intergenic	22	35942821	35950045	7225	1	23551	uc003any.3	9276	ENSG00000100302	RASD2	RASD family member 2
chr22	38395756	38396100	345	*	C666-1_peak_1554	426	.	13.8456	46.9078	42.6105	157	Distal Intergenic	22	38384801	38384860	60	1	100616146	uc021wpm.1	10955	ENSG00000284266	MIR4534	microRNA 4534
chr22	39494062	39494505	444	*	C666-1_peak_1555	1050	.	25.9301	109.712	105.047	174	Promoter (<=1kb)	22	39493229	39500072	6844	1	164668	uc021wpv.1	833	ENSG00000100298	APOBEC3H	apolipoprotein B mRNA editing enzyme catalytic subunit 3H
chr22	40614046	40614375	330	*	C666-1_peak_1557	352	.	13.3267	39.4718	35.2341	209	Intron (uc003aym.3/23112, intron 4 of 23)	22	40573929	40731812	157884	1	23112	uc011aor.2	40117	ENSG00000100354	TNRC6B	trinucleotide repeat containing adaptor 6B
chr22	40811013	40811327	315	*	C666-1_peak_1558	135	.	6.85864	17.5393	13.5989	231	Intron (uc003ayv.1/57591, intron 11 of 11)	22	40766595	40806293	39699	1	27352	uc011aot.1	44418	ENSG00000100359	SGSM3	small G protein signaling modulator 3
chr22	42592100	42592498	399	*	C666-1_peak_1559	1528	.	38.7371	157.734	152.852	175	Intron (uc003bcj.1/6942, intron 1 of 4)	22	42556019	42611445	55427	2	6942	uc003bcj.1	18947	ENSG00000100207	TCF20	transcription factor 20
chr22	49756304	49756877	574	*	C666-1_peak_1560	257	.	11.1153	29.9153	25.7786	423	Distal Intergenic	22	50013290	50051190	37901	2	348645	uc003bit.3	294313	ENSG00000188511	MIR3667HG	MIR3667 host gene
chr22	51058150	51059027	878	*	C666-1_peak_1561	2000	.	41.6799	205.178	200.089	420	Distal Intergenic	22	51061182	51066601	5420	2	410	uc003bmz.5	7574	ENSG00000100299	ARSA	arylsulfatase A
chr3	1823784	1824236	453	*	C666-1_peak_1563	877	.	18.287	92.3442	87.7588	219	Distal Intergenic	3	2140550	3084847	944298	1	152330	uc003bpb.1	-316314	ENSG00000144619	CNTN4	contactin 4
chr3	5469049	5469553	505	*	C666-1_peak_1565	2218	.	39.0304	227.008	221.836	242	Distal Intergenic	3	5291862	5291940	79	2	100616334	uc021wsm.1	-177109	ENSG00000265180	MIR4790	microRNA 4790
chr3	11010613	11010952	340	*	C666-1_peak_1566	997	.	24.804	104.395	99.7535	161	Distal Intergenic	3	11034420	11080935	46516	1	6529	uc010hdq.3	-23468	ENSG00000157103	SLC6A1	solute carrier family 6 member 1
chr3	11033631	11033898	268	*	C666-1_peak_1567	296	.	11.2018	33.8652	29.6866	140	Promoter (<=1kb)	3	11034420	11080935	46516	1	6529	uc010hdq.3	-522	ENSG00000157103	SLC6A1	solute carrier family 6 member 1
chr3	11350810	11351387	578	*	C666-1_peak_1568	1994	.	46.0001	204.567	199.483	231	Intron (uc003bwc.3/10533, intron 5 of 18)	3	11314010	11599139	285130	1	10533	uc011aum.2	36800	ENSG00000197548	ATG7	autophagy related 7
chr3	12387112	12387562	451	*	C666-1_peak_1569	945	.	24.1179	99.122	94.5042	236	Intron (uc031rym.1/5468, intron 2 of 7)	3	12393001	12448345	55345	1	5468	uc003bww.1	-5439	ENSG00000132170	PPARG	peroxisome proliferator activated receptor gamma
chr3	16926940	16927375	436	*	C666-1_peak_1573	192	.	9.51727	23.3409	19.2855	224	Promoter (<=1kb)	3	16926452	17132098	205647	1	23228	uc011awc.2	488	ENSG00000154822	PLCL2	phospholipase C like 2
chr3	21333357	21333939	583	*	C666-1_peak_1576	2314	.	52.9738	236.677	231.467	260	Distal Intergenic	3	21447218	21448177	960	1	391518	uc003ccd.4	-113279	NA	VENTXP7	VENT homeobox pseudogene 7
chr3	21636649	21637556	908	*	C666-1_peak_1578	3390	.	71.1835	344.873	339.097	532	Intron (uc003cce.3/79750, intron 2 of 7)	3	21462490	21792816	330327	2	79750	uc003cce.3	155260	ENSG00000151789	ZNF385D	zinc finger protein 385D
chr3	22049001	22049310	310	*	C666-1_peak_1580	731	.	22.207	77.6984	73.1956	141	Intron (uc010hfb.1/79750, intron 2 of 6)	3	21462490	21792816	330327	2	79750	uc003cce.3	-256185	ENSG00000151789	ZNF385D	zinc finger protein 385D
chr3	24291688	24291916	229	*	C666-1_peak_1582	155	.	8.60824	19.5082	15.5241	85	Intron (uc003ccx.4/7068, intron 3 of 10)	3	24193881	24206950	13070	2	7068	uc003cda.1	-84738	ENSG00000151090	THRB	thyroid hormone receptor beta
chr3	24688101	24688533	433	*	C666-1_peak_1583	1905	.	45.6899	195.562	190.514	223	Distal Intergenic	3	24562853	24562926	74	2	100616448	uc021wue.1	-125175	NA	NA	NA
chr3	31170134	31170679	546	*	C666-1_peak_1588	1671	.	40.2898	172.131	167.18	329	Distal Intergenic	3	30842348	30936153	93806	2	339896	uc003ceq.1	-233981	ENSG00000144644	GADL1	glutamate decarboxylase like 1
chr3	31378615	31379052	438	*	C666-1_peak_1589	200	.	9.93259	24.109	20.0403	198	Distal Intergenic	3	31574491	31661766	87276	1	201595	uc003cer.1	-195439	ENSG00000163527	STT3B	STT3 oligosaccharyltransferase complex catalytic subunit B
chr3	31531941	31532363	423	*	C666-1_peak_1590	618	.	13.0086	66.2464	61.8092	205	Distal Intergenic	3	31574491	31661766	87276	1	201595	uc003cer.1	-42128	ENSG00000163527	STT3B	STT3 oligosaccharyltransferase complex catalytic subunit B
chr3	32954560	32955201	642	*	C666-1_peak_1592	2089	.	49.0008	214.076	208.951	322	Distal Intergenic	3	32993066	32996403	3338	1	1233	uc003cfg.1	-37865	ENSG00000183813	CCR4	C-C motif chemokine receptor 4
chr3	35565224	35565605	382	*	C666-1_peak_1593	513	.	17.8787	55.7313	51.3657	166	Distal Intergenic	3	35680666	35727379	46714	1	10777	uc003cfz.4	-115061	ENSG00000172995	ARPP21	cAMP regulated phosphoprotein 21
chr3	36101699	36102107	409	*	C666-1_peak_1594	750	.	23.176	79.5633	75.0471	223	Distal Intergenic	3	35785968	35786051	84	1	406916	uc011axz.1	315731	ENSG00000207625	MIR128-2	microRNA 128-2
chr3	36949589	36950866	1278	*	C666-1_peak_1596	3260	.	60.1593	331.8	326.099	650	Intron (uc003cgj.3/9881, intron 1 of 22)	3	36868308	36986548	118241	2	9881	uc003cgj.3	35682	ENSG00000168016	TRANK1	tetratricopeptide repeat and ankyrin repeat containing 1
chr3	38263908	38264178	271	*	C666-1_peak_1597	499	.	17.5476	54.3041	49.9493	134	Intron (uc010hha.1/9943, intron 7 of 10)	3	38307298	38317886	10589	1	9390	uc011aym.1	-43120	ENSG00000172940	SLC22A13	solute carrier family 22 member 13
chr3	39240485	39240745	261	*	C666-1_peak_1599	348	.	12.4654	39.1132	34.8825	125	Distal Intergenic	3	39224707	39234085	9379	2	165904	uc003cjk.2	-6400	ENSG00000168334	XIRP1	xin actin binding repeat containing 1
chr3	40139896	40140177	282	*	C666-1_peak_1600	138	.	7.93052	17.765	13.8193	200	Promoter (1-2kb)	3	40141502	40301811	160310	1	25924	uc011ayz.2	-1325	ENSG00000170011	MYRIP	myosin VIIA and Rab interacting protein
chr3	45208714	45209154	441	*	C666-1_peak_1602	394	.	14.4068	43.7099	39.4374	195	Distal Intergenic	3	45151731	45187914	36184	2	64866	uc003con.3	-20800	ENSG00000163814	CDCP1	CUB domain containing protein 1
chr3	53806490	53806777	288	*	C666-1_peak_1604	697	.	20.4711	74.2538	69.7697	142	Intron (uc003dgu.5/776, intron 33 of 48)	3	53830149	53846492	16344	1	776	uc011bes.2	-23372	ENSG00000157388	CACNA1D	calcium voltage-gated channel subunit alpha1 D
chr3	53925828	53926685	858	*	C666-1_peak_1605	4612	.	84.311	468.237	461.259	367	Promoter (<=1kb)	3	53919226	53925989	6764	2	58515	uc021wzm.1	0	ENSG00000113811	SELENOK	selenoprotein K
chr3	55496509	55497283	775	*	C666-1_peak_1606	1916	.	43.8436	196.694	191.643	390	Distal Intergenic	3	55499743	55514961	15219	2	7474	uc003dhm.3	17678	ENSG00000114251	WNT5A	Wnt family member 5A
chr3	55742269	55742607	339	*	C666-1_peak_1608	610	.	17.8852	65.5206	61.0902	199	Intron (uc003dhq.1/26059, intron 3 of 6)	3	55691243	55693497	2255	2	711	uc003dhs.3	-48772	ENSG00000281708	ERC2-IT1	ERC2 intronic transcript 1
chr3	57305465	57305989	525	*	C666-1_peak_1609	2314	.	52.9738	236.677	231.467	239	3' UTR	3	57302379	57312980	10602	2	142686	uc003dip.1	6991	ENSG00000239388	ASB14	ankyrin repeat and SOCS box containing 14
chr3	58041587	58041767	181	*	C666-1_peak_1610	83	.	6.10116	12.1746	8.36386	98	Intron (uc003djj.2/2317, intron 1 of 45)	3	58063983	58157982	94000	1	2317	uc003djl.2	-22216	ENSG00000136068	FLNB	filamin B
chr3	59871003	59871362	360	*	C666-1_peak_1611	600	.	19.8652	64.4573	60.0311	127	Intron (uc003dkx.4/2272, intron 8 of 9)	3	58873072	59035758	162687	2	200844	uc011bfg.1	-835245	ENSG00000163689	CFAP20DC	CFAP20 domain containing
chr3	62179485	62179757	273	*	C666-1_peak_1612	444	.	15.8621	48.7553	44.4419	143	Intron (uc003dlb.3/5793, intron 9 of 29)	3	62203257	62280573	77317	1	5793	uc011bfi.2	-23500	ENSG00000144724	PTPRG	protein tyrosine phosphatase receptor type G
chr3	63759737	63760100	364	*	C666-1_peak_1613	362	.	14.2367	40.5047	36.2575	229	Distal Intergenic	3	63805041	63834312	29272	1	132200	uc003dls.4	-44941	ENSG00000163632	C3orf49	chromosome 3 open reading frame 49
chr3	70984266	70984992	727	*	C666-1_peak_1616	389	.	14.8989	43.1914	38.9218	251	Distal Intergenic	3	71017535	71090683	73149	2	27086	uc003dor.1	105691	ENSG00000114861	FOXP1	forkhead box P1
chr3	73797373	73797880	508	*	C666-1_peak_1618	874	.	25.3127	92.0651	87.4836	246	Distal Intergenic	3	73431652	73674072	242421	2	23024	uc003dpl.1	-123301	ENSG00000121440	PDZRN3	PDZ domain containing ring finger 3
chr3	74897861	74898791	931	*	C666-1_peak_1620	3031	.	65.224	308.704	303.127	456	Distal Intergenic	3	74311722	74570343	258622	2	5067	uc003dpm.1	-327518	ENSG00000113805	CNTN3	contactin 3
chr3	79921905	79922323	419	*	C666-1_peak_1623	636	.	20.0031	68.1348	63.6873	198	Distal Intergenic	3	78646388	79817059	1170672	2	6091	uc003dqe.2	-104846	ENSG00000169855	ROBO1	roundabout guidance receptor 1
chr3	81298714	81298909	196	*	C666-1_peak_1624	102	.	6.95281	14.1301	10.2665	52	Distal Intergenic	3	81584346	81792780	208435	2	2632	uc021xax.1	493871	ENSG00000114480	GBE1	1,4-alpha-glucan branching enzyme 1
chr3	82682279	82683169	891	*	C666-1_peak_1625	1996	.	47.3453	204.781	199.693	449	Distal Intergenic	3	81538850	81810950	272101	2	2632	uc021xav.1	-871329	ENSG00000114480	GBE1	1,4-alpha-glucan branching enzyme 1
chr3	84795184	84795593	410	*	C666-1_peak_1627	704	.	22.1828	74.9625	70.4729	189	Exon (uc003dqi.3/440970, exon 11 of 21)	3	84687556	84918726	231171	2	440970	uc003dqi.3	123133	ENSG00000242641	LINC00971	long intergenic non-protein coding RNA 971
chr3	85371086	85371847	762	*	C666-1_peak_1629	1723	.	42.379	177.362	172.39	335	Intron (uc003dqj.3/253559, intron 1 of 9)	3	85434860	85434942	83	1	100847077	uc031sap.1	-63013	ENSG00000264084	MIR5688	microRNA 5688
chr3	85674109	85674431	323	*	C666-1_peak_1630	906	.	26.4869	95.2869	90.6862	165	Intron (uc003dqj.3/253559, intron 1 of 9)	3	85775632	86123579	347948	1	253559	uc003dql.3	-101201	ENSG00000175161	CADM2	cell adhesion molecule 2
chr3	86312511	86312760	250	*	C666-1_peak_1631	220	.	9.48457	26.1064	22.0141	113	Distal Intergenic	3	85849137	85877200	28064	2	100874037	uc031saq.1	-435311	ENSG00000241648	CADM2-AS2	CADM2 antisense RNA 2
chr3	86731821	86732122	302	*	C666-1_peak_1632	325	.	9.80331	36.7762	32.5642	159	Distal Intergenic	3	86987123	87040257	53135	2	389136	uc003dqn.3	308135	ENSG00000206538	VGLL3	vestigial like family member 3
chr3	89168954	89169592	639	*	C666-1_peak_1636	362	.	14.2367	40.5047	36.2575	207	Intron (uc003dqx.1/2042, intron 1 of 6)	3	89156674	89531284	374611	1	2042	uc003dqy.3	12280	ENSG00000044524	EPHA3	EPH receptor A3
chr3	93851268	93852352	1085	*	C666-1_peak_1637	3372	.	68.8416	343.034	337.268	514	Distal Intergenic	3	93776766	93782067	5302	2	200895	uc003drj.3	-69201	ENSG00000178700	DHFR2	dihydrofolate reductase 2
chr3	94914975	94915366	392	*	C666-1_peak_1638	1634	.	40.7236	168.387	163.454	200	Distal Intergenic	3	94657107	94895083	237977	1	255025	uc003drn.3	257868	ENSG00000239589	LINC00879	long intergenic non-protein coding RNA 879
chr3	95209833	95210204	372	*	C666-1_peak_1639	390	.	14.5931	43.3426	39.0715	153	Distal Intergenic	3	95373267	95402037	28771	2	100287639	uc003dro.1	191833	ENSG00000293294	MTHFD2P1	methylenetetrahydrofolate dehydrogenase (NADP+ dependent) 2, methenyltetrahydrofolate cyclohydrolase pseudogene 1
chr3	95957088	95957460	373	*	C666-1_peak_1640	960	.	24.3889	100.647	96.0212	195	Distal Intergenic	3	95373267	95402037	28771	2	100287639	uc003dro.1	-555051	ENSG00000293294	MTHFD2P1	methylenetetrahydrofolate dehydrogenase (NADP+ dependent) 2, methenyltetrahydrofolate cyclohydrolase pseudogene 1
chr3	97109624	97110044	421	*	C666-1_peak_1641	659	.	21.1895	70.4197	65.9561	201	Intron (uc010how.1/285220, intron 5 of 17)	3	97158437	97329698	171262	1	285220	uc011bgo.2	-48393	ENSG00000080224	EPHA6	EPH receptor A6
chr3	100785008	100785477	470	*	C666-1_peak_1645	1533	.	31.2186	158.256	153.374	234	Distal Intergenic	3	100581270	100712334	131065	2	25890	uc003dup.4	-72674	ENSG00000154175	ABI3BP	ABI family member 3 binding protein
chr3	101512368	101512810	443	*	C666-1_peak_1647	467	.	16.2525	51.0425	46.7142	172	Intron (uc003dvn.3/91775, intron 4 of 7)	3	101498286	101547075	48790	1	91775	uc010hpn.3	14082	ENSG00000144815	NXPE3	neurexophilin and PC-esterase domain family member 3
chr3	102450531	102450933	403	*	C666-1_peak_1648	1008	.	23.1775	105.483	100.835	226	Distal Intergenic	3	102153859	102198685	44827	1	131368	uc011bhg.1	296672	ENSG00000170044	ZPLD1	zona pellucida like domain containing 1
chr3	102511683	102512624	942	*	C666-1_peak_1649	4816	.	94.0285	489.161	481.697	479	Distal Intergenic	3	102153859	102198685	44827	1	131368	uc011bhg.1	357824	ENSG00000170044	ZPLD1	zona pellucida like domain containing 1
chr3	103805667	103806010	344	*	C666-1_peak_1650	1218	.	32.7775	126.601	121.861	128	Distal Intergenic	3	103903476	103946105	42630	2	693127	uc021xbz.1	140095	ENSG00000208032	MIR548A3	microRNA 548a-3
chr3	104431344	104432439	1096	*	C666-1_peak_1651	2052	.	48.3386	210.349	205.238	492	Distal Intergenic	3	103903476	103946105	42630	2	693127	uc021xbz.1	-485239	ENSG00000208032	MIR548A3	microRNA 548a-3
chr3	108618161	108618531	371	*	C666-1_peak_1657	325	.	13.0069	36.7884	32.5752	181	Distal Intergenic	3	108626642	108672677	46036	2	9626	uc003dxj.2	54146	ENSG00000138472	GUCA1C	guanylate cyclase activator 1C
chr3	109510149	109510616	468	*	C666-1_peak_1658	1074	.	22.4493	112.086	107.41	215	Distal Intergenic	3	109128837	109214014	85178	1	401082	uc003dxr.1	381312	ENSG00000228980	LINC01205	long intergenic non-protein coding RNA 1205
chr3	110031121	110031920	800	*	C666-1_peak_1659	796	.	21.408	84.1521	79.6114	307	Distal Intergenic	3	110764163	110788806	24644	2	100506555	uc021xcg.1	756886	NA	NECTIN3-AS1	NECTIN3 antisense RNA 1
chr3	113323644	113323941	298	*	C666-1_peak_1661	247	.	9.46019	28.9195	24.7956	191	Promoter (<=1kb)	3	113323757	113348422	24666	1	54847	uc011bii.2	0	ENSG00000072858	SIDT1	SID1 transmembrane family member 1
chr3	113472950	113473925	976	*	C666-1_peak_1662	585	.	19.5341	62.9843	58.5676	553	Intron (uc003eao.3/523, intron 1 of 14)	3	113465866	113530905	65040	1	523	uc011bik.2	7084	ENSG00000114573	ATP6V1A	ATPase H+ transporting V1 subunit A
chr3	113472950	113473925	976	*	C666-1_peak_1662	585	.	19.5341	62.9843	58.5676	553	Intron (uc003eao.3/523, intron 1 of 14)	3	113465866	113530905	65040	1	523	uc011bik.2	7084	ENSG00000114573	ATP6V1A	ATPase H+ transporting V1 subunit A
chr3	118031419	118031706	288	*	C666-1_peak_1663	736	.	18.6839	78.1274	73.6198	144	Distal Intergenic	3	118661923	118667088	5166	1	100506765	uc003eca.4	-630217	ENSG00000239877	IGSF11-AS1	IGSF11 antisense RNA 1
chr3	118409525	118409877	353	*	C666-1_peak_1664	644	.	20.8584	68.9187	64.4637	148	Intron (uc011biu.1/uc011biu.1, intron 1 of 3)	3	118661923	118667088	5166	1	100506765	uc003eca.4	-252046	ENSG00000239877	IGSF11-AS1	IGSF11 antisense RNA 1
chr3	119900391	119900783	393	*	C666-1_peak_1665	1462	.	35.3529	151.062	146.213	190	Intron (uc011bjf.2/165829, intron 6 of 8)	3	119884328	119963325	78998	2	165829	uc011bjf.2	62542	ENSG00000175697	GPR156	G protein-coupled receptor 156
chr3	122032512	122033097	586	*	C666-1_peak_1670	580	.	13.1796	62.4877	58.0778	416	Distal Intergenic	3	122044011	122060815	16805	1	1475	uc003eex.3	-10914	ENSG00000121552	CSTA	cystatin A
chr3	122613985	122614265	281	*	C666-1_peak_1671	312	.	11.9799	35.4537	31.2541	137	Distal Intergenic	3	122605360	122611263	5904	1	100129550	uc010hrn.3	8625	ENSG00000273033	LINC02035	long intergenic non-protein coding RNA 2035
chr3	122824267	122824519	253	*	C666-1_peak_1672	210	.	9.28206	25.1299	21.0523	112	Intron (uc003egc.2/10954, intron 5 of 16)	3	122785856	122880953	95098	1	10954	uc003egd.2	38411	ENSG00000065485	PDIA5	protein disulfide isomerase family A member 5
chr3	123392642	123392931	290	*	C666-1_peak_1673	434	.	13.2679	47.7801	43.4745	145	Intron (uc011bjv.2/4638, intron 2 of 15)	3	123331143	123383105	51963	2	4638	uc010hrr.3	-9537	ENSG00000065534	MYLK	myosin light chain kinase
chr3	126674997	126675583	587	*	C666-1_peak_1675	1308	.	29.0872	135.647	130.868	326	Intron (uc010hsj.2/84303, intron 6 of 6)	3	126707437	126756235	48799	1	5361	uc003ejg.3	-31854	ENSG00000114554	PLXNA1	plexin A1
chr3	129031070	129031476	407	*	C666-1_peak_1678	426	.	14.9309	46.9407	42.6434	195	Distal Intergenic	3	129035114	129043412	8299	1	339942	uc011bkv.1	-3638	NA	H1-10-AS1	H1-10 antisense RNA 1
chr3	129514976	129516139	1164	*	C666-1_peak_1681	4101	.	80.2623	416.427	410.118	569	Promoter (1-2kb)	3	129366635	129513259	146625	2	23023	uc011blc.2	-1717	ENSG00000172765	TMCC1	transmembrane and coiled-coil domain family 1
chr3	130547217	130547690	474	*	C666-1_peak_1682	1953	.	46.3449	200.429	195.361	247	Distal Intergenic	3	130569369	130722046	152678	1	27032	uc011blg.2	-21679	ENSG00000017260	ATP2C1	ATPase secretory pathway Ca2+ transporting 1
chr3	134031192	134031481	290	*	C666-1_peak_1683	232	.	8.10659	27.348	23.2406	192	Distal Intergenic	3	134074190	134085683	11494	2	51421	uc003eqe.1	54202	ENSG00000114019	AMOTL2	angiomotin like 2
chr3	135034689	135034967	279	*	C666-1_peak_1684	300	.	11.3815	34.237	30.0499	133	Distal Intergenic	3	134786374	134979307	192934	1	2047	uc003equ.3	248315	ENSG00000154928	EPHB1	EPH receptor B1
chr3	137139532	137139821	290	*	C666-1_peak_1685	575	.	18.173	62.0025	57.5938	154	Distal Intergenic	3	137483134	137485172	2039	1	8403	uc003erm.2	-343313	ENSG00000168875	SOX14	SRY-box transcription factor 14
chr3	137676451	137676796	346	*	C666-1_peak_1686	227	.	10.469	26.8601	22.7563	198	Distal Intergenic	3	137717658	137752494	34837	1	51208	uc003ero.1	-40862	ENSG00000066405	CLDN18	claudin 18
chr3	138100941	138101444	504	*	C666-1_peak_1687	1635	.	35.7704	168.476	163.542	233	Intron (uc003esh.4/22808, intron 2 of 5)	3	138067970	138124377	56408	1	22808	uc021xeq.1	32971	ENSG00000158186	MRAS	muscle RAS oncogene homolog
chr3	139003071	139003756	686	*	C666-1_peak_1689	3250	.	56.7392	330.776	325.08	341	Distal Intergenic	3	138951834	138952364	531	2	140464	uc011bmu.2	-50707	ENSG00000281473	PISRT1	PISRT1 lncRNA
chr3	140066278	140066719	442	*	C666-1_peak_1690	389	.	14.8989	43.1914	38.9218	220	Intron (uc003etm.2/64084, intron 2 of 10)	3	140396866	140419992	23127	1	287015	uc003eto.2	-330147	ENSG00000155890	TRIM42	tripartite motif containing 42
chr3	141636728	141637206	479	*	C666-1_peak_1691	1554	.	35.5748	160.318	155.424	220	Intron (uc003eug.1/483, intron 5 of 6)	3	141595470	141645382	49913	1	483	uc011bne.1	41258	ENSG00000069849	ATP1B3	ATPase Na+/K+ transporting subunit beta 3
chr3	146518164	146518385	222	*	C666-1_peak_1697	323	.	13.2435	36.55	32.3398	113	Distal Intergenic	3	146303625	146324003	20379	2	389158	uc010hvc.3	-194161	ENSG00000231213	PLSCR5	phospholipid scramblase family member 5
chr3	148965726	148966491	766	*	C666-1_peak_1699	3214	.	46.1887	327.092	321.415	444	Distal Intergenic	3	148895572	148939832	44261	2	1356	uc003ewz.3	-25894	ENSG00000047457	CP	ceruloplasmin
chr3	148966556	148966819	264	*	C666-1_peak_1700	38	.	4.63521	7.47964	3.83892	219	Distal Intergenic	3	148895572	148939832	44261	2	1356	uc003ewz.3	-26724	ENSG00000047457	CP	ceruloplasmin
chr3	150238465	150238759	295	*	C666-1_peak_1701	362	.	14.2367	40.5047	36.2575	154	Distal Intergenic	3	150264574	150303803	39230	1	83939	uc003eya.3	-25815	ENSG00000144895	EIF2A	eukaryotic translation initiation factor 2A
chr3	151212715	151212969	255	*	C666-1_peak_1703	362	.	14.2367	40.5047	36.2575	121	Distal Intergenic	3	151153778	151176497	22720	2	285313	uc011bod.2	-36218	ENSG00000152580	IGSF10	immunoglobulin superfamily member 10
chr3	151598245	151598553	309	*	C666-1_peak_1704	342	.	12.8087	38.4507	34.2233	141	Exon (uc003ezf.2/56670, exon 3 of 3)	3	151591431	151599876	8446	1	56670	uc003ezf.2	6814	ENSG00000198829	SUCNR1	succinate receptor 1
chr3	152066240	152066583	344	*	C666-1_peak_1705	527	.	17.7656	57.1288	52.7567	187	Intron (uc003ezh.3/4154, intron 2 of 9)	3	152057487	152058779	1293	2	645843	uc010hvo.3	-7461	ENSG00000293032	TMEM14EP	transmembrane protein 14E, pseudogene
chr3	152274645	152275224	580	*	C666-1_peak_1706	806	.	19.8664	85.1524	80.6063	312	Distal Intergenic	3	152132730	152183569	50840	1	4154	uc010hvp.3	141915	ENSG00000152601	MBNL1	muscleblind like splicing regulator 1
chr3	152307655	152308732	1078	*	C666-1_peak_1707	2737	.	60.2577	279.105	273.702	592	Distal Intergenic	3	152132730	152183569	50840	1	4154	uc010hvp.3	174925	ENSG00000152601	MBNL1	muscleblind like splicing regulator 1
chr3	152745989	152746465	477	*	C666-1_peak_1708	694	.	17.9744	73.9774	69.4947	305	Distal Intergenic	3	152880029	152886263	6235	1	5912	uc003ezr.3	-133564	ENSG00000181467	RAP2B	RAP2B, member of RAS oncogene family
chr3	155286720	155287040	321	*	C666-1_peak_1710	275	.	11.738	31.7317	27.5713	126	Intron (uc021xgd.1/23007, intron 5 of 23)	3	155197671	155394105	196435	2	23007	uc021xgd.1	107065	ENSG00000114805	PLCH1	phospholipase C eta 1
chr3	156701414	156701803	390	*	C666-1_peak_1711	1198	.	22.623	124.61	119.881	172	Intron (uc003fba.1/389170, intron 8 of 13)	3	156807670	156818924	11255	1	100498859	uc021xgi.1	-105867	NA	LINC00881	long intergenic non-protein coding RNA 881
chr3	158242978	158243618	641	*	C666-1_peak_1713	3352	.	68.5243	341.03	335.276	363	Intron (uc003fbt.4/51319, intron 7 of 9)	3	158288953	158324249	35297	1	4291	uc003fbx.3	-45335	ENSG00000178053	MLF1	myeloid leukemia factor 1
chr3	158257607	158258102	496	*	C666-1_peak_1714	1771	.	37.9383	182.119	177.128	247	Intron (uc003fbt.4/51319, intron 8 of 9)	3	158288953	158324249	35297	1	4291	uc003fbx.3	-30851	ENSG00000178053	MLF1	myeloid leukemia factor 1
chr3	164413989	164415048	1060	*	C666-1_peak_1719	3433	.	62.5981	349.136	343.337	553	Distal Intergenic	3	164696686	164796283	99598	2	6476	uc003fei.3	381235	ENSG00000090402	SI	sucrase-isomaltase
chr3	165185854	165186307	454	*	C666-1_peak_1720	1151	.	31.4532	119.867	115.156	256	Distal Intergenic	3	164904508	164914469	9962	2	22865	uc003fek.3	-271385	ENSG00000121871	SLITRK3	SLIT and NTRK like family member 3
chr3	165574222	165574627	406	*	C666-1_peak_1721	1497	.	37.1174	154.579	149.714	182	Distal Intergenic	3	165490692	165555253	64562	2	590	uc003fen.4	-18969	ENSG00000114200	BCHE	butyrylcholinesterase
chr3	165669286	165669811	526	*	C666-1_peak_1722	248	.	11.2569	28.9372	24.8072	259	Distal Intergenic	3	165490692	165555253	64562	2	590	uc003fen.4	-114033	ENSG00000114200	BCHE	butyrylcholinesterase
chr3	170999248	170999829	582	*	C666-1_peak_1724	987	.	28.1423	103.355	98.7174	304	Intron (uc003fhh.2/23043, intron 2 of 32)	3	170824453	170824548	96	2	693154	uc021xhh.1	-174700	ENSG00000207963	MIR569	microRNA 569
chr3	171575170	171575460	291	*	C666-1_peak_1725	310	.	12.9124	35.2528	31.0552	129	Intron (uc003fhw.2/389177, intron 4 of 4)	3	171561139	171577108	15970	1	389177	uc003fhw.2	14031	ENSG00000186329	TMEM212	transmembrane protein 212
chr3	173917712	173918208	497	*	C666-1_peak_1727	569	.	17.0722	61.3705	56.9688	273	Intron (uc003fio.1/22871, intron 4 of 6)	3	173322069	174001116	679048	1	22871	uc021xhm.1	595643	ENSG00000169760	NLGN1	neuroligin 1
chr3	175967166	175967601	436	*	C666-1_peak_1728	188	.	9.6015	22.9363	18.8845	226	Distal Intergenic	3	175087329	175087410	82	1	100616395	uc021xhq.1	879837	ENSG00000264974	MIR4789	microRNA 4789
chr3	176741189	176741669	481	*	C666-1_peak_1730	827	.	24.8315	87.3532	82.7931	253	3' UTR	3	176738542	176914266	175725	2	79718	uc003fiw.4	172597	ENSG00000177565	TBL1XR1	TBL1X/Y related 1
chr3	177598180	177598778	599	*	C666-1_peak_1732	3130	.	66.8794	318.682	313.05	299	Intron (uc003fiz.1/uc003fiz.1, intron 1 of 2)	3	177159709	177470492	310784	1	100505566	uc031sch.1	438471	ENSG00000228221	LINC00578	long intergenic non-protein coding RNA 578
chr3	179065137	179065535	399	*	C666-1_peak_1733	1021	.	25.4728	106.792	102.138	232	Promoter (<=1kb)	3	179065480	179111008	45529	1	55669	uc003fjs.3	0	ENSG00000171109	MFN1	mitofusin 1
chr3	181616930	181617291	362	*	C666-1_peak_1735	1184	.	32.1154	123.225	118.499	191	Distal Intergenic	3	181429712	181432223	2512	1	6657	uc003fkx.3	187218	ENSG00000181449	SOX2	SRY-box transcription factor 2
chr3	184132803	184133293	491	*	C666-1_peak_1737	965	.	23.3372	101.175	96.5477	260	Distal Intergenic	3	184100048	184107617	7570	1	8646	uc011brr.2	32755	ENSG00000090539	CHRD	chordin
chr3	189146008	189146435	428	*	C666-1_peak_1738	571	.	19.203	61.5186	57.1116	232	Distal Intergenic	3	188956475	188958383	1909	2	100874027	uc031scu.1	-187625	ENSG00000230115	TPRG1-AS2	TPRG1 antisense RNA 2
chr3	190164262	190164775	514	*	C666-1_peak_1739	1487	.	37.1681	153.566	148.706	204	Promoter (2-3kb)	3	190146444	190167665	21222	2	131920	uc003fsj.2	2890	ENSG00000198398	TMEM207	transmembrane protein 207
chr3	190399257	190399534	278	*	C666-1_peak_1740	362	.	14.2367	40.5047	36.2575	141	Distal Intergenic	3	190231840	190374986	143147	1	3556	uc003fsq.3	167417	ENSG00000196083	IL1RAP	interleukin 1 receptor accessory protein
chr3	191531831	191532236	406	*	C666-1_peak_1743	177	.	9.27042	21.7783	17.7441	189	Distal Intergenic	3	191178952	191179245	294	1	152138	uc011bso.2	352879	ENSG00000253548	PYDC2	pyrin domain containing 2
chr3	194216871	194217349	479	*	C666-1_peak_1747	566	.	18.0868	61.0104	56.6107	277	3' UTR	3	194207869	194239008	31140	1	401106	uc003fua.2	9002	NA	ATP13A3-DT	ATP13A3 divergent transcript
chr3	194753481	194753889	409	*	C666-1_peak_1749	1132	.	23.2886	117.941	113.24	159	Distal Intergenic	3	194789013	194842924	53912	2	152002	uc003fuk.3	89035	ENSG00000173950	XXYLT1	xyloside xylosyltransferase 1
chr3	197082426	197082805	380	*	C666-1_peak_1750	784	.	16.9673	82.9688	78.4331	207	Distal Intergenic	3	196769431	197026143	256713	2	1739	uc010ial.3	-56283	ENSG00000075711	DLG1	discs large MAGUK scaffold protein 1
chr4	8196332	8196742	411	*	C666-1_peak_1755	1407	.	25.7584	145.581	140.757	233	Distal Intergenic	4	8201060	8242830	41771	1	54436	uc003gkv.4	-4318	ENSG00000125089	SH3TC1	SH3 domain and tetratricopeptide repeats 1
chr4	9104517	9105095	579	*	C666-1_peak_1757	1841	.	43.0303	189.169	184.149	274	Distal Intergenic	4	9212383	9213975	1593	1	100287144	uc031sdg.1	-107288	ENSG00000231396	USP17L10	ubiquitin specific peptidase 17 like family member 10
chr4	13196917	13197516	600	*	C666-1_peak_1759	1572	.	29.373	162.125	157.222	256	Distal Intergenic	4	13369347	13485989	116643	2	9364	uc003gmt.2	288473	ENSG00000157869	RAB28	RAB28, member RAS oncogene family
chr4	22491341	22491657	317	*	C666-1_peak_1765	674	.	21.5206	71.9274	67.455	139	Intron (uc003gqm.2/166647, intron 1 of 18)	4	22388997	22517677	128681	2	166647	uc003gqm.2	26020	ENSG00000152990	ADGRA3	adhesion G protein-coupled receptor A3
chr4	23811911	23812226	316	*	C666-1_peak_1766	1035	.	29.1356	108.258	103.598	146	Intron (uc003gqs.3/10891, intron 10 of 12)	4	23815313	23883734	68422	2	10891	uc011bxp.1	71508	ENSG00000109819	PPARGC1A	PPARG coactivator 1 alpha
chr4	29042377	29043334	958	*	C666-1_peak_1767	389	.	14.8989	43.1914	38.9218	458	Distal Intergenic	4	28821204	28821290	87	1	100422937	uc021xnb.1	221173	ENSG00000283275	MIR4275	microRNA 4275
chr4	29330708	29331014	307	*	C666-1_peak_1768	457	.	16.5543	50.0715	45.749	136	Distal Intergenic	4	28821204	28821290	87	1	100422937	uc021xnb.1	509504	ENSG00000283275	MIR4275	microRNA 4275
chr4	31416102	31416544	443	*	C666-1_peak_1769	1003	.	28.4734	104.985	100.339	256	Distal Intergenic	4	30722037	31148423	426387	1	5099	uc021xnd.1	694065	ENSG00000169851	PCDH7	protocadherin 7
chr4	32602714	32603205	492	*	C666-1_peak_1770	555	.	18.4001	59.9829	55.5912	208	Distal Intergenic	4	30722037	31148423	426387	1	5099	uc021xnd.1	1880677	ENSG00000169851	PCDH7	protocadherin 7
chr4	34806021	34806489	469	*	C666-1_peak_1772	1035	.	29.1356	108.258	103.598	206	Distal Intergenic	4	35949843	36075457	125615	2	116984	uc003gso.3	1268968	ENSG00000047365	ARAP2	ArfGAP with RhoGAP domain, ankyrin repeat and PH domain 2
chr4	36151988	36152257	270	*	C666-1_peak_1774	183	.	7.55305	22.4268	18.3867	144	Intron (uc003gsq.2/116984, intron 16 of 32)	4	35949843	36075457	125615	2	116984	uc003gso.3	-76531	ENSG00000047365	ARAP2	ArfGAP with RhoGAP domain, ankyrin repeat and PH domain 2
chr4	38324900	38325302	403	*	C666-1_peak_1776	799	.	20.7347	84.4769	79.9324	261	Distal Intergenic	4	38121575	38140796	19222	1	23216	uc003gtd.3	203325	ENSG00000065882	TBC1D1	TBC1 domain family member 1
chr4	40483961	40484413	453	*	C666-1_peak_1777	260	.	11.588	30.1766	26.0327	184	Intron (uc003gvd.2/54502, intron 1 of 4)	4	40504057	40504136	80	2	100616274	uc021xns.1	19723	ENSG00000263642	MIR4802	microRNA 4802
chr4	45632408	45633052	645	*	C666-1_peak_1782	1801	.	42.1939	185.164	180.159	261	Distal Intergenic	4	46037787	46126082	88296	2	2565	uc003gxb.3	493030	ENSG00000163285	GABRG1	gamma-aminobutyric acid type A receptor subunit gamma1
chr4	46386361	46386632	272	*	C666-1_peak_1783	155	.	8.60824	19.5082	15.5241	157	Intron (uc003gxc.3/2555, intron 2 of 8)	4	46251581	46391396	139816	2	2555	uc003gxc.3	4764	ENSG00000151834	GABRA2	gamma-aminobutyric acid type A receptor subunit alpha2
chr4	47479397	47479909	513	*	C666-1_peak_1784	855	.	22.492	90.0781	85.5056	226	Distal Intergenic	4	47487410	47549581	62172	1	57205	uc003gxj.3	-7501	ENSG00000145246	ATP10D	ATPase phospholipid transporting 10D (putative)
chr4	47982997	47983343	347	*	C666-1_peak_1787	220	.	9.48457	26.1064	22.0141	183	Promoter (<=1kb)	4	47937994	47983550	45557	2	1259	uc003gxu.3	207	ENSG00000198515	CNGA1	cyclic nucleotide gated channel subunit alpha 1
chr4	49151374	49151593	220	*	C666-1_peak_1788	68	.	1.64047	10.6111	6.85521	116	Distal Intergenic	4	48988659	49064095	75437	1	80157	uc011bzl.2	162715	ENSG00000109182	CWH43	cell wall biogenesis 43 C-terminal homolog
chr4	55967118	55967520	403	*	C666-1_peak_1789	812	.	24.5004	85.7834	81.2312	189	Intron (uc003has.3/3791, intron 15 of 29)	4	55944426	55991762	47337	2	3791	uc003has.3	24242	ENSG00000128052	KDR	kinase insert domain receptor
chr4	56846612	56847004	393	*	C666-1_peak_1791	212	.	10.2637	25.2959	21.2116	199	Intron (uc003hbi.4/9662, intron 12 of 25)	4	56831032	56899529	68498	1	9662	uc003hbj.4	15580	ENSG00000174799	CEP135	centrosomal protein 135
chr4	60329256	60329749	494	*	C666-1_peak_1794	843	.	25.1626	88.9287	84.3605	230	Distal Intergenic	4	62066974	62599272	532299	1	23284	uc010ihg.1	-1737225	ENSG00000150471	ADGRL3	adhesion G protein-coupled receptor L3
chr4	60707196	60707605	410	*	C666-1_peak_1795	556	.	18.8719	60.0603	55.6637	175	Distal Intergenic	4	62066974	62599272	532299	1	23284	uc010ihg.1	-1359369	ENSG00000150471	ADGRL3	adhesion G protein-coupled receptor L3
chr4	60904026	60904393	368	*	C666-1_peak_1797	640	.	17.0283	68.5238	64.0743	168	Distal Intergenic	4	62066974	62599272	532299	1	23284	uc010ihg.1	-1162581	ENSG00000150471	ADGRL3	adhesion G protein-coupled receptor L3
chr4	61053088	61053613	526	*	C666-1_peak_1798	1528	.	38.7371	157.734	152.852	300	Distal Intergenic	4	62066974	62599272	532299	1	23284	uc010ihg.1	-1013361	ENSG00000150471	ADGRL3	adhesion G protein-coupled receptor L3
chr4	64307938	64308459	522	*	C666-1_peak_1799	2351	.	46.8809	240.376	235.153	257	Distal Intergenic	4	65144177	65147277	3101	2	253017	uc010ihi.3	838818	ENSG00000205678	TECRL	trans-2,3-enoyl-CoA reductase like
chr4	64615673	64615996	324	*	C666-1_peak_1800	220	.	9.48457	26.1064	22.0141	206	Distal Intergenic	4	65144177	65147277	3101	2	253017	uc010ihi.3	531281	ENSG00000205678	TECRL	trans-2,3-enoyl-CoA reductase like
chr4	66768534	66768811	278	*	C666-1_peak_1803	146	.	7.58765	18.5764	14.6115	166	Distal Intergenic	4	66535679	66559104	23426	1	100144602	uc003hdb.3	232855	ENSG00000250846	EPHA5-AS1	EPHA5 antisense RNA 1
chr4	68264716	68264907	192	*	C666-1_peak_1804	77	.	1.71472	11.5334	7.74759	63	Distal Intergenic	4	68340410	68360930	20521	2	1060	uc010ihl.3	96023	ENSG00000145241	CENPC	centromere protein C
chr4	68265482	68265697	216	*	C666-1_peak_1805	132	.	1.82894	17.1717	13.2437	85	Distal Intergenic	4	68340410	68360930	20521	2	1060	uc010ihl.3	95233	ENSG00000145241	CENPC	centromere protein C
chr4	68265883	68266095	213	*	C666-1_peak_1806	46	.	1.60241	8.34195	4.67493	115	Distal Intergenic	4	68340410	68360930	20521	2	1060	uc010ihl.3	94835	ENSG00000145241	CENPC	centromere protein C
chr4	71521988	71522480	493	*	C666-1_peak_1808	475	.	15.1753	51.9313	47.5938	212	3' UTR	4	71521258	71532348	11091	2	3512	uc003hfn.4	9868	ENSG00000132465	JCHAIN	joining chain of multimeric IgA and IgM
chr4	71768776	71769260	485	*	C666-1_peak_1809	1037	.	23.6505	108.461	103.799	206	Promoter (<=1kb)	4	71768057	71853891	85835	1	92597	uc011cba.2	719	ENSG00000173542	MOB1B	MOB kinase activator 1B
chr4	72226481	72226856	376	*	C666-1_peak_1810	840	.	22.221	88.5887	84.0238	216	Intron (uc003hfy.3/8671, intron 6 of 25)	4	72204770	72437804	233035	1	8671	uc003hgc.4	21711	ENSG00000080493	SLC4A4	solute carrier family 4 member 4
chr4	73083510	73084063	554	*	C666-1_peak_1811	2834	.	61.9131	288.914	283.457	247	Distal Intergenic	4	73163942	73177972	14031	2	9508	uc003hgl.3	93909	ENSG00000156140	ADAMTS3	ADAM metallopeptidase with thrombospondin type 1 motif 3
chr4	74901906	74902408	503	*	C666-1_peak_1813	644	.	20.8584	68.9187	64.4637	237	Promoter (2-3kb)	4	74902312	74904490	2179	2	2921	uc003hhl.3	2082	ENSG00000163734	CXCL3	C-X-C motif chemokine ligand 3
chr4	76359230	76360181	952	*	C666-1_peak_1814	3909	.	79.2137	397.131	390.974	539	Distal Intergenic	4	76404247	76419641	15395	2	25898	uc010iio.3	59460	ENSG00000163743	RCHY1	ring finger and CHY zinc finger domain containing 1
chr4	78777857	78778317	461	*	C666-1_peak_1816	719	.	22.5139	76.4898	71.9916	186	Distal Intergenic	4	78783805	78873944	90140	1	65008	uc003hku.2	-5488	ENSG00000169288	MRPL1	mitochondrial ribosomal protein L1
chr4	86419831	86421051	1221	*	C666-1_peak_1821	796	.	24.1693	84.2194	79.6755	675	Intron (uc003hpi.1/83478, intron 1 of 2)	4	86396284	86923823	527540	1	83478	uc003hpk.3	23547	ENSG00000138639	ARHGAP24	Rho GTPase activating protein 24
chr4	87812068	87812243	176	*	C666-1_peak_1822	146	.	7.85986	18.6189	14.6533	64	Promoter (1-2kb)	4	87797358	87813575	16218	2	132989	uc003hqe.4	1332	ENSG00000163633	C4orf36	chromosome 4 open reading frame 36
chr4	89019889	89020323	435	*	C666-1_peak_1824	1028	.	28.2346	107.516	102.859	245	Intron (uc003hrf.3/9429, intron 9 of 12)	4	89011416	89053069	41654	2	9429	uc003hrf.3	32746	ENSG00000118777	ABCG2	ATP binding cassette subfamily G member 2 (JR blood group)
chr4	91460649	91461724	1076	*	C666-1_peak_1826	3899	.	69.1018	396.094	389.946	644	Intron (uc010ikv.2/401145, intron 5 of 9)	4	91570671	92051163	480493	1	401145	uc003hsx.3	-108947	ENSG00000184305	CCSER1	coiled-coil serine rich protein 1
chr4	91901905	91902245	341	*	C666-1_peak_1827	248	.	11.2569	28.9372	24.8072	143	Intron (uc003hsv.4/401145, intron 9 of 10)	4	91570671	92051163	480493	1	401145	uc003hsx.3	331234	ENSG00000184305	CCSER1	coiled-coil serine rich protein 1
chr4	92034509	92035248	740	*	C666-1_peak_1828	1462	.	36.4829	151.112	146.263	253	Intron (uc003hsv.4/401145, intron 10 of 10)	4	91570671	92051163	480493	1	401145	uc003hsx.3	463838	ENSG00000184305	CCSER1	coiled-coil serine rich protein 1
chr4	93202732	93203438	707	*	C666-1_peak_1830	2383	.	52.6622	243.626	238.39	371	Distal Intergenic	4	93225550	94138418	912869	1	2895	uc010ikx.3	-22112	ENSG00000152208	GRID2	glutamate ionotropic receptor delta type subunit 2
chr4	94345433	94345615	183	*	C666-1_peak_1833	123	.	7.61498	16.227	12.3139	101	Intron (uc011cdt.2/2895, intron 10 of 15)	4	94125100	94204248	79149	1	2895	uc010ikz.1	220333	ENSG00000152208	GRID2	glutamate ionotropic receptor delta type subunit 2
chr4	96829035	96829293	259	*	C666-1_peak_1835	248	.	11.2569	28.9372	24.8072	122	Distal Intergenic	4	96761239	96762625	1387	1	5161	uc003htr.4	67796	ENSG00000163114	PDHA2	pyruvate dehydrogenase E1 subunit alpha 2
chr4	98667771	98667935	165	*	C666-1_peak_1836	20	.	3.84497	5.60684	2.07279	106	Intron (uc003htt.2/285555, intron 9 of 10)	4	98288077	98411315	123239	1	101410545	uc031sgo.1	379694	ENSG00000251620	STPG2-AS1	STPG2 antisense RNA 1
chr4	98668004	98668316	313	*	C666-1_peak_1837	117	.	7.29657	15.6504	11.752	118	Intron (uc003htt.2/285555, intron 9 of 10)	4	98288077	98411315	123239	1	101410545	uc031sgo.1	379927	ENSG00000251620	STPG2-AS1	STPG2 antisense RNA 1
chr4	98668004	98668316	313	*	C666-1_peak_1837	117	.	7.29657	15.6504	11.752	118	Intron (uc003htt.2/285555, intron 9 of 10)	4	98288077	98411315	123239	1	101410545	uc031sgo.1	379927	ENSG00000251620	STPG2-AS1	STPG2 antisense RNA 1
chr4	101801745	101802051	307	*	C666-1_peak_1839	284	.	11.8768	32.6402	28.4739	175	Distal Intergenic	4	101581436	101596270	14835	2	100874275	uc031sgr.1	-205475	ENSG00000250223	LINC01216	long intergenic non-protein coding RNA 1216
chr4	102445952	102446403	452	*	C666-1_peak_1840	1670	.	41.3858	171.967	167.017	221	Intron (uc003hvx.4/55024, intron 2 of 20)	4	102341118	102995969	654852	1	55024	uc003hvx.4	104834	ENSG00000153064	BANK1	B cell scaffold protein with ankyrin repeats 1
chr4	103275020	103275317	298	*	C666-1_peak_1841	362	.	14.2367	40.5047	36.2575	134	Distal Intergenic	4	103182821	103266655	83835	2	64116	uc003hwc.2	-8365	ENSG00000138821	SLC39A8	solute carrier family 39 member 8
chr4	103598365	103598680	316	*	C666-1_peak_1842	336	.	13.5745	37.8579	33.6357	129	Intron (uc003hwg.3/4126, intron 7 of 16)	4	103552643	103682151	129509	2	4126	uc003hwg.3	83471	ENSG00000109323	MANBA	mannosidase beta
chr4	103790589	103790958	370	*	C666-1_peak_1843	1201	.	32.4465	124.911	120.178	145	Promoter (<=1kb)	4	103790135	103813963	23829	1	493856	uc003hwt.4	454	ENSG00000145354	CISD2	CDGSH iron sulfur domain 2
chr4	104399267	104399973	707	*	C666-1_peak_1845	1599	.	40.0614	164.821	159.906	445	Distal Intergenic	4	104510625	104640973	130349	2	6870	uc003hxe.1	241000	ENSG00000169836	TACR3	tachykinin receptor 3
chr4	105180578	105181023	446	*	C666-1_peak_1846	812	.	24.5004	85.7834	81.2312	251	Distal Intergenic	4	105389463	105416058	26596	2	80319	uc003hxf.2	235035	ENSG00000168772	CXXC4	CXXC finger protein 4
chr4	106630251	106630592	342	*	C666-1_peak_1847	513	.	17.4483	55.7132	51.3513	145	Promoter (<=1kb)	4	106629941	106768882	138942	1	79807	uc011cfb.2	310	ENSG00000138780	GSTCD	glutathione S-transferase C-terminal domain containing
chr4	108094936	108095418	483	*	C666-1_peak_1848	1197	.	32.2114	124.458	119.729	289	Intron (uc010ilw.1/27123, intron 2 of 3)	4	107845702	108204846	359145	2	27123	uc010ilw.1	109428	ENSG00000155011	DKK2	dickkopf WNT signaling pathway inhibitor 2
chr4	108268295	108268766	472	*	C666-1_peak_1849	1795	.	43.7034	184.603	179.599	240	Distal Intergenic	4	107845702	108204846	359145	2	27123	uc010ilw.1	-63449	ENSG00000155011	DKK2	dickkopf WNT signaling pathway inhibitor 2
chr4	111984679	111985732	1054	*	C666-1_peak_1852	820	.	18.6728	86.5785	82.0243	593	Distal Intergenic	4	111538580	111563279	24700	2	5308	uc021xqs.1	-421400	ENSG00000164093	PITX2	paired like homeodomain 2
chr4	115623485	115623892	408	*	C666-1_peak_1854	1052	.	29.4667	109.902	105.234	193	Distal Intergenic	4	115577915	115578010	96	1	693162	uc021xqw.1	45570	ENSG00000207931	MIR577	microRNA 577
chr4	118363018	118363287	270	*	C666-1_peak_1855	303	.	10.6427	34.5448	30.3551	144	Distal Intergenic	4	118004710	118006736	2027	2	133022	uc003ibv.4	-356282	ENSG00000174599	TRAM1L1	translocation associated membrane protein 1 like 1
chr4	121313139	121314163	1025	*	C666-1_peak_1856	4024	.	81.4472	408.667	402.422	529	Distal Intergenic	4	120980579	120988013	7435	2	4085	uc003idm.2	-325126	ENSG00000164109	MAD2L1	mitotic arrest deficient 2 like 1
chr4	122124342	122124871	530	*	C666-1_peak_1858	938	.	27.1491	98.4986	93.8825	329	Intron (uc011cgj.2/79931, intron 2 of 12)	4	122052564	122137782	85219	2	79931	uc011cgj.2	12911	ENSG00000050730	TNIP3	TNFAIP3 interacting protein 3
chr4	122765142	122765519	378	*	C666-1_peak_1859	297	.	12.5813	33.9666	29.7818	182	Exon (uc003ied.3/55212, exon 12 of 19)	4	122782116	122784434	2319	2	55212	uc010inq.1	18915	ENSG00000138686	BBS7	Bardet-Biedl syndrome 7
chr4	123704560	123704951	392	*	C666-1_peak_1860	1067	.	26.2858	111.45	106.778	144	Distal Intergenic	4	123747863	123819390	71528	1	2247	uc003iev.1	-42912	ENSG00000138685	FGF2	fibroblast growth factor 2
chr4	125729073	125729361	289	*	C666-1_peak_1861	808	.	23.7932	85.3512	80.8038	131	Distal Intergenic	4	125585204	125633887	48684	2	57182	uc011cgo.2	-95186	ENSG00000151458	ANKRD50	ankyrin repeat domain containing 50
chr4	130272080	130272349	270	*	C666-1_peak_1862	258	.	9.69669	30.0241	25.8862	137	Distal Intergenic	4	130017282	130033843	16562	1	132321	uc010iod.3	254798	ENSG00000151470	C4orf33	chromosome 4 open reading frame 33
chr4	130786749	130787365	617	*	C666-1_peak_1863	471	.	16.8854	51.474	47.1405	363	Intron (uc003igw.1/uc003igw.1, intron 10 of 15)	4	130017282	130033843	16562	1	132321	uc010iod.3	769467	ENSG00000151470	C4orf33	chromosome 4 open reading frame 33
chr4	134695301	134695577	277	*	C666-1_peak_1866	272	.	11.9191	31.4282	27.2702	142	Distal Intergenic	4	135117489	135122903	5415	2	132430	uc010ioe.3	427326	ENSG00000254535	PABPC4L	poly(A) binding protein cytoplasmic 4 like
chr4	136749158	136749382	225	*	C666-1_peak_1871	176	.	8.40062	21.722	17.6943	118	Distal Intergenic	4	135117489	135122903	5415	2	132430	uc010ioe.3	-1626255	ENSG00000254535	PABPC4L	poly(A) binding protein cytoplasmic 4 like
chr4	139001654	139002133	480	*	C666-1_peak_1873	891	.	18.4755	93.7017	89.1091	243	Intron (uc003ihh.3/641365, intron 7 of 10)	4	139010168	139099331	89164	1	641364	uc003ihi.2	-8035	ENSG00000250033	SLC7A11-AS1	SLC7A11 antisense RNA 1
chr4	139011949	139012277	329	*	C666-1_peak_1874	310	.	12.9124	35.2528	31.0552	137	Promoter (1-2kb)	4	139010168	139099331	89164	1	641364	uc003ihi.2	1781	ENSG00000250033	SLC7A11-AS1	SLC7A11 antisense RNA 1
chr4	139600498	139600772	275	*	C666-1_peak_1875	63	.	4.27909	10.0785	6.34308	129	Distal Intergenic	4	139936943	139965034	28092	1	25819	uc003ihk.1	-336171	ENSG00000151014	NOCT	nocturnin
chr4	141263272	141263527	256	*	C666-1_peak_1878	265	.	10.5685	30.6861	26.5372	118	Promoter (1-2kb)	4	141264597	141303710	39114	1	60592	uc003iid.2	-1070	ENSG00000153130	SCOC	short coiled-coil protein
chr4	141564437	141564754	318	*	C666-1_peak_1879	869	.	22.763	91.5728	86.9933	194	Promoter (<=1kb)	4	141562345	141564234	1890	2	644962	uc031shd.1	-203	NA	TNRC18P1	trinucleotide repeat containing 18 pseudogene 1
chr4	142311666	142311970	305	*	C666-1_peak_1881	336	.	13.5745	37.8579	33.6357	143	Distal Intergenic	4	142142049	142155850	13802	1	27309	uc011chl.2	169617	ENSG00000109445	ZNF330	zinc finger protein 330
chr4	148482845	148483090	246	*	C666-1_peak_1882	227	.	10.469	26.8601	22.7563	131	Distal Intergenic	4	148538539	148556672	18134	1	55751	uc003ila.4	-55449	ENSG00000164168	TMEM184C	transmembrane protein 184C
chr4	150431768	150432217	450	*	C666-1_peak_1883	1052	.	29.4667	109.902	105.234	213	Intron (uc003ill.3/uc003ill.3, intron 15 of 16)	4	150999426	151178608	179183	1	166614	uc003ilm.4	-567209	ENSG00000170390	DCLK2	doublecortin like kinase 2
chr4	151052811	151053080	270	*	C666-1_peak_1884	208	.	9.76185	24.9364	20.8609	131	Intron (uc003ilm.4/166614, intron 2 of 15)	4	150999426	151178608	179183	1	166614	uc003ilp.4	53385	ENSG00000170390	DCLK2	doublecortin like kinase 2
chr4	151122600	151123033	434	*	C666-1_peak_1885	765	.	23.5071	81.1093	76.5841	249	Intron (uc003ilm.4/166614, intron 4 of 15)	4	151185811	151232521	46711	2	987	uc003ilr.4	109488	ENSG00000198589	LRBA	LPS responsive beige-like anchor protein
chr4	152722950	152723419	470	*	C666-1_peak_1887	349	.	13.9056	39.1762	34.9407	185	Distal Intergenic	4	152624331	152682175	57845	2	5188	uc003imm.4	-40775	ENSG00000059691	GATB	glutamyl-tRNA amidotransferase subunit B
chr4	153680423	153680947	525	*	C666-1_peak_1889	1581	.	39.7304	163.044	158.137	236	Distal Intergenic	4	153690506	153700916	10411	2	201798	uc003imy.3	19969	ENSG00000169989	TIGD4	tigger transposable element derived 4
chr4	153779398	153779626	229	*	C666-1_peak_1890	168	.	8.75134	20.8201	16.8073	104	Intron (uc003imz.3/27236, intron 2 of 8)	4	153701112	153833063	131952	1	27236	uc011cij.2	78286	ENSG00000164144	ARFIP1	ARF interacting protein 1
chr4	156504072	156504319	248	*	C666-1_peak_1894	170	.	8.88279	21.0649	17.0483	126	Distal Intergenic	4	156587862	156643721	55860	1	2982	uc010iqc.3	-83543	ENSG00000164116	GUCY1A1	guanylate cyclase 1 soluble subunit alpha 1
chr4	156684295	156685188	894	*	C666-1_peak_1896	3203	.	59.3463	326.056	320.387	514	Intron (uc003ipc.3/2983, intron 2 of 13)	4	156680508	156728783	48276	1	2983	uc011ciq.2	3787	ENSG00000061918	GUCY1B1	guanylate cyclase 1 soluble subunit beta 1
chr4	160579185	160579745	561	*	C666-1_peak_1897	2466	.	55.6225	251.963	246.688	233	Distal Intergenic	4	160188998	160281301	92304	1	9693	uc003iqg.4	390187	ENSG00000109756	RAPGEF2	Rap guanine nucleotide exchange factor 2
chr4	161570748	161571049	302	*	C666-1_peak_1898	387	.	11.5394	43.0339	38.7684	170	Distal Intergenic	4	160188998	160281301	92304	1	9693	uc003iqg.4	1381750	ENSG00000109756	RAPGEF2	Rap guanine nucleotide exchange factor 2
chr4	163640351	163640851	501	*	C666-1_peak_1899	827	.	24.8315	87.3532	82.7931	239	Distal Intergenic	4	164047860	164088073	40214	2	92345	uc010iqw.1	447222	ENSG00000145414	NAF1	nuclear assembly factor 1 ribonucleoprotein
chr4	164626173	164626660	488	*	C666-1_peak_1900	812	.	24.5004	85.7834	81.2312	303	Intron (uc003iqs.2/55016, intron 3 of 7)	4	164445450	164534776	89327	2	55016	uc003iqr.2	-91397	ENSG00000145416	MARCHF1	membrane associated ring-CH-type finger 1
chr4	166246299	166246793	495	*	C666-1_peak_1902	165	.	8.87456	20.5174	16.5162	305	Promoter (2-3kb)	4	166248818	166261791	12974	1	6307	uc010irb.3	-2025	ENSG00000052802	MSMO1	methylsterol monooxygenase 1
chr4	168348871	168349328	458	*	C666-1_peak_1904	508	.	17.1901	55.2136	50.8544	251	Distal Intergenic	4	167803974	168155741	351768	2	50859	uc011cjw.1	-193130	ENSG00000196104	SPOCK3	SPARC (osteonectin), cwcv and kazal like domains proteoglycan 3
chr4	171216384	171216664	281	*	C666-1_peak_1908	426	.	15.3148	46.9458	42.6483	150	Distal Intergenic	4	170981373	171011372	30000	2	51166	uc003ist.3	-205012	ENSG00000109576	AADAT	aminoadipate aminotransferase
chr4	173820637	173821010	374	*	C666-1_peak_1910	297	.	12.5813	33.9666	29.7818	120	Intron (uc003isv.3/442117, intron 8 of 12)	4	174089904	174245118	155215	1	51809	uc003isz.4	-268894	ENSG00000109586	GALNT7	polypeptide N-acetylgalactosaminyltransferase 7
chr4	175205084	175205847	764	*	C666-1_peak_1911	1771	.	37.9383	182.119	177.128	410	Promoter (<=1kb)	4	175157810	175205402	47593	2	26269	uc003itp.3	0	ENSG00000164117	FBXO8	F-box protein 8
chr4	175495770	175496025	256	*	C666-1_peak_1912	223	.	10.5948	26.4965	22.3963	127	Distal Intergenic	4	175411328	175444049	32722	2	3248	uc011ckg.2	-51721	ENSG00000164120	HPGD	15-hydroxyprostaglandin dehydrogenase
chr4	178120244	178120656	413	*	C666-1_peak_1914	155	.	8.60824	19.5082	15.5241	140	Distal Intergenic	4	178230991	178275433	44443	1	55247	uc010irs.3	-110335	ENSG00000109674	NEIL3	nei like DNA glycosylase 3
chr4	181398038	181398686	649	*	C666-1_peak_1917	4410	.	85.021	447.683	441.058	338	Distal Intergenic	4	181985243	182080302	95060	2	728081	uc003iuz.3	681616	ENSG00000248197	LINC00290	long intergenic non-protein coding RNA 290
chr4	184456085	184456410	326	*	C666-1_peak_1919	222	.	9.89761	26.3545	22.2608	114	Distal Intergenic	4	184427236	184432249	5014	1	3622	uc011ckk.1	28849	ENSG00000168556	ING2	inhibitor of growth family member 2
chr4	184525759	184526030	272	*	C666-1_peak_1920	553	.	17.4664	59.7683	55.3778	143	Distal Intergenic	4	184560789	184580331	19543	2	201965	uc003ivt.1	54301	ENSG00000182552	RWDD4	RWD domain containing 4
chr4	188965410	188965882	473	*	C666-1_peak_1923	375	.	14.5678	41.8432	37.5849	180	Distal Intergenic	4	188916925	188926199	9275	1	132625	uc003izi.1	48485	ENSG00000179059	ZFP42	ZFP42 zinc finger protein
chr5	1325835	1326305	471	*	C666-1_peak_1924	1465	.	31.0069	151.43	146.58	193	Exon (uc003jcg.3/81037, exon 7 of 14)	5	1318000	1341975	23976	2	81037	uc003jcg.3	15670	ENSG00000049656	CLPTM1L	CLPTM1 like
chr5	6863561	6864978	1418	*	C666-1_peak_1926	2991	.	64.5618	304.728	299.171	921	Distal Intergenic	5	6827966	6828034	69	2	100422999	uc021xwi.1	-35527	ENSG00000283420	MIR4278	microRNA 4278
chr5	8138961	8139154	194	*	C666-1_peak_1928	139	.	7.74589	17.91	13.9617	96	Distal Intergenic	5	7869217	7901235	32019	1	4552	uc010ito.3	269744	ENSG00000124275	MTRR	5-methyltetrahydrofolate-homocysteine methyltransferase reductase
chr5	10673411	10673717	307	*	C666-1_peak_1931	376	.	12.8006	41.8649	37.6066	130	Distal Intergenic	5	10679342	10761387	82046	2	1611	uc003jez.4	87670	ENSG00000112977	DAP	death associated protein
chr5	18258082	18258445	364	*	C666-1_peak_1938	556	.	18.8719	60.0603	55.6637	155	Distal Intergenic	5	17379015	17387419	8405	2	401177	uc003jga.3	-870663	ENSG00000250822	LINC02111	long intergenic non-protein coding RNA 2111
chr5	20982796	20983245	450	*	C666-1_peak_1940	212	.	10.2637	25.2959	21.2116	135	Distal Intergenic	5	21341942	21544886	202945	1	728411	uc011cnn.1	-358697	ENSG00000291102	GUSBP1	GUSB pseudogene 1
chr5	26181662	26182477	816	*	C666-1_peak_1943	297	.	12.5813	33.9666	29.7818	271	Distal Intergenic	5	26880709	26890942	10234	2	1007	uc011cnv.1	708465	ENSG00000113100	CDH9	cadherin 9
chr5	28152517	28152773	257	*	C666-1_peak_1945	69	.	5.71036	10.6974	6.938	114	Distal Intergenic	5	27472399	27496508	24110	1	643401	uc003jgy.3	680118	ENSG00000250337	PURPL	p53 upregulated regulator of p53 levels
chr5	28155026	28155396	371	*	C666-1_peak_1946	83	.	6.29064	12.1134	8.30355	136	Distal Intergenic	5	27472399	27496508	24110	1	643401	uc003jgy.3	682627	ENSG00000250337	PURPL	p53 upregulated regulator of p53 levels
chr5	28734011	28734229	219	*	C666-1_peak_1947	260	.	11.588	30.1766	26.0327	107	Distal Intergenic	5	28926977	28927420	444	1	729862	uc003jgz.1	-192748	NA	LSP1P3	LSP1 pseudogene 3
chr5	29821752	29822061	310	*	C666-1_peak_1948	235	.	10.9258	27.7104	23.5958	117	Distal Intergenic	5	28926977	28927420	444	1	729862	uc003jgz.1	894775	NA	LSP1P3	LSP1 pseudogene 3
chr5	31472113	31472471	359	*	C666-1_peak_1949	585	.	19.5341	62.9843	58.5676	203	Exon (uc003jhg.2/29102, exon 16 of 35)	5	31493314	31527019	33706	2	29102	uc010iui.1	54548	ENSG00000113360	DROSHA	drosha ribonuclease III
chr5	40093218	40093559	342	*	C666-1_peak_1951	99	.	5.91262	13.8112	9.96015	144	Distal Intergenic	5	40680032	40693837	13806	1	5734	uc003jlz.3	-586473	ENSG00000171522	PTGER4	prostaglandin E receptor 4
chr5	42230341	42230664	324	*	C666-1_peak_1953	577	.	17.0694	62.1676	57.7586	180	Distal Intergenic	5	42423877	42721980	298104	1	2690	uc003jmt.3	-193213	ENSG00000112964	GHR	growth hormone receptor
chr5	43019070	43019317	248	*	C666-1_peak_1954	347	.	13.8049	38.9876	34.7586	129	Promoter (<=1kb)	5	43016150	43018913	2764	2	648987	uc021xye.1	-157	ENSG00000177738	ANXA2R-OT1	ANXA2R overlapping transcript 1
chr5	43041380	43041735	356	*	C666-1_peak_1955	824	.	24.6516	87.0092	82.4531	191	Promoter (<=1kb)	5	43041677	43045370	3694	1	153684	uc003jng.2	0	ENSG00000215068	ANXA2R-AS1	ANXA2R antisense RNA 1
chr5	44327593	44328002	410	*	C666-1_peak_1956	251	.	11.1035	29.2715	25.139	167	Intron (uc003jog.1/2255, intron 1 of 2)	5	44305097	44388784	83688	2	2255	uc003jog.1	60782	ENSG00000070193	FGF10	fibroblast growth factor 10
chr5	51843156	51843379	224	*	C666-1_peak_1958	148	.	8.2483	18.8496	14.8796	118	Distal Intergenic	5	52083774	52249485	165712	1	3672	uc003jou.3	-240395	ENSG00000213949	ITGA1	integrin subunit alpha 1
chr5	55986078	55986380	303	*	C666-1_peak_1959	489	.	15.4463	53.2577	48.9103	149	Distal Intergenic	5	56110900	56191978	81079	1	4214	uc003jqw.4	-124520	ENSG00000095015	MAP3K1	mitogen-activated protein kinase kinase kinase 1
chr5	68805017	68805419	403	*	C666-1_peak_1962	781	.	23.8382	82.6614	78.1272	205	5' UTR	5	68800004	68853931	53928	1	100506658	uc021xzt.1	5013	ENSG00000197822	OCLN	occludin
chr5	73717613	73718189	577	*	C666-1_peak_1964	2269	.	41.6248	232.112	226.922	244	Distal Intergenic	5	73935848	74017113	81266	1	3074	uc003kdd.3	-217659	ENSG00000049860	HEXB	hexosaminidase subunit beta
chr5	74079254	74079615	362	*	C666-1_peak_1965	513	.	17.8787	55.7313	51.3657	171	Intron (uc003kdl.4/26049, intron 10 of 11)	5	74035814	74063042	27229	2	84340	uc010izl.1	-16212	ENSG00000164347	GFM2	GTP dependent ribosome recycling factor mitochondrial 2
chr5	76134500	76134819	320	*	C666-1_peak_1967	231	.	10.372	27.2731	23.1664	169	Distal Intergenic	5	76145826	76174044	28219	1	170591	uc003kep.1	-11007	ENSG00000171643	S100Z	S100 calcium binding protein Z
chr5	86970339	86970677	339	*	C666-1_peak_1972	954	.	27.4802	100.112	95.489	142	Distal Intergenic	5	86690079	86708850	18772	2	902	uc003kjb.3	-261489	ENSG00000134480	CCNH	cyclin H
chr5	88075006	88075235	230	*	C666-1_peak_1973	177	.	9.27042	21.7783	17.7441	101	Intron (uc003kji.2/4208, intron 2 of 8)	5	88014058	88119744	105687	2	4208	uc003kji.2	44509	ENSG00000081189	MEF2C	myocyte enhancer factor 2C
chr5	88957604	88958153	550	*	C666-1_peak_1974	1584	.	38.7036	163.311	158.402	339	Distal Intergenic	5	89312438	89312537	100	2	100500825	uc021ybi.1	354384	ENSG00000264342	MIR3660	microRNA 3660
chr5	91825406	91825658	253	*	C666-1_peak_1975	195	.	8.27766	23.5617	19.5034	125	Distal Intergenic	5	92745065	92899169	154105	2	441094	uc003kkc.2	1073511	ENSG00000237187	NR2F1-AS1	NR2F1 antisense RNA 1
chr5	92108939	92109270	332	*	C666-1_peak_1976	513	.	17.8787	55.7313	51.3657	176	Distal Intergenic	5	92745065	92899169	154105	2	441094	uc003kkc.2	789899	ENSG00000237187	NR2F1-AS1	NR2F1 antisense RNA 1
chr5	93841288	93842228	941	*	C666-1_peak_1978	4211	.	84.427	427.515	421.101	426	Intron (uc011cuk.2/285600, intron 5 of 20)	5	93486556	93732214	245659	2	285600	uc003kkn.3	-109074	ENSG00000185261	KIAA0825	KIAA0825
chr5	94459621	94460586	966	*	C666-1_peak_1980	762	.	22.8414	80.7417	76.2213	409	Intron (uc003kkx.2/79772, intron 1 of 22)	5	94134718	94417545	282828	2	79772	uc003kkz.2	-42076	ENSG00000175471	MCTP1	multiple C2 and transmembrane domain containing 1
chr5	95610590	95610916	327	*	C666-1_peak_1981	404	.	14.9104	44.6823	40.4002	164	Distal Intergenic	5	95726040	95748689	22650	2	5122	uc010jbi.2	137773	ENSG00000175426	PCSK1	proprotein convertase subtilisin/kexin type 1
chr5	96036101	96036644	544	*	C666-1_peak_1982	1257	.	29.5377	130.471	125.714	244	Promoter (1-2kb)	5	96038493	96075822	37330	1	831	uc011cup.2	-1849	ENSG00000153113	CAST	calpastatin
chr5	96578675	96579022	348	*	C666-1_peak_1983	272	.	11.9191	31.4282	27.2702	207	Distal Intergenic	5	96502450	96519005	16556	2	55781	uc003kna.3	-59670	ENSG00000058729	RIOK2	RIO kinase 2
chr5	97860217	97860549	333	*	C666-1_peak_1984	629	.	20.5273	67.4246	62.979	171	Distal Intergenic	5	98104999	98116889	11891	1	285704	uc003knb.2	-244450	ENSG00000174136	RGMB	repulsive guidance molecule BMP co-receptor b
chr5	98218263	98218705	443	*	C666-1_peak_1985	2033	.	48.0075	208.49	203.387	195	Intron (uc003knf.3/1105, intron 18 of 34)	5	98190908	98209427	18520	2	1105	uc010jbn.3	-8836	ENSG00000153922	CHD1	chromodomain helicase DNA binding protein 1
chr5	98401458	98402315	858	*	C666-1_peak_1986	2717	.	59.9266	277.151	271.756	396	Distal Intergenic	5	98264838	98266713	1876	1	100289230	uc021ybw.1	136620	ENSG00000248489	LOC100289230	uncharacterized LOC100289230
chr5	98991974	98992484	511	*	C666-1_peak_1988	1599	.	40.0614	164.821	159.906	267	Distal Intergenic	5	98264838	98266713	1876	1	100289230	uc021ybw.1	727136	ENSG00000248489	LOC100289230	uncharacterized LOC100289230
chr5	99374778	99374987	210	*	C666-1_peak_1989	176	.	8.40062	21.722	17.6943	109	Distal Intergenic	5	99715209	99723958	8750	2	100133050	uc011cuw.1	348971	NA	GUSBP19	GUSB pseudogene 19
chr5	99560015	99561171	1157	*	C666-1_peak_1990	3756	.	77.1431	381.695	375.668	647	Distal Intergenic	5	99715209	99723958	8750	2	100133050	uc011cuw.1	162787	NA	GUSBP19	GUSB pseudogene 19
chr5	99815017	99816330	1314	*	C666-1_peak_1991	3150	.	67.2105	320.684	315.043	724	Distal Intergenic	5	99871124	99922440	51317	1	345757	uc003knj.1	-54794	ENSG00000174132	FAM174A	family with sequence similarity 174 member A
chr5	99973359	99974097	739	*	C666-1_peak_1992	2659	.	58.9334	271.301	265.938	328	Distal Intergenic	5	99871124	99922440	51317	1	345757	uc003knj.1	102235	ENSG00000174132	FAM174A	family with sequence similarity 174 member A
chr5	104198329	104198941	613	*	C666-1_peak_1993	1219	.	26.4885	126.681	121.94	368	Distal Intergenic	5	104435175	104435799	625	1	9366	uc003kok.3	-236234	ENSG00000232159	RAB9BP1	RAB9B, member RAS oncogene family pseudogene 1
chr5	105432943	105433451	509	*	C666-1_peak_1994	2145	.	49.994	219.688	214.542	260	Distal Intergenic	5	104435175	104435799	625	1	9366	uc003kok.3	997768	ENSG00000232159	RAB9BP1	RAB9B, member RAS oncogene family pseudogene 1
chr5	106179998	106180343	346	*	C666-1_peak_1995	615	.	20.1963	65.9374	61.501	185	Distal Intergenic	5	106712590	107006596	294007	2	1946	uc003kol.3	826253	ENSG00000184349	EFNA5	ephrin A5
chr5	110262296	110262716	421	*	C666-1_peak_1996	890	.	25.6332	93.6418	89.052	216	Distal Intergenic	5	110405778	110413722	7945	1	85480	uc003kpa.2	-143062	ENSG00000145777	TSLP	thymic stromal lymphopoietin
chr5	110968488	110968830	343	*	C666-1_peak_1997	752	.	20.5951	79.7646	75.2468	182	Intron (uc021ych.1/100505678, intron 1 of 6)	5	110834022	110848233	14212	2	134429	uc003kpi.1	-120255	ENSG00000164211	STARD4	StAR related lipid transfer domain containing 4
chr5	113792689	113793799	1111	*	C666-1_peak_2000	417	.	15.2276	46.0311	41.7383	593	Intron (uc003kqo.3/3781, intron 3 of 7)	5	113769227	113832197	62971	1	3781	uc010jcg.3	23462	ENSG00000080709	KCNN2	potassium calcium-activated channel subfamily N member 2
chr5	113792689	113793799	1111	*	C666-1_peak_2000	417	.	15.2276	46.0311	41.7383	593	Intron (uc003kqo.3/3781, intron 3 of 7)	5	113769227	113832197	62971	1	3781	uc010jcg.3	23462	ENSG00000080709	KCNN2	potassium calcium-activated channel subfamily N member 2
chr5	122303000	122303295	296	*	C666-1_peak_2005	402	.	15.23	44.5492	40.2688	162	Intron (uc003ktf.2/28966, intron 3 of 5)	5	122359078	122372425	13348	2	5480	uc003kth.3	69130	ENSG00000168938	PPIC	peptidylprolyl isomerase C
chr5	125159181	125159474	294	*	C666-1_peak_2006	430	.	15.5449	47.3888	43.0853	142	Distal Intergenic	5	125695788	125829853	134066	1	65983	uc011cwt.2	-536314	ENSG00000155324	GRAMD2B	GRAM domain containing 2B
chr5	125635972	125636418	447	*	C666-1_peak_2008	1035	.	29.1356	108.258	103.598	233	Distal Intergenic	5	125695788	125829853	134066	1	65983	uc011cwt.2	-59370	ENSG00000155324	GRAMD2B	GRAM domain containing 2B
chr5	128043233	128044025	793	*	C666-1_peak_2013	1619	.	39.3381	166.828	161.901	392	Distal Intergenic	5	127777692	127873916	96225	2	2201	uc003kuw.4	-169317	ENSG00000138829	FBN2	fibrillin 2
chr5	130051794	130052146	353	*	C666-1_peak_2014	251	.	11.1035	29.2715	25.139	106	Distal Intergenic	5	130494976	130501041	6066	2	3094	uc003kve.4	448895	ENSG00000169567	HINT1	histidine triad nucleotide binding protein 1
chr5	131086426	131086699	274	*	C666-1_peak_2015	247	.	9.46019	28.9195	24.7956	145	Intron (uc003kvp.2/51735, intron 1 of 28)	5	130759614	131132756	373143	2	51735	uc003kvp.2	46057	ENSG00000158987	RAPGEF6	Rap guanine nucleotide exchange factor 6
chr5	131312805	131313103	299	*	C666-1_peak_2016	280	.	8.14995	32.1945	28.0307	124	Intron (uc003kvv.2/23305, intron 8 of 30)	5	131285667	131309728	24062	2	23305	uc003kvw.2	-3077	ENSG00000164398	ACSL6	acyl-CoA synthetase long chain family member 6
chr5	135449465	135449760	296	*	C666-1_peak_2019	212	.	10.2637	25.2959	21.2116	161	Distal Intergenic	5	135468536	135518422	49887	1	4090	uc003lbj.1	-18776	ENSG00000113658	SMAD5	SMAD family member 5
chr5	136931025	136931407	383	*	C666-1_peak_2020	1019	.	28.8045	106.619	101.966	200	Distal Intergenic	5	136983261	136983338	78	2	100126343	uc021ydz.1	51931	ENSG00000216009	MIR874	microRNA 874
chr5	136940192	136940364	173	*	C666-1_peak_2021	76	.	5.48597	11.3963	7.6126	72	Distal Intergenic	5	136983261	136983338	78	2	100126343	uc021ydz.1	42974	ENSG00000216009	MIR874	microRNA 874
[truncated: 365 more rows]

## Sheet: SNU719_EBNA1_ChIP
	seqnames	start	end	width	strand	V4	annotation	geneChr	geneStart	geneEnd	geneLength	geneStrand	geneId	transcriptId	distanceToTSS	ENSEMBL	SYMBOL	GENENAME
[truncated: 1,765 more rows]
